# Supplementary material for: Proteome Analysis Reveals a Significant Host-Specific Response in Rhizobium leguminosarum bv. viciae Endosymbiotic Cells
Source: Mol Cell Proteomics. 2020 Dec 6;20:100009. doi: 10.1074/mcp.RA120.002276 (PMC7950203; doi:10.1074/mcp.RA120.002276)
Supplement: Supplemental Table S1 [file mmc2.xlsx]

## Sheet: Pea
	Table S1.1. RPSM* values for proteins detected in pea bacteroid extracts.
Locus	RLV Accession	PSORTb Prediction	Description	RPSM**	Protein Size (aa)	# tryptic peptides		Replicate 1				Replicate 2				Replicate 3				TOTAL PSM	Mean PSMs	St. Dev.
								# PSMs	Coverage	# distinct peptides		# PSMs	Coverage	# distinct peptides		PSMs	Coverage	# distinct peptides
pUPM791a_00006	RLV_6	Unknown	putative_substrate-binding_component_of_ABC_transporter		443	32		2	5.43	2		9	17.87	6		-	-	-
pUPM791a_00064	RLV_63	Periplasmic	putative_substrate_binding_component_of_ABC_transporter		328	26		-	-	-		5	14.98	4		-	-	-
pUPM791a_00070	RLV_69	Cytoplasmic	putative_fructose-bisphosphate_aldolase		355	24		-	-	-		2	7.91	2		4	6.21	2
pUPM791a_00085	RLV_83	Cytoplasmic	hypothetical_protein	69.0476	152	14		6	33.11	4		9	52.32	6		14	62.25	8		29	9.66667	4.04145
pUPM791a_00139	RLV_135	CytoplasmicMembrane	putative_exported_tail-specific_protease_precursor		705	64		3	2.98	2		2	2.98	2		-	-	-
pUPM791a_00162	RLV_158	Cytoplasmic	nucleoside_2-deoxyribosyltransferase		190	14		2	13.23	2		-	-	-		2	12.7	2
pUPM791a_00173	RLV_169	Cytoplasmic	cytosine_deaminase_like_protein	21.9298	438	38		9	21.97	8		7	17.85	6		9	19.91	7		25	8.33333	1.1547
pUPM791a_00174	RLV_170	Cytoplasmic	putative_FAD-binding_dehydrogenase	37.1429	470	35		11	25.8	10		9	25.37	9		19	29.42	12		39	13	5.2915
pUPM791a_00236	RLV_227	Unknown	putative_beta-glucosidase_protein		821	64		2	2.93	2		-	-	-		-	-	-
pUPM791a_00251	RLV_240	Unknown	putative_substrate_binding_component_of_ABC_transporter		433	34		-	-	-		2	5.79	2		-	-	-
pUPM791a_00263	RLV_252	Cytoplasmic	catalase-peroxidase	105.085	729	59		63	35.03	26		65	37.23	25		58	36.26	25		186	62	3.60555
pUPM791a_00315	RLV_299	Cytoplasmic	putative_omega-amino_acid:pyruvate_transaminase		445	33		4	6.31	2		-	-	-		3	6.31	2
pUPM791a_00391	RLV_371	Unknown	putative_lipoprotein		124	11		-	-	-		3	30.89	3		-	-	-
pUPM791a_00443	RLV_419	Cytoplasmic	putative_iron-sulfur_cluster_carbon_monooxide_dehydrogenase_subunit_S_protein		161	13		-	-	-		2	17.5	2		-	-	-
pUPM791a_00444	RLV_420	CytoplasmicMembrane	putative_carbon_monoxide_dehydrogenase_subunit_L_protein		793	59		-	-	-		2	3.91	2		-	-	-
pUPM791a_00462	RLV_438	Cytoplasmic	putative_histidinol_dehydrogenase	7.84314	437	34		3	6.88	3		3	7.8	3		2	5.96	2		8	2.66667	0.57735
pUPM791a_00465	RLV_441	Cytoplasmic	acetyl-coenzyme_A_synthetase		650	51		15	24.65	13		8	13.25	7		-	-	-
pUPM791a_00490	RLV_467	Cytoplasmic	putative_homoserine_dehydrogenase		354	30		-	-	-		7	21.53	5		-	-	-
pUPM791a_00552	RLV_530	Unknown	hypothetical_protein		146	10		-	-	-		2	13.1	2		-	-	-
pUPM791a_00611	RLV_587	Cytoplasmic	putative_cyclohexadiene_dehydrogenase	26.9841	259	21		8	30.23	6		3	17.44	3		6	22.87	5		17	5.66667	2.51661
pUPM791a_00665	RLV_639	Cytoplasmic	putative_chloroperoxidase		279	23		-	7.19	2		-	-	-		2	7.19	2
pUPM791a_00725	RLV_694	Unknown	sugar_ABC_transporter_substrate-binding_protein		500	36		-	-	-		2	6.41	2		-	-	-
pUPM791a_00781	RLV_749	Cytoplasmic	2,5-dihydroxypyridine_5,6-dioxygenase		344	25		-	6.41	2		7	11.08	3		-	-	-
pUPM791a_00785	RLV_753	Cytoplasmic	salicylate_hydroxylase	14.2857	379	28		3	3.7	2		2	5.03	2		7	14.81	5		12	4	2.64575
pUPM791a_00790	RLV_758	Periplasmic	putrescine/spermidine_ABC_transporter_substrate-binding_protein	16.6667	359	26		2	6.15	2		9	26.26	7		2	5.31	2		13	4.33333	4.04145
pUPM791a_00804	RLV_772	Unknown	putative_transccriptional_regulator		73	4		-	-	-		2	36.11	2		3	36.11	2
pUPM791a_00831	RLV_800	Cytoplasmic	oxidoreductase	21.6667	264	20		6	23.95	5		5	18.63	4		2	9.13	2		13	4.33333	2.08167
pUPM791a_00851	RLV_818	Cytoplasmic	putative_small_heat_shock_protein	17.7778	162	15		4	21.74	4		2	12.42	2		2	13.04	2		8	2.66667	1.1547
pUPM791a_00910	RLV_875	Periplasmic	putative_substrate-binding_component_of_ABC_transporter	25.3333	334	25		3	11.41	3		9	27.03	8		7	17.72	5		19	6.33333	3.05505
pUPM791a_00920	RLV_885	Unknown	putative_glutathione-dependent_formaldehyde-activating_enzyme		191	16		-	-	-		3	21.05	3		-	-	-
pUPM791a_00944	RLV_909	Cytoplasmic	delta-1-pyrroline-5-carboxylate_dehydrogenase(p5c_dehydrogenase)]		1236	97		-	-	-		9	7.21	7		-	-	-
pUPM791a_00966	RLV_930	Cytoplasmic	putative_adenosylmethionine-8-amino-7-oxononanoate_aminotransferase_(7,8-diamino-pelargonic_acid_aminotransferase)(dapa_aminotransferase)		459	32		-	-	-		2	6.55	2		-	-	-
pUPM791a_01004	RLV_969	Cytoplasmic	putative_60_kDa_chaperonin	123.188	543	46		46	36.16	18		57	34.69	17		67	32.29	17		170	56.6667	10.504
pUPM791a_01005	RLV_970	Cytoplasmic	putative_10_kDa_chaperonin	72.2222	105	12		7	48.08	5		10	51.92	5		9	58.65	6		26	8.66667	1.52753
pUPM791a_01026	RLV_989	Unknown	putative_substrate-binding_component_of_ABC_transporter		338	23		-	-	-		4	9.2	3		-	-	-
pUPM791a_01031	RLV_994	Cytoplasmic	putative_alpha-L-fucosidase		440	41		2	4.56	2		3	7.06	3		-	-	-
pUPM791a_01058	RLV_1021	Cytoplasmic	putative_alpha_amylase		1075	94		-	-	-		3	3.26	3		-	-	-
pUPM791a_01059	RLV_1022	Unknown	putative_trehalose_synthase		1094	81		-	-	-		2	2.1	2		-	-	-
pUPM791a_01112	RLV_1073	Cytoplasmic	putative_cold_shock_protein_CspA	55.5556	68	6		2	26.87	2		5	34.33	4		3	28.36	3		10	3.33333	1.52753
pUPM791a_01131	RLV_1092	Unknown	ABC_transporter_substrate-binding_protein	17.0543	554	43		6	12.3	5		14	20.25	9		2	4.7	2		22	7.33333	6.1101
pUPM791a_01134	RLV_1095	Cytoplasmic	fucose-binding_protein	36.1111	152	12		5	34.44	4		5	40.4	5		3	19.21	2		13	4.33333	1.1547
pUPM791a_01136	RLV_1097	Cytoplasmic	putative_rhamnose_isomerase_with_a_role_in_competition_for_nodulation		327	26		2	8.59	2		2	6.13	2		-	-	-
pUPM791a_01137	RLV_1098	Periplasmic	sugar_ABC_transporter_substrate-binding_protein	12	355	25		2	7.63	2		5	11.86	3		2	9.32	2		9	3	1.73205
pUPM791a_01176	RLV_1135	Cytoplasmic	Arginine_deiminase	27.957	410	31		5	15.16	5		10	18.09	8		11	27.14	9		26	8.66667	3.21455
pUPM791a_01177	RLV_1136	Cytoplasmic	ornithine_carbamoyltransferase	52.0833	335	32		16	28.14	10		18	28.74	11		16	28.44	10		50	16.6667	1.1547
pUPM791a_01178	RLV_1137	Cytoplasmic	Carbamate_kinase_2		313	22		7	15.06	4		4	6.73	2		-	-	-
pUPM791a_01180	RLV_1138A	Unknown	hypothetical_protein		119	11		-	-	-		10	45.76	6		6	35.59	4
pUPM791a_01182	RLV_1140	Cytoplasmic	Lysine_decarboxylase,_inducible	49.7076	754	57		26	25.9	18		34	29.88	20		25	24.83	15		85	28.3333	4.93288
pUPM791a_01183	RLV_1141	Cytoplasmic	Ornithine_decarboxylase,_inducible	30.9524	796	70		16	21.26	15		28	28.18	21		21	21.38	14		65	21.6667	6.02771
pUPM791a_01185	RLV_1143	Periplasmic	putative_ABC_transporter_component	64	309	25		11	24.68	7		23	41.23	11		14	31.17	7		48	16	6.245
pUPM791b_00013	RLV_1169	Unknown	hypothetical_protein	3.6036	1835	148		6	1.91	3		8	2.78	4		2	1.42	2		16	5.33333	3.05505
pUPM791b_00030	RLV_1185	CytoplasmicMembrane	putative_two_component_fused_sensor/regulator_transcriptional_regulator		643	53		-	-	-		3	4.05	2		-	-	-
pUPM791b_00047	RLV_1203	Cytoplasmic	putative_O-antigen_related_protein		517	41		-	-	-		3	6.78	3		3	4.26	2
pUPM791b_00144	RLV_1296	Cytoplasmic	putative_dehydrogenase	15.4589	854	69		2	1.88	2		25	23.92	18		5	4.81	4		32	10.6667	12.5033
pUPM791b_00146	RLV_1298	Unknown	hypothetical_protein		88	7		2	26.44	2		-	-	-		3	26.44	2
pUPM791b_00198	RLV_1348	Cytoplasmic	putative_alpha-N-arabinofuranosidase		503	38		2	4.98	2		-	-	-		-	-	-
pUPM791b_00208	RLV_1358	Unknown	putative_3-oxoacyl-[acyl-carrier-protein]_(3-ketoacyl-acyl_carrier_protein_reductase)	22.7273	265	22		3	14.77	3		6	26.14	5		6	21.21	4		15	5	1.73205
pUPM791b_00209	RLV_1359	Cytoplasmic	putative_glycosylhydrolase		719	51		-	-	-		2	2.79	2		-	-	-
pUPM791b_00219	RLV_1369	Unknown	hypothetical_protein		85	9		-	-	-		4	32.14	2		-	-	-
pUPM791b_00236	RLV_1384	Cytoplasmic	universal_stress_protein	166.667	278	23		34	52.35	16		47	50.54	13		34	50.54	14		115	38.3333	7.50555
pUPM791b_00237	RLV_1385	CytoplasmicMembrane	haloacid_dehalogenase	12.6984	892	63		6	7.41	6		8	11	7		10	8.87	7		24	8	2
pUPM791b_00238	RLV_1386	Cytoplasmic	molecular_chaperone_DnaK		108	12		-	-	-		4	42.99	4		-	-	-
pUPM791b_00239	RLV_1387	CytoplasmicMembrane	haloacid_dehalogenase		621	38		-	-	-		3	5.81	2		-	-	-
pUPM791b_00242	RLV_1389	Unknown	hypothetical_protein	33.3333	153	14		4	14.47	2		3	15.13	2		7	32.24	5		14	4.66667	2.08167
pUPM791b_00243	RLV_1390	Unknown	putative_universal_stress_protein	43.3333	137	10		5	26.47	3		4	23.53	3		4	33.09	4		13	4.33333	0.57735
pUPM791b_00244	RLV_1391	Unknown	hypothetical_protein	63.3333	100	10		4	31.31	3		7	62.63	5		8	62.63	6		19	6.33333	2.08167
pUPM791b_00247	RLV_1394	Cytoplasmic	peptidoglycan-binding_protein	107.576	216	22		16	47.44	12		30	52.09	13		25	46.98	11		71	23.6667	7.0946
pUPM791b_00252	RLV_1399	Cytoplasmic	molecular_chaperone_Hsp20	145.833	170	24		29	55.62	9		36	55.62	9		40	55.62	9		105	35	5.56776
pUPM791b_00253	RLV_1400	Cytoplasmic	phospholipid-binding_protein	71.9298	216	19		10	32.56	7		18	40	9		13	35.35	8		41	13.6667	4.04145
pUPM791b_00254	RLV_1401	Cytoplasmic	MBL_fold_metallo-hydrolase	54.2636	545	43		20	27.21	13		26	36.21	17		24	32.9	15		70	23.3333	3.05505
pUPM791b_00256	RLV_1403	Cytoplasmic	acetate_kinase	19.5402	391	29		3	7.95	3		8	21.28	7		6	16.15	5		17	5.66667	2.51661
pUPM791b_00257	RLV_1404	Cytoplasmic	phosphoketolase	38.9744	798	65		18	20.58	15		30	32.12	23		28	30.11	22		76	25.3333	6.4291
pUPM791b_00259	RLV_1405	Cytoplasmic	hypothetical_protein	30	222	20		4	17.65	3		7	22.62	4		7	21.27	4		18	6	1.73205
pUPM791b_00265	RLV_1410	Unknown	membrane_protein	53.3333	128	10		5	20.47	3		6	20.47	3		5	10.24	2		16	5.33333	0.57735
pUPM791b_00271	RLV_1416	CytoplasmicMembrane	histidine_kinase		465	40		-	-	-		4	6.03	2		2	5.39	2
pUPM791b_00273	RLV_1418	Cytoplasmic	putative_methionine_lyase		391	29		2	4.87	2		-	-	-		-	-	-
pUPM791b_00279	RLV_1424	Cytoplasmic	putative_peptidase		411	35		2	5.61	2		-	-	-		-	-	-
pUPM791b_00281	RLV_1426	CytoplasmicMembrane	putative_ATP-binding_component_of_ABC_transporter		347	31		-	-	-		3	9.25	2		-	-	-
pUPM791b_00284	RLV_1429	Periplasmic	putative_substrate-binding_component_of_ABC_transporter		342	27		-	-	-		4	13.2	3		-	-	-
pUPM791b_00294	RLV_1438	Cytoplasmic	Sorbitol_dehydrogenase,_determined_experimentally_to_be_required_for_growth_on_sorbitol		348	26		-	-	-		3	9.51	3		3	10.09	3
pUPM791b_00300	RLV_1444	Cytoplasmic	putative_acyl-CoA_dehydrogenase	9.375	396	32		3	9.87	3		4	9.37	3		2	5.57	2		9	3	1
pUPM791b_00303	RLV_1447	Unknown	putative_substrate-binding_component_of_ABC_transporter		402	28		-	-	-		2	6.73	2		-	-	-
pUPM791b_00310	RLV_1454	Cytoplasmic	putative_3-hydroxyisobutyrate_dehydrogenase		294	17		-	-	-		3	14.33	3		-	-	-
pUPM791b_00311	RLV_1455	Unknown	hypothetical_protein	25	253	20		3	9.92	2		5	21.03	5		7	21.83	5		15	5	2
pUPM791b_00317	RLV_1461	Periplasmic	rhamnose_periplasmic_binding_protein		332	24		-	-	-		4	16.31	4		-	-	-
pUPM791b_00319	RLV_1463	Cytoplasmic	Propbable_rhamnose_phosphate_dehydrogenase	9.28962	699	61		9	13.9	7		6	9.17	5		2	3.58	2		17	5.66667	3.51188
pUPM791b_00320	RLV_1464	Cytoplasmic	putative_rhamnose_isomerase_with_a_role_in_competition_for_nodulation		431	34		-	-	-		3	6.28	2		3	5.12	2
pUPM791b_00327	RLV_1471	Cytoplasmic	putative_oxidoreductase/stress-related_protein		286	18		-	-	-		3	10.18	2		-	-	-
pUPM791b_00333	RLV_1477	Cytoplasmic	half-amidase		457	32		3	7.24	3		-	-	-		-	-	-
pUPM791b_00349	RLV_1493	CytoplasmicMembrane	putative_hydroxyethylthiazole_kinase		255	10		-	-	-		4	18.11	3		2	10.24	2
pUPM791b_00382	RLV_1523	Cytoplasmic	hypothetical_protein		273	22		5	18.38	4		-	-	-		-	-	-
pUPM791b_00413	RLV_1551	Periplasmic	putative_substrate-binding_protein_of_ABC_transporter		411	32		2	7.07	2		5	12.2	4		-	-	-
pUPM791b_00442	RLV_1581	Cytoplasmic	putative_4-deoxy-L-threo-5-hexosulose-uronate_ketol-isomerase		279	18		-	-	-		2	8.99	2		4	16.91	4
pUPM791b_00451	RLV_1591	Cytoplasmic	putative_MocA_family_oxido-reductase/dehydratase	24.359	344	26		5	17.49	5		6	14.58	4		8	15.16	4		19	6.33333	1.52753
pUPM791b_00500	RLV_1638	Cytoplasmic	hypothetical_protein		350	21		-	-	-		3	12.32	3		-	-	-
pUPM791b_00522	RLV_1660	Unknown	putative_oxidoreductase		245	19		2	10.25	2		-	-	-		-	-	-
pUPM791b_00533	RLV_1670	Cytoplasmic	quinolinate_synthetase_A	22.7273	324	22		3	6.19	2		2	9.91	2		10	15.17	4		15	5	4.3589
pUPM791b_00535	RLV_1672	Cytoplasmic	putative_pantothenate_biosynthesis_protein	47.3684	271	19		5	19.26	4		14	44.07	10		8	27.41	5		27	9	4.58258
pUPM791b_00536	RLV_1673	Cytoplasmic	putative_pyridine-nucleotide_disulfide_oxidoreductase		409	33		-	-	-		4	9.31	4		-	-	-
pUPM791b_00540	RLV_1677	Cytoplasmic	hypothetical_protein	39.1304	271	23		4	12.96	3		14	40.74	10		9	27.41	5		27	9	5
pUPM791c_00042	RLV_1725	Unknown	putative_peptidase/protease		704	49		-	-	-		2	3.84	2		-	-	-
pUPM791c_00067	RLV_1745	Cytoplasmic	putative_1-aminocyclopropane-1-carboxylate_deaminase	24.6914	340	27		7	18.88	5		9	21.83	6		4	16.22	4		20	6.66667	2.51661
pUPM791c_00114	RLV_1787	Unknown	Alpha/beta_hydrolase_family_protein		276	17		2	8	2		-	-	-		-	-	-
pUPM791c_00135	RLV_1805	Unknown	hypothetical_protein	38.3333	237	20		6	23.31	5		12	35.59	8		5	20.34	4		23	7.66667	3.78594
pUPM791c_00139	RLV_1807	Periplasmic	rhizopine-binding_protein		310	21		11	37.54	9		37	51.13	13		-	-	-
pUPM791c_00152	RLV_1815B	Unknown	putative_amino-acid_racemase ¿Aspartate racemase?	40	250	20		10	18.47	4		6	24.5	5		8	21.29	4		24	8	2
pUPM791c_00153	RLV_1816	CytoplasmicMembrane	alkaline_phosphatase	15.4762	363	28		5	14.64	5		5	10.5	4		3	8.29	3		13	4.33333	1.1547
pUPM791c_00160	RLV_1821	Cytoplasmic	OsmC-like_protein	111.111	184	9		9	27.32	6		11	27.32	7		10	26.78	6		30	10	1
pUPM791c_00166	RLV_1826	Unknown	Redoxin	33.3333	369	28		12	24.46	8		9	24.46	8		7	18.75	6		28	9.33333	2.51661
pUPM791c_00168	RLV_1827	CytoplasmicMembrane	putative_transmembrane_cytochrome_oxidase_subunit_FixN	18.1818	541	22		4	3.7	3		4	3.7	3		4	3.89	3		12	4	0
pUPM791c_00169	RLV_1828	Cytoplasmic	putative_cytochrome_oxidase_subunit_FixO	52.381	245	21		6	18.44	4		11	24.18	4		16	27.46	6		33	11	5
pUPM791c_00171	RLV_1830	Periplasmic	putative_cytochrome_oxidase_subunit_FixP	68.4211	288	19		12	38.68	10		15	36.59	10		12	33.1	8		39	13	1.73205
pUPM791c_00173	RLV_1831	CytoplasmicMembrane	transmembrane_nitrogen_fixation_cation_transport_protein_FixG		529	40		3	6.63	3		-	-	-		3	4.73	2
pUPM791c_00174	RLV_1832	CytoplasmicMembrane	nitrogen_fixation_cation_transport_protein_FixH	39.3939	162	11		5	30.43	4		6	26.09	4		2	18.01	2		13	4.33333	2.08167
pUPM791c_00175	RLV_1833	CytoplasmicMembrane	transmembrane_nitrogen_fixation_cation_transport_protein_FixI		762	55		-	-	-		-	-	-		2	3.42	2
pUPM791c_00177	RLV_1835	Cytoplasmic	RNA_polymerase_sigma-54_factor	38.2353	519	34		11	19.88	8		14	23.36	9		14	20.08	8		39	13	1.73205
pUPM791c_00178	RLV_1836	Cytoplasmic	aspartate_kinase	47.7778	367	30		15	31.97	11		11	21.31	7		17	24.59	8		43	14.3333	3.05505
pUPM791c_00179	RLV_1837	Cytoplasmic	aspartate-semialdehyde_dehydrogenase	55.1282	346	26		12	25.51	8		13	26.38	9		18	28.12	9		43	14.3333	3.21455
pUPM791c_00180	RLV_1838	Cytoplasmic	putative_ferredoxin	70	108	10		9	28.04	3		4	28.04	3		8	28.04	3		21	7	2.64575
pUPM791c_00182	RLV_1839	Cytoplasmic	putative_nitrogenase_iron-molybdenum_cofactor_biosynthesis_protein_NifN	60	440	30		17	21.18	10		20	20.73	10		17	24.37	11		54	18	1.73205
pUPM791c_00183	RLV_1840	Cytoplasmic	putative_nitrogenase_iron-molybdenum_cofactor_biosynthesis_protein_NifE	50	474	38		19	34.46	16		24	32.98	16		14	22.2	12		57	19	5
pUPM791c_00184	RLV_1841	Cytoplasmic	nitrogenase_molybdenum-iron_protein_beta_chain_NifK	379.259	514	45		120	50.1	25		207	49.9	23		185	49.9	24		512	170.667	45.2364
pUPM791c_00185	RLV_1842	Cytoplasmic	nitrogenase_molybdenum-iron_protein_alpha_chain_NifD	264.228	495	41		93	41.9	22		122	43.72	23		110	40.49	20		325	108.333	14.5717
pUPM791c_00186	RLV_1843	Cytoplasmic	putative_nitrogenase_iron_protein_NifH	200	298	27		44	45.79	13		68	48.82	14		50	48.82	14		162	54	12.49
pUPM791c_00187	RLV_1843A	Cytoplasmic	cytochrome_C_biogenesis_protein	130.769	153	13		11	65.79	8		13	59.87	7		27	65.79	8		51	17	8.7178
pUPM791c_00189	RLV_1844	Cytoplasmic	diaminobutyrate_aminotransferase	182.222	425	30		51	39.39	19		52	39.15	18		61	39.39	18		164	54.6667	5.50757
pUPM791c_00190	RLV_1845	Cytoplasmic	putative_urea_amidolyase	51.6667	443	40		22	32.13	15		23	40.27	16		17	31.22	13		62	20.6667	3.21455
pUPM791c_00191	RLV_1846	Cytoplasmic	D-alanine--D-alanine_ligase	110.714	359	28		27	37.15	14		31	37.15	14		35	37.15	14		93	31	4
pUPM791c_00193	RLV_1848	Cytoplasmic	Glutamyl-tRNA_reductase	128	316	25		27	41.27	14		35	50.16	16		34	49.84	17		96	32	4.3589
pUPM791c_00194	RLV_1849	Cytoplasmic	putative_urea_amidolyase	76.3441	414	31		20	30.99	13		22	32.2	12		29	37.05	14		71	23.6667	4.72582
pUPM791c_00196	RLV_1851	Cytoplasmic	putative_histidinol_dehydrogenase		433	33		-	-	-		7	15.74	6		3	5.79	2
pUPM791c_00198	RLV_1853	Periplasmic	putative_spermidine/putrescine-binding_periplasmic_protein_ABC_transporter_component		368	30		-	-	-		3	7.63	3		-	-	-
pUPM791c_00199	RLV_1854	CytoplasmicMembrane	putative_ABC_transporter_component		374	37		5	10.19	3		-	-	-		-	-	-
pUPM791c_00202	RLV_1856	Unknown	putative_arylmalonate_decarboxylase		252	15		3	10.76	2		-	-	-		3	10.76	2
pUPM791c_00205	RLV_1858	Cytoplasmic	putative_creatinase	26.8817	390	31		7	16.45	5		7	18.51	5		11	21.59	6		25	8.33333	2.3094
pUPM791c_00227	RLV_1876	Cytoplasmic	putative_AstE/AspA_family_protein		330	24		2	7.29	2		-	-	-		-	-	-
pUPM791c_00237	RLV_1883A	Cytoplasmic	hypothetical_protein	24.2424	132	11		3	22.9	3		3	16.03	2		2	16.03	2		8	2.66667	0.57735
pUPM791c_00238	RLV_1884	Cytoplasmic	lysine_2,3-aminomutase	113.158	375	38		41	61.5	20		41	62.57	20		47	64.97	21		129	43	3.4641
pUPM791c_00240	RLV_1885	Cytoplasmic	putative_biotin_carboxylase	68.8889	419	30		14	28.71	10		22	34.21	12		26	35.65	13		62	20.6667	6.1101
pUPM791c_00241	RLV_1886	Cytoplasmic	hypothetical_protein	70.1754	183	19		12	52.2	8		12	44.51	7		16	51.1	8		40	13.3333	2.3094
pUPM791c_00242	RLV_1886A	Unknown	hypothetical_protein		123	10		5	17.21	3		-	-	-		2	8.2	2
pUPM791c_00243	RLV_1887	Cytoplasmic	putative_glutamate_dehydrogenase	80.5556	416	36		23	36.63	15		33	37.83	15		31	40.24	16		87	29	5.2915
pUPM791c_00247	RLV_1889	Unknown	TlpA_like_family_protein	43.75	182	16		9	44.2	7		7	31.49	6		5	24.86	4		21	7	2
pUPM791c_00249	RLV_1890	Cytoplasmic	FixA_electron_transfer_protein	92	284	25		23	53.36	14		27	44.17	12		19	44.17	12		69	23	4
pUPM791c_00250	RLV_1891	Cytoplasmic	FixB_electron_transfer_protein	55.9524	379	28		12	24.87	9		16	23.02	9		19	22.49	8		47	15.6667	3.51188
pUPM791c_00251	RLV_1892	Unknown	nitrogen_fixation_FixC_protein	54.386	436	38		20	35.86	13		22	30.57	12		20	30.57	12		62	20.6667	1.1547
pUPM791c_00252	RLV_1893	Unknown	ferredoxin-like_protein_fixX	45.4545	99	11		5	34.69	3		6	34.69	3		4	34.69	3		15	5	1
pUPM791c_00253	RLV_1894	Cytoplasmic	nifA_transcriptional_regulator		528	46		2	4.55	2		-	-	-		-	-	-
pUPM791c_00254	RLV_1895	Cytoplasmic	FeMo_cofactor_biosynthesis_protein_nifB		498	44		8	16.9	7		4	10.26	4		-	-	-
pUPM791c_00255	RLV_1895A	Unknown	Ferredoxin-1		65	6		-	-	-		3	39.06	2		6	39.06	2
pUPM791c_00256	RLV_1895B	Unknown	NifT/FixU_protein	128.571	69	7		9	76.47	6		9	76.47	6		9	63.24	4		27	9	0
pUPM791c_00290	RLV_1925	Unknown	rhizosphere_expressed_protein_RhiA	36.3636	232	11		2	16.02	2		5	22.08	3		5	16.02	2		12	4	1.73205
pUPM791c_00301	RLV_1934A	Cytoplasmic	putative_GntR_family_transcriptional_regulator	23.0769	238	26		3	8.86	2		7	21.52	5		8	21.94	5		18	6	2.64575
pUPM791c_00304	RLV_1936	Unknown	hypothetical_protein		361	22		-	-	-		5	8.06	3		-	-	-
pUPM791c_00305	RLV_1937	Unknown	putative_glycerophosphoryl_diester_phosphodiesterase_1		403	29		-	-	-		10	18.16	5		-	-	-
pUPM791c_00306	RLV_1938	Unknown	Acetyltransferase_(GNAT)_family_protein		174	16		-	-	-		4	20.23	4		-	-	-
pUPM791c_00307	RLV_1939	Cytoplasmic	haloacid_dehalogenase		224	18		-	-	-		5	17.94	4		-	-	-
pUPM791c_00308	RLV_1940	Cytoplasmic	glutamine--scyllo-inositol_aminotransferase	23.5294	429	34		5	5.84	2		10	14.95	6		9	15.65	6		24	8	2.64575
pUPM791c_00314	RLV_1947	Cytoplasmic	Hydrogenase_expression/formation_protein_HypD		386	31		-	-	-		2	6.23	2		-	-	-
pUPM791c_00317	RLV_1950	Cytoplasmic	Hydrogenase_nickel_incorporation_protein_HypB		300	19		4	11.37	3		-	-	-		4	14.38	3
pUPM791c_00322	RLV_1955	Cytoplasmic	Hydrogenase_expression/formation_protein_HupH		283	15		-	-	-		2	9.22	2		2	8.16	2
pUPM791c_00324	RLV_1957	Unknown	Hydrogenase_expression/formation_protein_HupF		99	7		-	-	-		3	25.51	2		3	25.51	2
pUPM791c_00328	RLV_1961	CytoplasmicMembrane	Uptake_hydrogenase_large_subunit_HupL	43.9394	597	44		16	23.66	13		19	25.5	13		23	31.38	17		58	19.3333	3.51188
pUPM791c_00329	RLV_1962	CytoplasmicMembrane	Uptake_hydrogenase_small_subunit_hupS	12.8205	361	26		4	7.5	2		2	7.5	2		4	10	3		10	3.33333	1.1547
pUPM791c_00334	RLV_1967	Unknown	putative_GFO/IDH/MocA_sugar_uptake_related_protein		342	27		-	-	-		10	27.27	8		8	25.51	7
pUPM791c_00337	RLV_1970	Unknown	sugar_ABC_transporter_substrate-binding_protein		485	39		-	-	-		3	4.96	2		-	-	-
pUPM791c_00346	RLV_1979	Cytoplasmic	isocitrate_dehydrogenase	137.302	404	42		53	60.05	26		63	58.56	25		57	58.06	24		173	57.6667	5.03322
pUPM791c_00347	RLV_1980	Cytoplasmic	transcriptional_activator FnrN2	28.9855	241	23		5	30.42	5		8	33.75	6		7	24.58	4		20	6.66667	1.52753
pUPM791d_00007	RLV_2223	Unknown	thioredoxin	42.8571	107	7		3	25.47	2		3	25.47	2		3	38.68	3		9	3	0
pUPM791d_00147	RLV_2099A	Cytoplasmic	hypothetical_protein		86	9		-	-	-		2	21.18	2		3	40	3
pUPM791d_00200	RLV-RS38405	Unknown	hypothetical_protein		108	9		-	-	-		2	17.76	2		-	-	-
pUPM791e_00019	RLV_2241	Unknown	putative_substrate-binding_component_of_ABC_transporter	18.1818	433	33		3	6.48	2		10	15.97	7		5	8.56	3		18	6	3.60555
pUPM791e_00046	RLV_2267	Cytoplasmic	putative_methylmalonyl-CoA_mutase	11.7647	713	51		11	13.48	8		4	7.02	4		3	6.46	3		18	6	4.3589
pUPM791e_00048	RLV_2269	Cytoplasmic	putative_GFO/IDH/MocA_family_oxidoreductase		337	28		3	9.82	2		2	8.04	2		-	-	-
pUPM791e_00049	RLV_2270	Unknown	putative_GFO/IDH/MocA_oxidoreductase_protein		366	29		3	11.23	3		8	22.47	6		-	-	-
pUPM791e_00059	RLV_2280	Periplasmic	putative_periplasmic_solute-binding_protein_component_of_ABC_transporter		425	31		-	-	-		3	10.38	3		-	-	-
pUPM791e_00066	RLV_2287	CytoplasmicMembrane	putative_transmembrane_cytochrome_D_ubiquinol_oxidase_subunit_I	16.0494	527	27		3	7.41	3		6	9.7	4		4	9.7	4		13	4.33333	1.52753
pUPM791e_00069	RLV_2290	Unknown	putative_transcriptional_regulator	12.963	193	18		2	13.02	2		3	13.02	2		2	22.92	2		7	2.33333	0.57735
pUPM791e_00072	RLV_2293	Unknown	putative_transmembrane_TIM_family_protein		332	21		-	-	-		-	-	-		2	6.95	2
pUPM791e_00074	RLV_2295	Unknown	putative_periplasmic_substrate_binding_component_of_ABC_transporter		449	41		-	-	-		3	6.03	2		-	-	-
pUPM791e_00119	RLV_2341	Cytoplasmic	putative_peptide_methionine_sulfoxide_reductase	42.8571	170	14		5	27.22	3		2	15.98	2		11	49.11	6		18	6	4.58258
pUPM791e_00133	RLV_2355	Cytoplasmic	putative_curved_DNA-binding_protein	45.679	305	27		12	31.58	9		10	31.58	7		15	41.45	9		37	12.3333	2.51661
pUPM791e_00134	RLV_2356	Cytoplasmic	putative_universal_stress_protein		156	12		-	-	-		4	20.65	3		4	20.65	3
pUPM791e_00135	RLV_2357	Cytoplasmic	hypothetical_protein		284	22		-	-	-		6	21.91	5		-	-	-
pUPM791e_00136	RLV_2358	Cytoplasmic	putative_glutathione_S-transferase	44	292	25		11	28.87	8		8	30.93	7		14	35.74	9		33	11	3
pUPM791e_00165	RLV_2386	Periplasmic	putative_substrate-binding_component_of_ABC_transporter	28.9855	356	23		5	7.04	2		13	28.45	9		2	7.32	2		20	6.66667	5.68624
pUPM791e_00168	RLV_2389	Cytoplasmic	ribitol_dehydrogenase,_determined_experimentally_to_be_required_for_growth_on_ribitol	28.0702	243	19		6	22.73	4		7	27.27	5		3	11.57	2		16	5.33333	2.08167
pUPM791e_00169	RLV_2390	Cytoplasmic	putative_lipid_biosynthesis_3-oxoacyl-[acyl-carrier-protein]_reductase		255	17		-	-	-		3	11.02	2		-	-	-
pUPM791e_00225	RLV_2445	Periplasmic	putative_substrate-binding_component_of_ABC_transporter		258	20		-	-	-		2	8.95	2		-	-	-
pUPM791e_00257	RLV_2477	Periplasmic	putative_substrate-binding_component_of_ABC_transporter_protein		530	46		-	-	-		5	9.45	4		-	-	-
pUPM791e_00266	RLV_2486	Cytoplasmic	glutathione-independent_formaldehyde_dehydrogenase		397	29		-	-	-		9	24.75	8		-	-	-
pUPM791e_00294	RLV_2514	Cytoplasmic	putative_pit_accessory_protein		215	21		3	15.42	3		-	-	-		-	-	-
pUPM791e_00307	RLV_2527	Cytoplasmic	hypothetical_protein		267	18		2	10.15	2		-	-	-		3	13.91	3
pUPM791e_00309	RLV_2529	Cytoplasmic	SDR_family_oxidoreductase		262	18		2	9.2	2		-	-	-		2	9.58	2
pUPM791e_00324	RLV_2544	Cytoplasmic	putative_acyl-CoA_thiolase		396	28		-	-	-		4	14.18	4		-	-	-
pUPM791e_00356	RLV_2576	Cytoplasmic	putative_dihydrodipicolinate_synthase		304	25		-	-	-		2	5.94	2		-	-	-
pUPM791e_00364	RLV_2584	Unknown	putative_alfa-L-rhamnosidase		774	54		-	-	-		3	4.79	3		-	-	-
pUPM791e_00372	RLV_2592	Cytoplasmic	succinate-semialdehyde_dehydrogenase_[NADP+]		485	42		2	4.96	2		4	6.82	3		-	-	-
pUPM791e_00376	RLV_2596	Periplasmic	putative_spermidine/putrescine-binding_periplasmic_protein_ABC_transporter_component		337	24		2	6.25	2		-	-	-		-	-	-
pUPM791e_00378	RLV_2598	Cytoplasmic	aldehyde_dehydrogenase		488	36		4	9.03	3		-	-	-		-	-	-
pUPM791e_00382	RLV_2602	Cytoplasmic	hypothetical_protein		201	19		2	11.5	2		-	-	-		-	-	-
pUPM791e_00516	RLV_2734	Cytoplasmic	alpha,alpha-trehalose-phosphate_synthase		464	42		3	4.75	2		4	6.48	2		-	-	-
pUPM791e_00517	RLV_2735	Periplasmic	sugar_ABC_transporter_substrate-binding_protein		330	23		-	-	-		5	13.98	3		-	-	-
chrUPM791_00004	RLV_2745	Cytoplasmic	non-canonical_purine_NTP_pyrophosphatase		215	15		-	-	-		-	-	-		2	11.21	2
chrUPM791_00005	RLV_2746	Cytoplasmic	bleomycin_resistance_protein		139	13		-	-	-		2	18.84	2		-	-	-
chrUPM791_00006	RLV_2747	Cytoplasmic	ribonuclease_PH	22.2222	240	21		5	25.94	5		5	22.18	4		4	17.57	3		14	4.66667	0.57735
chrUPM791_00008	RLV_2749	Cytoplasmic	nucleotide_exchange_factor_GrpE	68.75	211	16		10	40.48	8		9	30.95	6		14	40.48	10		33	11	2.64575
chrUPM791_00009	RLV_2750	Cytoplasmic	putative_nucleoside_hydrolase		315	19		2	7.96	2		-	-	-		4	7.96	2
chrUPM791_00010	RLV_2751	Cytoplasmic	heat-shock_protein_Hsp20		142	13		2	18.44	2		-	-	-		-	-	-
chrUPM791_00015	RLV_2756	Cytoplasmic	S-adenosylmethionine_synthetase	56.7568	413	37		19	42.96	16		24	49.27	18		20	38.59	14		63	21	2.64575
chrUPM791_00016	RLV_2757	Unknown	Cro/Cl_family_transcriptional_regulator	61.1111	139	12		6	31.16	4		7	31.16	4		9	31.16	5		22	7.33333	1.52753
chrUPM791_00019	RLV_2760	Cytoplasmic	endoribonuclease_YbeY		172	10		-	-	-		-	-	-		2	19.3	2
chrUPM791_00020	RLV_2761	Cytoplasmic	phosphate_starvation_protein_PhoH	16.6667	351	32		7	21.43	6		5	15.43	4		4	14.57	4		16	5.33333	1.52753
chrUPM791_00026	RLV_2767	Cytoplasmic	iron_transporter	76.1905	189	14		13	40.43	6		8	34.57	5		11	40.43	6		32	10.6667	2.51661
chrUPM791_00028	RLV_2769	Cytoplasmic	tryptophan--tRNA_ligase	24	355	25		2	7.34	2		8	16.95	5		8	20.9	5		18	6	3.4641
chrUPM791_00035	RLV_2776	Cytoplasmic	malic_enzyme	19.0476	762	63		11	19.58	10		10	15.37	8		15	18.92	10		36	12	2.64575
chrUPM791_00046	RLV_2787	Cytoplasmic	integration_host_factor_subunit_beta	33.3333	100	9		4	34.34	4		3	26.26	3		2	16.16	2		9	3	1
chrUPM791_00047	RLV_2788	CytoplasmicMembrane	Clp_protease		317	26		-	-	-		3	8.86	2		-	-	-
chrUPM791_00050	RLV_2791	Cytoplasmic	ABC_transporter_ATP-binding_protein	19.0476	259	21		3	13.57	3		4	12.79	3		5	17.44	4		12	4	1
chrUPM791_00051	RLV_2792	Cytoplasmic	RNA_polymerase_sigma-54_factor		520	37		-	-	-		11	19.46	8		-	-	-
chrUPM791_00053	RLV_2794	Unknown	Putative_sigma-54_modulation_protein		192	11		-	-	-		10	26.7	6		5	19.37	3
chrUPM791_00054	RLV_2795	Cytoplasmic	nitrogen_regulatory_protein		155	11		2	16.23	2		-	-	-		3	16.23	2
chrUPM791_00056	RLV_2798	Cytoplasmic	ribokinase	14.8148	300	18		2	11.37	2		3	11.37	2		3	9.7	2		8	2.66667	0.57735
chrUPM791_00065	RLV_2807	Cytoplasmic	succinyl-diaminopimelate_desuccinylase		398	29		-	-	-		6	13.85	4		-	-	-
chrUPM791_00066	RLV_2808	Cytoplasmic	2,3,4,5-tetrahydropyridine-2,6-dicarboxylate_N-succinyltransferase	40.9091	287	22		7	25.17	7		9	22.03	6		11	33.22	9		27	9	2
chrUPM791_00071	RLV_2813	Unknown	phosphonomutase		257	21		-	-	-		2	8.2	2		-	-	-
chrUPM791_00072	RLV_2814	Cytoplasmic	alpha-hydroxy-acid_oxidizing_enzyme	16.6667	383	32		5	15.71	4		7	19.63	5		4	12.83	3		16	5.33333	1.52753
chrUPM791_00073	RLV_2815	Cytoplasmic	acetylglutamate_kinase	33.3333	296	25		9	30.51	8		10	21.69	8		6	23.73	6		25	8.33333	2.08167
chrUPM791_00082	RLV_2824	CytoplasmicMembrane	insertase	13.4752	598	47		3	8.21	3		9	11.89	5		7	11.39	5		19	6.33333	3.05505
chrUPM791_00098	RLV_2840	Unknown	hypothetical_protein		101	7		-	-	-		-	-	-		2	26	2
chrUPM791_00104	RLV_2846	Cytoplasmic	oxidoreductase	61.9048	299	28		16	42.95	11		18	42.95	12		18	39.93	11		52	17.3333	1.1547
chrUPM791_00120	RLV_2862	Cytoplasmic	transporter	27.7778	159	12		4	25.32	3		3	14.56	2		3	15.82	2		10	3.33333	0.57735
chrUPM791_00122	RLV_2864	Periplasmic	sugar_ABC_transporter	34.5679	340	27		8	20.94	5		13	29.5	7		7	26.55	6		28	9.33333	3.21455
chrUPM791_00123	RLV_2865	CytoplasmicMembrane	ABC_transporter_permease		355	15		2	6.21	2		2	6.21	2		-	-	-
chrUPM791_00126	RLV_2868	Cytoplasmic	dihydroorotase		349	28		3	12.93	3		-	-	-		5	11.78	3
chrUPM791_00133	RLV_2875	Unknown	orotate_phosphoribosyltransferase	34.9206	230	21		6	37.12	6		8	37.12	6		8	27.95	5		22	7.33333	1.1547
chrUPM791_00134	RLV_2876	Cytoplasmic	carbohydrate_kinase	10.6667	311	25		2	7.1	2		4	17.74	4		2	7.1	2		8	2.66667	1.1547
chrUPM791_00135	RLV_2877	Cytoplasmic	glucose-6-phosphate_isomerase	85.1852	542	45		36	47.87	25		37	48.24	23		42	51.57	25		115	38.3333	3.21455
chrUPM791_00137	RLV_2879	Unknown	photosystem_reaction_center_subunit_H		131	13		-	-	-		4	27.69	3		-	-	-
chrUPM791_00144	RLV_2885	CytoplasmicMembrane	ABC_transporter		303	24		-	-	-		2	6.29	2		-	-	-
chrUPM791_00152	RLV_2893	Periplasmic	ABC_transporter_substrate-binding_protein	21.3333	330	25		5	15.5	4		7	13.68	4		4	14.29	4		16	5.33333	1.52753
chrUPM791_00155	RLV_2896	Unknown	galactarate_dehydratase	14.5833	501	32		6	10.8	4		4	6	3		4	8.8	3		14	4.66667	1.1547
chrUPM791_00179	RLV_2918	Cytoplasmic	UDP-galactose-lipid_carrier_transferase		294	30		-	-	-		5	19.45	4		3	11.26	3
chrUPM791_00181	RLV_2920	CytoplasmicMembrane	phosphonate_ABC_transporter_substrate-binding_protein	28.8889	345	30		4	13.95	4		16	38.37	11		6	15.41	5		26	8.66667	6.4291
chrUPM791_00185	RLV_2924	Cytoplasmic	PhoU_family_transcriptional_regulator		238	23		-	-	-		2	10.55	2		2	10.55	2
chrUPM791_00187	RLV_2926	Unknown	GcrA_cell_cycle_regulator		178	17		2	10.17	2		-	-	-		-	-	-
chrUPM791_00188	RLV_2927	Cytoplasmic	acetylornithine_aminotransferase	64.5161	400	31		19	42.86	14		17	35.34	12		24	40.35	14		60	20	3.60555
chrUPM791_00189	RLV_2928	Cytoplasmic	ornithine_carbamoyltransferase		305	26		-	-	-		2	5.26	2		-	-	-
chrUPM791_00190	RLV_2929	Cytoplasmic	molecular_chaperone_Hsp33	33.3333	331	27		10	26.36	7		7	19.7	5		10	15.15	4		27	9	1.73205
chrUPM791_00192	RLV_2931	Cytoplasmic	O-succinylhomoserine_sulfhydrylase	50.9804	395	34		20	45.43	15		14	31.22	10		18	28.43	11		52	17.3333	3.05505
chrUPM791_00193	RLV_2932	Cytoplasmic	2'-deoxycytidine_5'-triphosphate_deaminase	16.092	365	29		5	15.66	5		7	17.86	5		2	9.62	2		14	4.66667	2.51661
chrUPM791_00199	RLV_2938	Unknown	Tellurite_resistance_protein_TerB		138	13		-	-	-		2	14.6	2		2	14.6	2
chrUPM791_00205	RLV_2944	CytoplasmicMembrane	dihydroorotate_dehydrogenase_2		363	31		2	6.35	2		3	7.73	2		-	-	-
chrUPM791_00211	RLV_2950	Unknown	alkylhydroperoxidase		154	14		-	-	-		-	-	-		3	13.07	2
chrUPM791_00224	RLV_2962	Unknown	oxidoreductase	31.4815	234	18		8	24.89	5		3	14.16	3		6	14.16	3		17	5.66667	2.51661
chrUPM791_00225	RLV_2964	CytoplasmicMembrane	acyl-CoA_dehydrogenase	10.8696	599	46		4	7.69	4		6	8.36	5		5	10.03	5		15	5	1
chrUPM791_00226	RLV_2965	Cytoplasmic	3-ketoacyl-CoA_thiolase		403	25		-	-	-		-	-	-		2	6.72	2
chrUPM791_00228	RLV_2967	Cytoplasmic	3-hydroxyacyl-CoA_dehydrogenase	15.5172	738	58		18	17.1	10		6	9.09	5		3	5.02	3		27	9	7.93725
chrUPM791_00238	RLV_2977	Cytoplasmic	aspartate_aminotransferase	24.7312	389	31		6	17.53	5		7	23.71	6		10	20.62	6		23	7.66667	2.08167
chrUPM791_00249	RLV_2988	Cytoplasmic	UDP-N-acetylglucosamine_1-carboxyvinyltransferase	17.1717	431	33		6	9.07	3		5	10.23	4		6	11.16	4		17	5.66667	0.57735
chrUPM791_00251	RLV_2990	Cytoplasmic	histidinol_dehydrogenase	17.1717	433	33		6	15.28	5		3	9.49	2		8	13.43	4		17	5.66667	2.51661
chrUPM791_00254	RLV_2993	Cytoplasmic	translation_initiation_factor_IF-1		73	5		7	38.89	3		-	-	-		8	38.89	3
chrUPM791_00255	RLV_2994	Cytoplasmic	septum_formation_inhibitor_Maf	27.7778	207	18		3	16.02	2		7	30.58	4		5	22.82	3		15	5	2
chrUPM791_00290	RLV_3029	Unknown	sugar_ABC_transporter_substrate-binding_protein		478	34		-	-	-		8	17.61	6		2	4.61	2
chrUPM791_00291	RLV_3030	Cytoplasmic	epimerase		295	24		2	7.48	2		-	-	-		-	-	-
chrUPM791_00296	RLV_3035	Cytoplasmic	3-oxoacyl-ACP_reductase		258	19		-	-	-		2	8.17	2		-	-	-
chrUPM791_00297	RLV_3036	Cytoplasmic	aldolase		275	21		-	-	-		2	8.03	2		-	-	-
chrUPM791_00334	RLV_3073	CytoplasmicMembrane	preprotein_translocase_subunit_SecD	12.5786	849	53		5	6.72	4		7	7.9	5		8	7.67	5		20	6.66667	1.52753
chrUPM791_00398	RLV_3138	Cytoplasmic	bifunctional_5,10-methylene-tetrahydrofolate_dehydrogenase/5,10-methylene-tetrahydrofolate_cyclohydrolase		300	22		-	-	-		3	10.7	2		3	7.69	2
chrUPM791_00400	RLV_3140	CytoplasmicMembrane	alpha-glucoside_ABC_transporter_substrate-binding_protein	52.0833	454	32		14	39.07	13		25	38.41	14		11	26.71	9		50	16.6667	7.37111
chrUPM791_00403	RLV_3143	Cytoplasmic	alpha-glucosidase		551	38		3	6.73	3		-	-	-		-	-	-
chrUPM791_00404	RLV_3144	CytoplasmicMembrane	sugar_ABC_transporter_ATP-binding_protein	16.0494	363	27		3	11.33	3		5	7.18	2		5	10.5	3		13	4.33333	1.1547
chrUPM791_00406	RLV_3146	Cytoplasmic	phosphogluconate_dehydratase	9.02778	608	48		5	8.4	5		3	5.77	2		5	7.58	4		13	4.33333	1.1547
chrUPM791_00407	RLV_3147	Unknown	6-phosphogluconolactonase	37.2549	233	17		7	21.55	4		6	15.95	3		6	21.12	4		19	6.33333	0.57735
chrUPM791_00408	RLV_3148	Cytoplasmic	glucose-6-phosphate_1-dehydrogenase	50.7576	492	44		23	30.75	15		19	36.05	17		25	39.31	21		67	22.3333	3.05505
chrUPM791_00410	RLV_3150	Cytoplasmic	glutamine_synthetase	7.20721	479	37		2	5.02	2		3	7.53	3		3	7.53	3		8	2.66667	0.57735
chrUPM791_00420	RLV_3158	Periplasmic	putrescine/spermidine_ABC_transporter_substrate-binding_protein	14.6667	366	25		2	7.67	2		5	9.32	3		4	9.86	3		11	3.66667	1.52753
chrUPM791_00425	RLV_3163	Cytoplasmic	acetoacetyl-CoA_synthetase		651	49		-	-	-		6	9.54	5		3	5.38	3
chrUPM791_00426	RLV_3164	CytoplasmicMembrane	PAS_domain-containing_sensor_histidine_kinase	5.12821	1266	78		7	4.19	4		3	3	3		2	1.74	2		12	4	2.64575
chrUPM791_00435	RLV_3171	Cytoplasmic	methylmalonate-semialdehyde_dehydrogenase	6.66667	499	45		2	4.62	2		3	8.84	3		4	12.25	4		9	3	1
chrUPM791_00437	RLV_3173	Periplasmic	peptide_ABC_transporter_substrate-binding_protein	21.6667	532	40		9	18.27	8		13	19.96	10		4	9.98	4		26	8.66667	4.50925
chrUPM791_00440	RLV_3176	CytoplasmicMembrane	peptide_ABC_transporter_ATP-binding_protein		339	27		-	-	-		2	7.4	2		-	-	-
chrUPM791_00449	RLV_3185	Cytoplasmic	glucose-1-phosphate_thymidylyltransferase		288	20		-	-	-		4	14.63	3		2	8.71	2
chrUPM791_00450	RLV_3186	Cytoplasmic	NAD(P)-dependent_oxidoreductase		298	26		2	9.43	2		-	-	-		2	7.41	2
chrUPM791_00451	RLV_3187	Cytoplasmic	dTDP-glucose_4,6-dehydratase	27.957	352	31		9	19.66	6		14	30.48	10		3	6.55	2		26	8.66667	5.50757
chrUPM791_00456	RLV_3192	Cytoplasmic	putative_epimerase		311	23		-	-	-		4	15.16	3		-	-	-
chrUPM791_00459	RLV_3195	Cytoplasmic	deoxygenase	24.359	274	26		5	22.71	5		9	30.4	7		5	14.29	3		19	6.33333	2.3094
chrUPM791_00480	RLV_3214	CytoplasmicMembrane	putative_glycosyltransferase		385	20		2	7.03	2		2	7.03	2		-	-	-
chrUPM791_00492	RLV_3225	Unknown	MBL_fold_hydrolase		331	25		2	7.27	2		2	7.88	2		-	-	-
chrUPM791_00493	RLV_3226	Cytoplasmic	inosine-5-monophosphate_dehydrogenase	28.3333	495	40		9	15.18	6		12	22.87	9		13	22.06	9		34	11.3333	2.08167
chrUPM791_00501	RLV_3234	CytoplasmicMembrane	hypothetical_protein		289	20		2	7.99	2		-	-	-		4	11.46	3
chrUPM791_00502	RLV_3235	Unknown	glutamate--cysteine_ligase	7.40741	458	36		4	9.63	4		2	5.47	2		2	5.47	2		8	2.66667	1.1547
chrUPM791_00522	RLV_3255	Cytoplasmic	aldo/keto_reductase	81.7204	350	31		25	42.12	16		21	40.69	14		30	39.83	15		76	25.3333	4.50925
chrUPM791_00526	RLV_3259	Cytoplasmic	histidyl-tRNA_synthetase	36.1702	508	47		14	23.08	11		18	30.57	15		19	26.43	13		51	17	2.64575
chrUPM791_00527	RLV_3260	Cytoplasmic	ATP_phosphoribosyltransferase_regulatory_subunit		374	27		2	7.24	2		3	11.53	3		-	-	-
chrUPM791_00528	RLV_3261	Cytoplasmic	ATP_phosphoribosyltransferase		232	16		-	-	-		2	10.82	2		-	-	-
chrUPM791_00532	RLV_3265	Cytoplasmic	molecular_chaperone_GroEL	284.783	547	46		123	47.8	24		124	44.51	22		146	44.51	22		393	131	13
chrUPM791_00533	RLV_3266	Cytoplasmic	molecular_chaperone_GroES	120.513	99	13		17	45.92	5		11	45.92	5		19	45.92	5		47	15.6667	4.16333
chrUPM791_00534	RLV_3267	Cytoplasmic	haloacid_dehalogenase		283	21		-	-	-		-	-	-		4	14.54	3
chrUPM791_00536	RLV_3269	Cytoplasmic	isoleucine--tRNA_ligase	24.6914	964	81		13	16.1	13		24	22.64	19		23	18.59	15		60	20	6.08276
chrUPM791_00539	RLV_3272	Cytoplasmic	ribosomal_large_subunit_pseudouridine_synthase_B	13.0435	704	69		13	12.23	8		4	4.84	3		10	12.52	7		27	9	4.58258
chrUPM791_00545	RLV_3278	Cytoplasmic	modulator_protein	41.1765	449	34		9	25	9		14	37.72	13		19	33.93	11		42	14	5
chrUPM791_00546	RLV_3279	Cytoplasmic	3'(2'),5'-bisphosphate_nucleotidase_CysQ	14.2857	270	21		3	11.9	3		2	8.55	2		4	11.9	3		9	3	1
chrUPM791_00547	RLV_3280	Unknown	inositol_monophosphatase		83	6		5	23.17	2		-	-	-		2	21.95	2
chrUPM791_00548	RLV_3281	Cytoplasmic	3-deoxy-D-manno-octulosonic_acid_transferase	10.5263	440	38		5	8.66	3		3	5.47	2		4	11.39	4		12	4	1
chrUPM791_00549	RLV_3282	Cytoplasmic	haloacid_dehalogenase		241	15		2	9.17	2		-	-	-		-	-	-
chrUPM791_00559	RLV_3292	Periplasmic	photosystem_reaction_center_subunit_H	193.939	202	11		6	30.85	4		28	39.3	6		30	35.32	5		64	21.3333	13.3167
chrUPM791_00560	RLV_3293	Cytoplasmic	gluconolaconase		296	21		-	-	-		3	13.56	3		-	-	-
chrUPM791_00566	RLV_3300	CytoplasmicMembrane	sodium:proton_antiporter	20	389	30		8	23.71	7		6	16.49	5		4	8.51	3		18	6	2
chrUPM791_00574	RLV_3308	Unknown	ATP_synthase_subunit_b_2	43.75	208	16		7	23.19	5		8	28.5	6		6	28.02	6		21	7	1
chrUPM791_00575	RLV_3309	CytoplasmicMembrane	ATP_synthase_subunit_b_1	126.19	164	14		16	49.08	9		21	49.08	8		16	49.08	9		53	17.6667	2.88675
chrUPM791_00583	RLV_3317	Cytoplasmic	polyprenyl_synthetase	17.284	339	27		5	18.05	4		5	18.64	5		4	15.09	4		14	4.66667	0.57735
chrUPM791_00586	RLV_3320	CytoplasmicMembrane	manganese_transporter		447	22		2	3.81	2		2	3.81	2		-	-	-
chrUPM791_00587	RLV_3321	CytoplasmicMembrane	peptidase_S49	21.7391	287	23		5	19.23	4		7	31.12	7		3	11.19	3		15	5	2
chrUPM791_00589	RLV_3323	Cytoplasmic	glycyl-tRNA_synthetase_subunit_alpha		312	23		4	19.29	4		3	12.22	3		-	-	-
chrUPM791_00591	RLV_3325	Unknown	3-phosphoshikimate_1-carboxyvinyltransferase	16.6667	421	34		6	16.19	5		4	11.19	3		7	15	4		17	5.66667	1.52753
chrUPM791_00593	RLV_3327	Cytoplasmic	phosphoribosylamine--glycine_ligase	37.6344	426	31		11	24	8		12	18.82	6		12	19.29	6		35	11.6667	0.57735
chrUPM791_00598	RLV_3333	Cytoplasmic	glycine--tRNA_ligase_subunit_beta	10.2941	705	68		8	12.5	7		6	9.38	6		7	7.24	5		21	7	1
chrUPM791_00605	RLV_3340	Unknown	putative_flagella_associated_protein		1112	82		-	-	-		2	1.26	2		-	-	-
chrUPM791_00609	RLV_3345	Cytoplasmic	(2Fe-2S)-binding_protein	25.2525	421	33		9	20.95	8		6	14.05	5		10	19.29	7		25	8.33333	2.08167
chrUPM791_00612	RLV_3348	Cytoplasmic	acyl-CoA_dehydrogenase	13.4752	593	47		5	7.6	4		8	14.7	7		6	7.94	4		19	6.33333	1.52753
chrUPM791_00619	RLV_3355	Cytoplasmic	1-deoxy-D-xylulose-5-phosphate_synthase		639	50		4	5.8	3		2	2.98	2		-	-	-
chrUPM791_00622	RLV_3358	Cytoplasmic	exodeoxyribonuclease_7_small_subunit		84	9		-	-	-		2	28.92	2		2	28.92	2
chrUPM791_00640	RLV_3376	CytoplasmicMembrane	cobalt_ABC_transporter_ATP-binding_protein		227	20		-	-	-		3	14.16	3		3	14.6	3
chrUPM791_00642	RLV_3378	Cytoplasmic	3,4-dihydroxy-2-butanone-4-phosphate_synthase	18.75	368	32		7	18.8	6		7	15.53	5		4	13.9	4		18	6	1.73205
chrUPM791_00643	RLV_3379	Cytoplasmic	chorismate_synthase		382	30		3	7.87	3		-	-	-		-	-	-
chrUPM791_00647	RLV_3383	CytoplasmicMembrane	enoyl-ACP_reductase	36.5079	273	21		8	31.99	8		7	26.84	7		8	35.29	8		23	7.66667	0.57735
chrUPM791_00650	RLV_3386	Cytoplasmic	pyridoxine/pyridoxamine_5'-phosphate_oxidase		207	20		2	8.74	2		-	-	-		-	-	-
chrUPM791_00655	RLV_3391	Cytoplasmic	peptidase_C69	38.5417	472	32		15	27.39	10		9	16.99	6		13	25.27	9		37	12.3333	3.05505
chrUPM791_00657	RLV_3393	CytoplasmicMembrane	cytochrome_B561	25.9259	295	18		5	12.24	3		5	17.01	4		4	17.01	4		14	4.66667	0.57735
chrUPM791_00667	RLV_3403	Cytoplasmic	homoserine_kinase		322	25		2	6.54	2		-	-	-		3	7.17	2
chrUPM791_00674	RLV_3410	Unknown	alkyl_hydroperoxide_reductase	50	162	10		6	35.4	4		4	28.57	3		5	28.57	3		15	5	1
chrUPM791_00695	RLV_3431	Unknown	SnoaL-like_polyketide_cyclase		139	13		-	-	-		-	-	-		2	18.84	2
chrUPM791_00697	RLV_3433	Unknown	hypothetical_protein		161	18		-	-	-		6	40.63	5		5	23.75	3
chrUPM791_00701	RLV_3437	Unknown	amino_acid_ABC_transporter		275	27		-	-	-		3	14.6	3		2	9.49	2
chrUPM791_00708	RLV_3444	Periplasmic	metal_ABC_transporter_substrate-binding_protein	50.6173	300	27		5	15.05	3		21	49.5	12		15	34.45	8		41	13.6667	8.0829
chrUPM791_00722	RLV_3458	CytoplasmicMembrane	diguanylate_cyclase		966	68		-	-	-		4	5.49	4		4	2.49	2
chrUPM791_00724	RLV_3460	Unknown	peptidase_M16	13.3333	433	35		3	5.79	2		5	10.19	3		6	7.64	3		14	4.66667	1.52753
chrUPM791_00725	RLV_3461	Cytoplasmic	threonine_synthase	16.6667	472	38		6	14.01	5		5	13.59	4		8	17.2	6		19	6.33333	1.52753
chrUPM791_00726	RLV_3462	Unknown	hypothetical_protein	20.5128	216	13		2	15.35	2		4	23.72	4		2	13.02	2		8	2.66667	1.1547
chrUPM791_00727	RLV_3463	Cytoplasmic	haloacid_dehalogenase	29.6296	230	18		5	24.45	4		4	23.14	4		7	29.69	5		16	5.33333	1.52753
chrUPM791_00736	RLV_3472	Cytoplasmic	2-haloalkanoic_acid_dehalogenase	14.5833	205	16		2	8.33	2		3	14.71	3		2	7.84	2		7	2.33333	0.57735
chrUPM791_00742	RLV_3478	Cytoplasmic	chromosome_segregation_protein_SMC		1154	111		-	-	-		2	1.47	2		-	-	-
chrUPM791_00743	RLV_3479	Cytoplasmic	pyruvate_phosphate_dikinase		903	66		-	-	-		2	2.55	2		2	2.66	2
chrUPM791_00820	RLV_3554	Unknown	membrane_protein		199	9		-	-	-		4	13.13	2		3	13.13	2
chrUPM791_00821	RLV_3555	Periplasmic	hypothetical_protein		106	7		-	-	-		2	29.52	2		-	-	-
chrUPM791_00829	RLV_3567	Unknown	hypothetical_protein		73	8		2	29.17	2		2	29.17	2		-	-	-
chrUPM791_00833	RLV_3571	Cytoplasmic	LysR_family_transcriptional_regulator		294	22		2	5.46	2		-	-	-		-	-	-
chrUPM791_00841	RLV_3579	Cytoplasmic	oxidoreductase		249	17		4	10.89	2		-	-	-		5	23.39	4
chrUPM791_00884	RLV_3621	Cytoplasmic	alkene_reductase		358	23		3	7.28	2		-	-	-		3	10.08	3
chrUPM791_00912	RLV_3647	Periplasmic	serine_protease		502	33		-	-	-		5	9.78	3		-	-	-
chrUPM791_00932	RLV_3667	Cytoplasmic	sulfate_adenylyltransferase	8.33333	499	40		3	5.62	3		3	6.22	3		4	6.22	3		10	3.33333	0.57735
chrUPM791_00933	RLV_3668	Cytoplasmic	sulfate_adenylyltransferase_subunit_2		318	33		-	-	-		2	7.89	2		6	15.77	4
chrUPM791_00941	RLV_3676	Cytoplasmic	betaine_aldehyde_dehydrogenase	23.3333	488	30		6	9.03	4		8	17.66	8		7	9.45	5		21	7	1
chrUPM791_00946	RLV_3681	CytoplasmicMembrane	NAD(P)H_quinone_oxidoreductase	31.8841	332	23		6	14.8	4		9	21.15	5		7	16.01	4		22	7.33333	1.52753
chrUPM791_00971	RLV_3706	Unknown	30S_ribosomal_protein_S21		79	10		3	23.08	2		2	21.79	2		-	-	-
chrUPM791_00974	RLV_3709	Cytoplasmic	peroxiredoxin,_Ohr_subfamily		141	11		-	-	-		2	8.57	2		3	20	3
chrUPM791_00983	RLV_3717	OuterMembrane	AAA-like_domain_protein	6.25	522	48		2	4.8	2		4	6.72	3		3	7.29	3		9	3	1
chrUPM791_00984	RLV_3718	Unknown	hypothetical_protein		131	7		-	-	-		2	16.15	2		-	-	-
chrUPM791_00989	RLV_3723	Cytoplasmic	glucose-6-phosphate_1-dehydrogenase		506	36		-	-	-		2	5.15	2		4	9.7	4
chrUPM791_01002	RLV_3736	Cytoplasmic	aminotransferase	33.3333	296	23		8	27.12	7		11	29.49	8		4	11.53	3		23	7.66667	3.51188
chrUPM791_01008	RLV_3742	Cytoplasmic	NAD(+)_synthetase		278	23		-	-	-		3	8.3	2		-	-	-
chrUPM791_01016	RLV_3750	Periplasmic	superoxide_dismutase	55.5556	201	15		9	22	5		9	20.5	4		7	20.5	4		25	8.33333	1.1547
chrUPM791_01020	RLV_3754	Periplasmic	cytochrome_C556		147	11		-	-	-		3	24.66	3		-	-	-
chrUPM791_01028	RLV_3762	CytoplasmicMembrane	glucose_dehydrogenase		780	49		-	-	-		5	4.24	3		3	2.44	2
chrUPM791_01029	RLV_3763	Cytoplasmic	hypothetical_protein		501	38		-	-	-		2	7	2		-	-	-
chrUPM791_01035	RLV_3768	Periplasmic	peptidase_S9	32.1839	703	58		21	26.92	17		14	19.09	12		21	23.93	15		56	18.6667	4.04145
chrUPM791_01046	RLV_3779	Cytoplasmic	peptide-methionine_(R)-S-oxide_reductase	19.4444	138	12		3	22.63	2		2	18.98	2		2	18.98	2		7	2.33333	0.57735
chrUPM791_01056	RLV_3789	Cytoplasmic	cysteine_desufuration_protein_SufE	18.1818	141	11		2	17.14	2		2	19.29	2		2	16.43	2		6	2	0
chrUPM791_01080	RLV_3814	Unknown	glyoxalase		127	8		-	-	-		2	15.87	2		-	-	-
chrUPM791_01085	RLV_3819	Cytoplasmic	molecular_chaperone_GroES		106	9		-	-	-		2	19.05	2		-	-	-
chrUPM791_01086	RLV_3820	Cytoplasmic	molecular_chaperone_GroEL	24.2424	545	44		14	12.13	7		8	6.07	4		10	7.9	5		32	10.6667	3.05505
chrUPM791_01093	RLV_3827	Unknown	signal_protein_PDZ		318	22		-	-	-		-	-	-		2	7.89	2
chrUPM791_01115	RLV_3849	Periplasmic	serine_peptidase	49.5495	532	37		17	27.31	12		20	33.71	14		18	30.32	12		55	18.3333	1.52753
chrUPM791_01116	RLV_3850	Cytoplasmic	DNA-binding_response_regulator		249	20		-	-	-		-	-	-		3	10.48	2
chrUPM791_01121	RLV_3855	Cytoplasmic	aminopeptidase_N	5.6338	883	71		5	4.99	4		4	3.63	3		3	3.4	3		12	4	1
chrUPM791_01133	RLV_3866	Cytoplasmic	3-oxoacyl-ACP_reductase		263	20		4	11.45	3		3	7.63	2		-	-	-
chrUPM791_01134	RLV_3867	Cytoplasmic	electron_transfer_flavoprotein-ubiquinone_oxidoreductase		555	44		-	-	-		7	13.54	6		5	9.03	4
chrUPM791_01138	RLV_3871	CytoplasmicMembrane	magnesium_transporter		458	32		-	-	-		2	3.72	2		-	-	-
chrUPM791_01139	RLV_3872	Cytoplasmic	Zn-dependent_oxidoreductase		338	26		-	-	-		-	-	-		2	6.53	2
chrUPM791_01165	RLV_3896	CytoplasmicMembrane	glycosyl_transferase		339	30		-	-	-		6	13.61	3		-	-	-
chrUPM791_01173	RLV_3904	Cytoplasmic	AMP_nucleosidase		467	34		5	10.73	5		3	4.72	2		-	-	-
chrUPM791_01180	RLV_3911	Cytoplasmic	putative_attachment-related_protein		149	14		-	-	-		10	57.43	8		4	29.05	3
chrUPM791_01191	RLV_3922	Cytoplasmic	myo-inosose-2_dehydratase		307	21		2	9.8	2		-	-	-		-	-	-
chrUPM791_01192	RLV_3923	Cytoplasmic	3D-(3,5/4)-trihydroxycyclohexane-1,2-dione_acylhydrolase_(decyclizing)		617	44		-	-	-		5	7.31	3		6	9.74	4
chrUPM791_01193	RLV_3924	Cytoplasmic	5-dehydro-2-deoxygluconokinase	6.28931	645	53		3	6.83	3		4	6.83	3		3	4.35	2		10	3.33333	0.57735
chrUPM791_01195	RLV_3926	Unknown	myo-inositol_2-dehydrogenase		372	32		-	-	-		2	8.63	2		-	-	-
chrUPM791_01196	RLV_3927	Cytoplasmic	pyridine_nucleotide-disulfide_oxidoreductase		406	31		-	-	-		4	12.35	4		-	-	-
chrUPM791_01211	RLV_3941	Cytoplasmic	4-hydroxy-tetrahydrodipicolinate_synthase	40.9091	295	22		8	23.47	6		9	24.15	7		10	25.85	7		27	9	1
chrUPM791_01213	RLV_3943	Cytoplasmic	NYN_domain-containing_protein	31.1111	194	15		5	23.32	4		5	24.35	4		4	19.17	3		14	4.66667	0.57735
chrUPM791_01214	RLV_3944	Cytoplasmic	DNA-directed_RNA_polymerase_subunit_omega	44.4444	135	9		2	17.16	2		4	26.12	3		6	24.63	3		12	4	2
chrUPM791_01215	RLV_3945	Cytoplasmic	GTP_pyrophosphokinase		745	77		2	3.9	2		3	5.24	3		-	-	-
chrUPM791_01219	RLV_3949	CytoplasmicMembrane	S26_family_signal_peptidase	29.3333	248	25		5	24.7	5		11	34.01	7		6	27.94	6		22	7.33333	3.21455
chrUPM791_01220	RLV_3950	Cytoplasmic	ribonuclease_3		240	25		2	8.79	2		-	-	-		2	7.11	2
chrUPM791_01221	RLV_3951	CytoplasmicMembrane	GTPase_Era		314	31		-	-	-		2	6.39	2		-	-	-
chrUPM791_01225	RLV_3956	Cytoplasmic	aldo/keto_reductase		332	28		-	-	-		3	8.16	2		-	-	-
chrUPM791_01226	RLV_3957	Unknown	molybdenum_cofactor_sulfurase		286	25		4	12.63	3		5	16.14	4		-	-	-
chrUPM791_01243	RLV_3974	CytoplasmicMembrane	phosphatidylserine_decarboxylase_proenzyme		233	20		-	-	-		5	25	4		6	23.71	4
chrUPM791_01249	RLV_3980	Cytoplasmic	citramalate_synthase	13.0081	538	41		4	5.77	3		9	18.81	8		3	5.77	3		16	5.33333	3.21455
chrUPM791_01254	RLV_3985	Cytoplasmic	cysteine--tRNA_ligase		464	36		2	5.18	2		-	-	-		6	4.97	2
chrUPM791_01256	RLV_3987	Cytoplasmic	oxidoreductase		247	22		2	9.35	2		3	10.98	2		-	-	-
chrUPM791_01257	RLV_3988	Cytoplasmic	amidophosphoribosyltransferase	4.7619	497	42		2	4.03	2		2	5.44	2		2	4.03	2		6	2	0
chrUPM791_01261	RLV_3992	Cytoplasmic	alanine_racemase		388	29		2	5.94	2		-	-	-		-	-	-
chrUPM791_01265	RLV_3996	Cytoplasmic	DNA_helicase		499	39		-	-	-		2	4.82	2		-	-	-
chrUPM791_01266	RLV_3997	Cytoplasmic	50S_ribosomal_protein_L9	59.6491	193	19		10	37.5	7		14	32.81	6		10	38.02	7		34	11.3333	2.3094
chrUPM791_01268	RLV_3999	Cytoplasmic	30S_ribosomal_protein_S18		83	10		3	14.63	2		-	-	-		4	14.63	2
chrUPM791_01269	RLV_4000	Cytoplasmic	30S_ribosomal_protein_S6	52.381	156	14		8	39.35	6		8	34.19	5		6	32.26	5		22	7.33333	1.1547
chrUPM791_01270	RLV_4001	Cytoplasmic	NADP-dependent_oxidoreductase	28.3951	348	27		8	23.63	7		6	15.56	5		9	22.48	7		23	7.66667	1.52753
chrUPM791_01271	RLV_4002	Cytoplasmic	ACP_S-malonyltransferase		315	18		2	6.69	2		-	-	-		2	7.01	2
chrUPM791_01272	RLV_4003	Cytoplasmic	beta-ketoacyl-ACP_reductase	36.8421	246	19		8	22.45	4		5	19.18	4		8	23.27	4		21	7	1.73205
chrUPM791_01273	RLV_4004	Cytoplasmic	acyl_carrier_protein	125	79	4		4	16.67	2		5	16.67	2		6	16.67	2		15	5	1
chrUPM791_01274	RLV_4005	Cytoplasmic	3-oxoacyl-ACP_synthase		421	24		-	-	-		3	6.43	2		-	-	-
chrUPM791_01275	RLV_4006	Cytoplasmic	4-amino-4-deoxychorismate_lyase		406	33		2	6.91	2		3	6.91	2		-	-	-
chrUPM791_01276	RLV_4007	Cytoplasmic	hypothetical_protein	30.2083	296	32		6	18.64	5		13	35.59	9		10	30.85	9		29	9.66667	3.51188
chrUPM791_01285	RLV_4016	Cytoplasmic	cytosol_aminopeptidase		497	40		-	-	-		7	17.14	6		8	19.76	6
chrUPM791_01288	RLV_4019	Cytoplasmic	oxidoreductase		309	25		-	-	-		2	7.79	2		-	-	-
chrUPM791_01301	RLV_4032	Extracellular	nucleoside_diphosphate_kinase	69.4444	141	12		6	34.29	5		8	40.71	8		11	40	7		25	8.33333	2.51661
chrUPM791_01309	RLV_4040	Cytoplasmic	short-chain_dehydrogenase		256	14		2	12.55	2		-	-	-		-	-	-
chrUPM791_01319	RLV_4050	Cytoplasmic	phosphoribosylformylglycinamidine_cyclo-ligase	30.5556	358	24		6	19.05	5		6	21.29	5		10	21.85	5		22	7.33333	2.3094
chrUPM791_01322	RLV_4052A	CytoplasmicMembrane	polyphosphate_kinase	18.3908	388	29		6	16.8	5		5	8.27	2		5	15.76	4		16	5.33333	0.57735
chrUPM791_01323	RLV_4053	CytoplasmicMembrane	polyphosphate_kinase		364	33		-	-	-		3	6.61	2		3	5.23	2
chrUPM791_01327	RLV_4057	Cytoplasmic	ribonuclease_D	40	382	35		11	25.2	7		15	28.08	7		16	30.45	8		42	14	2.64575
chrUPM791_01330	RLV_4060	Cytoplasmic	aspartate--tRNA(Asp/Asn)_ligase	28.3951	597	54		16	26.01	12		16	22.32	10		14	22.82	10		46	15.3333	1.1547
chrUPM791_01334	RLV_4064	Cytoplasmic	DNA_topoisomerase_IV_subunit_A		752	64		2	2.26	2		-	-	-		-	-	-
chrUPM791_01341	RLV_4072	Cytoplasmic	delta-aminolevulinic_acid_dehydratase		338	24		2	9.2	2		2	7.42	2		-	-	-
chrUPM791_01345	RLV_4076	Cytoplasmic	serine_hydroxymethyltransferase	85.5556	433	30		21	38.19	14		29	42.59	16		27	38.66	15		77	25.6667	4.16333
chrUPM791_01346	RLV_4077	Cytoplasmic	NrdR_family_transcriptional_regulator		159	17		-	-	-		2	15.19	2		-	-	-
chrUPM791_01348	RLV_4079	Cytoplasmic	riboflavin_synthase_subunit_alpha	28.8889	204	15		5	26.6	4		3	19.7	3		5	26.6	4		13	4.33333	1.1547
chrUPM791_01352	RLV_4084	Cytoplasmic	6,7-dimethyl-8-ribityllumazine_synthase	93.3333	152	5		5	23.84	3		4	23.84	3		5	23.84	3		14	4.66667	0.57735
chrUPM791_01353	RLV_4085	Cytoplasmic	hypothetical_protein	25	161	16		3	10.63	2		4	25.62	4		5	25.62	4		12	4	1
chrUPM791_01357	RLV_4089	Unknown	membrane_protein		178	13		2	16.38	2		4	24.86	3		-	-	-
chrUPM791_01361	RLV_4093	Cytoplasmic	3-oxoacyl-ACP_synthase_III	18.0556	332	24		3	6.95	2		5	13.29	3		5	13.29	3		13	4.33333	1.1547
chrUPM791_01362	RLV_4094	Cytoplasmic	integration_host_factor_subunit_alpha	17.9487	113	13		2	16.96	2		3	25.89	3		2	16.96	2		7	2.33333	0.57735
chrUPM791_01382	RLV_4114	Unknown	ABC_transporter_substrate-binding_protein		446	29		-	-	-		2	5.62	2		-	-	-
chrUPM791_01394	RLV_4126	Cytoplasmic	n-acetyl-gamma-glutamyl-phosphate_reductase		311	20		4	14.52	3		-	-	-		-	-	-
chrUPM791_01397	RLV_4129	Cytoplasmic	30S_ribosomal_protein_S9	37.037	156	18		8	36.13	6		7	30.97	5		5	20	3		20	6.66667	1.52753
chrUPM791_01398	RLV_4130	Cytoplasmic	50S_ribosomal_protein_L13		155	17		-	-	-		5	16.88	2		-	-	-
chrUPM791_01420	RLV_4151	Cytoplasmic	ATP-dependent_Clp_protease_proteolytic_subunit	27.0833	210	16		4	10.53	4		4	15.31	4		5	7.18	3		13	4.33333	0.57735
chrUPM791_01421	RLV_4152	Cytoplasmic	ATP-dependent_Clp_protease_ATP-binding_subunit_ClpX	6.83761	426	39		2	4	2		3	6.82	3		3	6.82	3		8	2.66667	0.57735
chrUPM791_01422	RLV_4154	Cytoplasmic	peptidase	79.1667	806	64		48	38.51	29		54	41.49	31		50	38.14	32		152	50.6667	3.05505
chrUPM791_01423	RLV_4155	Cytoplasmic	histone-like DNA binding protein HU	181.481	92	9		14	64.84	6		21	64.84	6		14	64.84	6		49	16.3333	4.04145
chrUPM791_01426	RLV_4158	Cytoplasmic	aldo/keto_reductase	16.6667	329	24		3	6.71	3		3	12.2	3		6	14.94	4		12	4	1.73205
chrUPM791_01427	RLV_4159	Unknown	cupin		134	12		-	-	-		4	21.8	2		-	-	-
chrUPM791_01430	RLV_4162	Unknown	glutathione_peroxidase	29.6296	183	18		3	15.93	3		6	30.22	5		7	34.62	6		16	5.33333	2.08167
chrUPM791_01437	RLV_4167	CytoplasmicMembrane	NADH-quinone_oxidoreductase_subunit_B		195	15		3	14.95	2		-	-	-		-	-	-
chrUPM791_01438	RLV_4168	Cytoplasmic	NADH-quinone_oxidoreductase_subunit_C	50	201	16		7	22.5	4		7	27.5	5		10	22.5	4		24	8	1.73205
chrUPM791_01439	RLV_4169	Cytoplasmic	NADH-quinone_oxidoreductase_subunit_D	20.3704	397	36		7	15.15	5		9	17.17	6		6	15.15	5		22	7.33333	1.52753
chrUPM791_01441	RLV_4171	Cytoplasmic	NADH_dehydrogenase_subunit_E	26.2626	389	33		8	16.24	6		9	19.85	6		9	21.39	6		26	8.66667	0.57735
chrUPM791_01442	RLV_4172	Cytoplasmic	NADH_dehydrogenase	9.40171	435	39		3	8.76	3		4	11.52	4		4	8.06	3		11	3.66667	0.57735
chrUPM791_01444	RLV_4174	Cytoplasmic	NADH_dehydrogenase_subunit_G	43.0303	694	55		25	31.75	21		23	29.15	18		23	23.23	15		71	23.6667	1.1547
chrUPM791_01446	RLV_4176	Cytoplasmic	NADH-quinone_oxidoreductase_subunit_I	31.3725	164	17		5	15.34	2		5	20.86	3		6	19.63	3		16	5.33333	0.57735
chrUPM791_01447	RLV_4177	CytoplasmicMembrane	NADH:ubiquinone_oxidoreductase_subunit_J		205	9		3	14.22	2		-	-	-		-	-	-
chrUPM791_01449	RLV_4179	CytoplasmicMembrane	NADH:ubiquinone_oxidoreductase_subunit_L		667	34		-	-	-		2	3	2		-	-	-
chrUPM791_01453	RLV_4183	Cytoplasmic	MBL_fold_metallo-hydrolase		557	38		4	6.83	3		4	9.53	4		-	-	-
chrUPM791_01456	RLV_4186	Cytoplasmic	proline--tRNA_ligase	17.8862	441	41		10	17.95	7		7	12.73	5		5	7.27	2		22	7.33333	2.51661
chrUPM791_01471	RLV_4202	Cytoplasmic	ribonuclease_R		791	74		2	2.53	2		-	-	-		-	-	-
chrUPM791_01472	RLV_4203	Cytoplasmic	DNA_topoisomerase_I	9.46502	885	81		7	8.26	6		10	10.18	7		6	6.45	5		23	7.66667	2.08167
chrUPM791_01475	RLV_4206	Cytoplasmic	dihydroorotase	13.5417	430	32		3	10.02	3		3	8.62	3		7	15.15	5		13	4.33333	2.3094
chrUPM791_01476	RLV_4207	Cytoplasmic	aspartate_carbamoyltransferase	20.2899	319	23		5	11.95	3		5	20.44	5		4	8.18	2		14	4.66667	0.57735
chrUPM791_01477	RLV_4208	Cytoplasmic	acyl-CoA_dehydrogenase	12.4183	553	51		8	11.96	5		7	12.14	5		4	4.89	2		19	6.33333	2.08167
chrUPM791_01478	RLV_4209	Cytoplasmic	ribonuclease	58.7065	953	67		47	25.95	27		40	23.53	24		31	20.48	20		118	39.3333	8.02081
chrUPM791_01481	RLV_4212	Cytoplasmic	peptide_chain_release_factor_2		343	28		3	7.02	2		-	-	-		-	-	-
chrUPM791_01484	RLV_4215	Cytoplasmic	NAD_kinase		258	19		-	-	-		3	8.95	2		-	-	-
chrUPM791_01504	RLV_4232	Cytoplasmic	23S_rRNA_(guanosine-2'-O-)-methyltransferase	12.6984	297	21		2	6.08	2		3	8.78	2		3	9.8	3		8	2.66667	0.57735
chrUPM791_01507	RLV_4236	Cytoplasmic	elongation_factor_Tu	135.238	392	35		41	46.8	16		49	50.9	18		52	50.9	17		142	47.3333	5.68624
chrUPM791_01509	RLV_4238	Cytoplasmic	dehydratase	23.6111	298	24		5	20.54	5		6	23.57	6		6	21.55	5		17	5.66667	0.57735
chrUPM791_01512	RLV_4241	Cytoplasmic	hypothetical_protein NusG Transcription termination/antitermination protein	49.0196	177	17		10	45.45	8		8	38.07	6		7	38.07	7		25	8.33333	1.52753
chrUPM791_01513	RLV_4242	Cytoplasmic	50S_ribosomal_protein_L11	44.4444	144	15		7	39.86	4		5	21.68	2		8	27.97	3		20	6.66667	1.52753
chrUPM791_01514	RLV_4243	Cytoplasmic	50S_ribosomal_protein_L1	46.3768	234	23		10	34.76	7		14	38.63	8		8	28.76	6		32	10.6667	3.05505
chrUPM791_01515	RLV_4244	Cytoplasmic	50S_ribosomal_protein_L10	59.5238	173	14		9	48.26	6		9	46.51	6		7	46.51	6		25	8.33333	1.1547
chrUPM791_01516	RLV_4245	Unknown	50S_ribosomal_protein_L7/L12	87.1795	127	13		9	30.95	4		11	30.95	4		14	42.06	5		34	11.3333	2.51661
chrUPM791_01517	RLV_4246	Cytoplasmic	DNA-directed_RNA_polymerase_subunit_beta	46.4567	1380	127		69	34.95	47		48	29.22	38		60	30.46	39		177	59	10.5357
chrUPM791_01518	RLV_4247	Cytoplasmic	DNA-directed_RNA_polymerase_subunit_beta'	45.2575	1403	123		49	30.39	38		57	30.1	38		61	34.31	42		167	55.6667	6.1101
chrUPM791_01520	RLV_4249	Cytoplasmic	30S_ribosomal_protein_S12	48.4848	124	11		6	10.57	3		3	16.26	3		7	23.58	4		16	5.33333	2.08167
chrUPM791_01521	RLV_4250	Cytoplasmic	30S_ribosomal_protein_S7	75.5556	157	15		11	38.46	7		11	42.31	7		12	39.74	6		34	11.3333	0.57735
chrUPM791_01522	RLV_4251	Cytoplasmic	elongation_factor_G	44.0678	700	59		22	22.17	12		31	29.33	17		25	30.62	16		78	26	4.58258
chrUPM791_01524	RLV_4253	Cytoplasmic	30S_ribosomal_protein_S10		103	11		3	24.51	2		-	-	-		2	22.55	2
chrUPM791_01525	RLV_4254	Cytoplasmic	50S_ribosomal_protein_L3	53.0303	214	22		10	49.3	8		14	49.3	8		11	32.86	5		35	11.6667	2.08167
chrUPM791_01526	RLV_4255	Cytoplasmic	50S_ribosomal_protein_L4	33.3333	207	19		7	19.42	4		7	19.42	4		5	19.42	4		19	6.33333	1.1547
chrUPM791_01527	RLV_4256	Cytoplasmic	50S_ribosomal_protein_L23	55.5556	98	9		4	32.99	3		6	49.48	4		5	40.21	3		15	5	1
chrUPM791_01528	RLV_4257	Cytoplasmic	50S_ribosomal_protein_L2	33.3333	279	31		13	31.29	9		11	31.29	9		7	17.63	7		31	10.3333	3.05505
chrUPM791_01529	RLV_4258	Cytoplasmic	30S_ribosomal_protein_S19	44.4444	93	9		3	34.78	3		4	34.78	3		5	34.78	3		12	4	1
chrUPM791_01530	RLV_4259	Cytoplasmic	50S_ribosomal_protein_L22	51.5152	130	11		4	22.48	3		5	22.48	4		8	32.56	5		17	5.66667	2.08167
chrUPM791_01531	RLV_4260	Cytoplasmic	30S_ribosomal_protein_S3	27.7778	244	24		7	26.75	6		8	19.75	5		5	18.11	4		20	6.66667	1.52753
chrUPM791_01532	RLV_4261	Cytoplasmic	50S_ribosomal_protein_L16		138	17		-	-	-		5	26.28	3		-	-	-
chrUPM791_01534	RLV_4263	Cytoplasmic	30S_ribosomal_protein_S17	80.9524	80	7		7	56.96	5		5	56.96	4		5	56.96	5		17	5.66667	1.1547
chrUPM791_01535	RLV_4264	Cytoplasmic	50S_ribosomal_protein_L14	20	123	15		2	16.39	2		4	24.59	4		3	21.31	3		9	3	1
chrUPM791_01536	RLV_4265	Cytoplasmic	50S_ribosomal_protein_L24	30.5556	103	12		5	35.29	3		2	21.57	2		4	35.29	3		11	3.66667	1.52753
chrUPM791_01537	RLV_4266	Cytoplasmic	50S_ribosomal_protein_L5	38.3333	186	20		10	40.54	8		10	40	7		3	16.22	3		23	7.66667	4.04145
chrUPM791_01539	RLV_4268	Cytoplasmic	30S_ribosomal_protein_S8	63.8889	133	12		9	53.79	6		7	39.39	4		7	35.61	4		23	7.66667	1.1547
chrUPM791_01540	RLV_4269	Cytoplasmic	50S_ribosomal_protein_L6	53.3333	178	15		9	42.94	6		6	29.94	4		9	37.85	5		24	8	1.73205
chrUPM791_01541	RLV_4270	Cytoplasmic	50S_ribosomal_protein_L18	40.4762	121	14		5	45	5		7	45	5		5	38.33	4		17	5.66667	1.1547
chrUPM791_01542	RLV_4271	Cytoplasmic	30S_ribosomal_protein_S5	52.381	190	21		12	37.04	8		13	43.39	8		8	33.33	7		33	11	2.64575
chrUPM791_01543	RLV_4272	Unknown	50S_ribosomal_protein_L30	22.2222	70	9		2	30.43	2		2	30.43	2		2	30.43	2		6	2	0
chrUPM791_01544	RLV_4273	Cytoplasmic	50S_ribosomal_protein_L15	76.1905	159	14		12	65.82	9		12	65.82	8		8	34.81	6		32	10.6667	2.3094
chrUPM791_01545	RLV_4274	CytoplasmicMembrane	preprotein_translocase_subunit_SecY		447	19		-	-	-		2	1.79	2		2	1.79	2
chrUPM791_01546	RLV_4275	Cytoplasmic	adenylate_kinase	49.1228	217	19		7	25.46	5		7	25.93	5		14	44.44	8		28	9.33333	4.04145
chrUPM791_01547	RLV_4276	Cytoplasmic	30S_ribosomal_protein_S13	83.3333	123	12		11	44.26	8		11	50	8		8	48.36	6		30	10	1.73205
chrUPM791_01548	RLV_4277	Cytoplasmic	30S_ribosomal_protein_S11	70.8333	130	8		5	31.78	3		8	32.56	4		4	22.48	3		17	5.66667	2.08167
chrUPM791_01549	RLV_4278	Cytoplasmic	DNA-directed_RNA_polymerase_subunit_alpha	35.6322	337	29		11	26.19	9		7	20.54	7		13	24.7	9		31	10.3333	3.05505
chrUPM791_01550	RLV_4279	Cytoplasmic	50S_ribosomal_protein_L17	23.5294	141	17		6	22.14	4		2	10.71	2		4	22.14	3		12	4	2
chrUPM791_01556	RLV_4286	Cytoplasmic	dihydroxy-acid_dehydratase	45.4545	613	55		21	30.88	18		26	33.66	20		28	34.97	18		75	25	3.60555
chrUPM791_01569	RLV_4298	Cytoplasmic	2-dehydropantoate_2-reductase		335	30		-	-	-		2	8.98	2		-	-	-
chrUPM791_01573	RLV_4302	Unknown	Carboxymuconolactone_decarboxylase_family_protein		208	18		-	-	-		2	14.01	2		-	-	-
chrUPM791_01582	RLV_4311	Cytoplasmic	sorbosone_dehydrogenase		507	39		-	-	-		-	-	-		2	3.75	2
chrUPM791_01583	RLV_4312	Periplasmic	sugar_ABC_transporter_substrate-binding_protein	11.4286	421	35		4	8.1	3		5	11.19	4		3	5.48	2		12	4	1
chrUPM791_01589	RLV_4318	Unknown	oxidoreductase	13.5417	393	32		6	17.09	5		3	6.38	2		4	9.69	3		13	4.33333	1.52753
chrUPM791_01605	RLV_4334	Cytoplasmic	phenylalanine_4-monooxygenase		264	21		-	-	-		13	33.84	9		5	14.45	4
chrUPM791_01608	RLV_4337	Cytoplasmic	4-hydroxyphenylpyruvate_dioxygenase		370	30		-	-	-		12	27.37	8		3	11.11	3
chrUPM791_01609	RLV_4338	Cytoplasmic	homogentisate_1,2-dioxygenase		454	35		-	-	-		5	8.17	4		-	-	-
chrUPM791_01610	RLV_4339	Cytoplasmic	2-keto-4-pentenoate_hydratase		342	29		-	-	-		5	19.65	5		-	-	-
chrUPM791_01615	RLV_4344	Cytoplasmic	ribonucleotide-diphosphate_reductase_subunit_alpha	17.6471	1272	102		18	13.14	14		16	13.93	14		20	12.35	14		54	18	2
chrUPM791_01617	RLV_4346	Cytoplasmic	xanthine_phosphoribosyltransferase		165	13		4	17.68	3		-	-	-		3	17.68	3
chrUPM791_01618	RLV_4347	Unknown	universal_stress_protein	129.167	281	16		21	35	9		20	26.79	7		21	31.79	8		62	20.6667	0.57735
chrUPM791_01629	RLV_4358	Periplasmic	2',_3'-cyclic_nucleotide_2'-phosphodiesterase		663	50		-	-	-		3	6.34	3		6	6.19	3
chrUPM791_01633	RLV_4362	Cytoplasmic	alanine_dehydrogenase	71.6049	373	27		19	42.2	12		21	38.44	10		18	30.91	8		58	19.3333	1.52753
chrUPM791_01641	RLV_4370	Periplasmic	3-mercaptopyruvate_sulfurtransferase	30.7692	290	26		5	15.92	4		10	34.26	8		9	28.37	7		24	8	2.64575
chrUPM791_01643	RLV_4372	Cytoplasmic	cysteine_synthase	24.1379	346	29		7	22.03	6		7	22.61	6		7	19.13	5		21	7	0
chrUPM791_01667	RLV_4395	Cytoplasmic	peroxidase	117.778	220	15		17	48.4	10		16	44.29	9		20	44.29	9		53	17.6667	2.08167
chrUPM791_01673	RLV_4399	Cytoplasmic	hydroxypyruvate_reductase		422	27		3	7.84	3		4	11.64	4		-	-	-
chrUPM791_01674	RLV_4400	Cytoplasmic	succinyl-diaminopimelate_desuccinylase		466	39		3	7.96	3		-	-	-		4	7.1	3
chrUPM791_01678	RLV_4404	Periplasmic	ABC_transporter_substrate-binding_protein		347	26		4	12.72	3		4	13.29	3		-	-	-
chrUPM791_01686	RLV_4412	Cytoplasmic	catalase		706	59		-	-	-		2	3.97	2		-	-	-
chrUPM791_01695	RLV_4422	Cytoplasmic	protein-L-isoaspartate_O-methyltransferase		221	16		5	22.27	5		6	22.27	5		-	-	-
chrUPM791_01696	RLV_4423	Cytoplasmic	hypothetical_protein	27.451	289	17		6	23.61	5		2	9.72	2		6	19.1	4		14	4.66667	2.3094
chrUPM791_01697	RLV_4424	Cytoplasmic	valine--tRNA_ligase	20.0803	948	83		15	16.58	13		14	13.62	12		21	16.16	13		50	16.6667	3.78594
chrUPM791_01700	RLV_4428	Cytoplasmic	exodeoxyribonuclease_III	21.3333	264	25		4	12.93	3		5	12.55	3		7	20.91	4		16	5.33333	1.52753
chrUPM791_01702	RLV_4430	Cytoplasmic	deoxyguanosinetriphosphate_triphosphohydrolase		406	30		-	-	-		3	7.16	2		-	-	-
chrUPM791_01703	RLV_4431	Cytoplasmic	arginine--tRNA_ligase	38.3648	586	53		23	37.78	18		19	25.81	13		19	32.14	15		61	20.3333	2.3094
chrUPM791_01711	RLV_4439	Cytoplasmic	serine--tRNA_ligase	19.5122	428	41		8	21.78	8		9	21.78	8		7	13.35	5		24	8	1
chrUPM791_01712	RLV_4440	Cytoplasmic	5'-nucleotidase_surE		258	19		-	-	-		3	11.28	2		-	-	-
chrUPM791_01716	RLV_4444	CytoplasmicMembrane	preprotein_translocase	87.5	116	8		6	26.09	3		7	26.09	3		8	35.65	4		21	7	1
chrUPM791_01721	RLV_4449	Cytoplasmic	methylenetetrahydrofolate--tRNA-(uracil-5-)-_methyltransferase_TrmFO	16.1616	478	33		8	20.55	8		5	10.27	4		3	4.19	2		16	5.33333	2.51661
chrUPM791_01728	RLV_4455	Cytoplasmic	trigger_factor	85.9259	495	45		41	49.6	23		36	48.79	23		39	49.39	22		116	38.6667	2.51661
chrUPM791_01730	RLV_4457	Cytoplasmic	radical_SAM_protein		590	45		2	3.57	2		3	6.45	3		-	-	-
chrUPM791_01734	RLV_4461	Cytoplasmic	methionine_aminopeptidase		279	24		-	-	-		3	10.43	2		-	-	-
chrUPM791_01739	RLV_4465	Unknown	metal-dependent_hydrolase		235	11		-	-	-		2	13.68	2		-	-	-
chrUPM791_01741	RLV_4467	Cytoplasmic	glutamyl-tRNA(Gln)_amidotransferase_subunit_A	26.8519	494	36		10	16.84	7		8	14.81	6		11	17.85	7		29	9.66667	1.52753
chrUPM791_01746	RLV_4472	Cytoplasmic	aspartyl/glutamyl-tRNA(Asn/Gln)_amidotransferase_subunit_B	25.9259	501	45		11	28.4	11		13	28.4	11		11	27	11		35	11.6667	1.1547
chrUPM791_01753	RLV_4479	Cytoplasmic	acetyl-CoA_carboxylase	26.8817	450	31		7	14.03	5		11	20.27	7		7	15.37	5		25	8.33333	2.3094
chrUPM791_01754	RLV_4480	Unknown	acetyl-CoA_carboxylase_biotin_carboxyl_carrier_protein_subunit		157	9		-	-	-		-	-	-		2	12.18	2
chrUPM791_01758	RLV_4483	Cytoplasmic	1-aminocyclopropane-1-carboxylate_deaminase		386	25		-	-	-		7	13.77	4		6	10.91	3
chrUPM791_01760	RLV_4485	Cytoplasmic	poly(3-hydroxyalkanoate)_polymerase		619	50		2	2.91	2		2	3.56	2		-	-	-
chrUPM791_01763	RLV_4488	Cytoplasmic	homoserine_dehydrogenase	14.5833	442	32		6	11.79	4		5	15.19	5		3	8.62	3		14	4.66667	1.52753
chrUPM791_01778	RLV_4501	Unknown	NADH-ubiquinone_oxidoreductase	33.3333	102	13		5	38.61	3		6	38.61	3		2	28.71	2		13	4.33333	2.08167
chrUPM791_01795	RLV_4518	Unknown	hypothetical_protein	33.3333	150	14		6	29.53	4		4	32.21	4		4	24.83	4		14	4.66667	1.1547
chrUPM791_01797	RLV_4520	CytoplasmicMembrane	general_L-amino_acid_transport_ATP-binding_protein_AapP		258	22		-	-	-		3	12.06	3		3	9.73	2
chrUPM791_01798	RLV_4521	CytoplasmicMembrane	amino_acid_ABC_transporter_permease		385	23		-	-	-		4	7.81	2		-	-	-
chrUPM791_01800	RLV_4523	Periplasmic	general_L-amino_acid-binding_periplasmic_protein_AapJ	43.4783	342	23		15	37.54	11		13	37.54	11		2	6.74	2		30	10	7
chrUPM791_01801	RLV_4524	Cytoplasmic	cystathionine_beta-lyase		397	26		-	-	-		2	8.08	2		-	-	-
chrUPM791_01805	RLV_4528	Cytoplasmic	serine_O-acetyltransferase	10.2564	278	26		3	9.39	2		3	9.39	2		2	9.39	2		8	2.66667	0.57735
chrUPM791_01807	RLV_4530	Unknown	phasin_family_protein	75.7576	124	11		8	56.1	6		6	34.96	4		11	64.23	7		25	8.33333	2.51661
chrUPM791_01809	RLV_4532	Cytoplasmic	ATP-dependent_Clp_protease_ATP-binding_subunit_ClpA	17.3333	831	75		14	10.96	8		14	12.65	9		11	9.4	7		39	13	1.73205
chrUPM791_01813	RLV_4536	Unknown	hypothetical_protein		157	8		3	14.74	2		-	-	-		-	-	-
chrUPM791_01815	RLV_4538	Cytoplasmic	30S_ribosomal_protein_S2	84.127	256	21		18	54.51	12		16	46.67	12		19	49.41	12		53	17.6667	1.52753
chrUPM791_01816	RLV_4539	Cytoplasmic	elongation_factor_Ts	84.7222	309	24		23	42.53	11		17	39.61	10		21	42.53	11		61	20.3333	3.05505
chrUPM791_01817	RLV_4540	Cytoplasmic	uridylate_kinase	48.3333	241	20		11	30	6		9	26.25	5		9	30.83	6		29	9.66667	1.1547
chrUPM791_01818	RLV_4541	Cytoplasmic	ribosome-recycling_factor	52.6316	187	19		8	41.94	6		9	44.09	7		13	53.23	9		30	10	2.64575
chrUPM791_01822	RLV_4545	OuterMembrane	outer_membrane_protein_biogenesis_protein_YaeT	22.7778	783	60		11	13.43	8		19	25.32	15		11	15.47	10		41	13.6667	4.6188
chrUPM791_01823	RLV_4546	Cytoplasmic	UDP-3-O-(3-hydroxymyristoyl)glucosamine_N-acyltransferase	34.8485	356	22		9	22.25	6		7	21.97	6		7	19.72	5		23	7.66667	1.1547
chrUPM791_01825	RLV_4548	Cytoplasmic	UDP-N-acetylglucosamine_O-acyltransferase		273	15		-	-	-		2	8.82	2		2	8.82	2
chrUPM791_01828	RLV_4551	Cytoplasmic	type_II_citrate_synthase	142.424	430	33		46	34.5	16		46	33.1	15		49	34.5	14		141	47	1.73205
chrUPM791_01832	RLV_4556	Cytoplasmic	2-dehydro-3-deoxyphosphooctonate_aldolase	45.8333	282	24		9	31.67	8		8	26.33	7		16	40.57	11		33	11	4.3589
chrUPM791_01833	RLV_4557	Cytoplasmic	enolase	62.2222	425	30		16	34.2	12		17	34.2	12		23	34.43	12		56	18.6667	3.78594
chrUPM791_01835	RLV_4559	Cytoplasmic	pyruvate_dehydrogenase_E1_subunit_alpha	45.2381	349	28		16	35.63	11		12	28.74	10		10	21.84	6		38	12.6667	3.05505
chrUPM791_01836	RLV_4560	Cytoplasmic	pyruvate_dehydrogenase_subunit_beta	34.2857	462	35		15	19.96	8		12	23.43	9		9	23.21	8		36	12	3
chrUPM791_01837	RLV_4561	Cytoplasmic	branched-chain_alpha-keto_acid_dehydrogenase_subunit_E2	24.2424	454	33		8	18.1	7		11	23.62	9		5	14.13	5		24	8	3
chrUPM791_01838	RLV_4562	Cytoplasmic	arylesterase	58.8235	214	17		9	34.27	6		10	38.5	6		11	41.78	6		30	10	1
chrUPM791_01840	RLV_4564	Cytoplasmic	dihydrolipoamide_dehydrogenase	48.7179	483	39		22	32.99	14		19	31.74	14		16	26.76	11		57	19	3
chrUPM791_01843	RLV_4567	Cytoplasmic	lipoyl_synthase	9.67742	324	31		3	10.84	3		4	13.93	4		2	5.26	2		9	3	1
chrUPM791_01851	RLV_4575	Cytoplasmic	nitrogen_regulation_protein_NR(I)		484	47		-	-	-		2	5.38	2		-	-	-
chrUPM791_01852	RLV_4576A	Cytoplasmic	dimethylmenaquinone_methyltransferase	33.3333	119	13		4	31.36	3		4	31.36	3		5	32.2	3		13	4.33333	0.57735
chrUPM791_01853	RLV_4577	Unknown	universal_stress_protein_UspA	90.4762	278	14		9	18.41	4		15	28.52	6		14	28.52	6		38	12.6667	3.21455
chrUPM791_01854	RLV_4578	Unknown	membrane_protein	139.394	128	11		15	43.31	6		17	43.31	6		14	43.31	5		46	15.3333	1.52753
chrUPM791_01857	RLV_4580	Cytoplasmic	alcohol_dehydrogenase	73.5632	330	29		21	45.9	15		24	49.24	17		19	41.64	13		64	21.3333	2.51661						RPSM is the aveage #PSM normalized to the number of tryptyc peptides of the protein (x100)
chrUPM791_01859	RLV_4582	Cytoplasmic	sigma-54-dependent_Fis_family_transcriptional_regulator	16.6667	455	44		7	11.89	5		11	24.23	9		4	5.95	3		22	7.33333	3.51188
chrUPM791_01860	RLV_4583	Cytoplasmic	D-amino_acid_aminotransferase		288	33		2	5.92	2		-	-	-		4	9.41	3
chrUPM791_01861	RLV_4584	Cytoplasmic	RNA-binding_protein_hfq		81	6		2	31.25	2		-	-	-		-	-	-
chrUPM791_01867	RLV_4590	Cytoplasmic	sulfite_reductase	17.7778	557	45		11	17.45	8		7	12.41	5		6	11.51	5		24	8	2.64575
chrUPM791_01869	RLV_4592	Unknown	2-octaprenyl-6-methoxyphenyl_hydroxylase		404	31		-	-	-		4	8.68	3		-	-	-
chrUPM791_01876	RLV_4597	Unknown	hypothetical_protein		68	9		-	-	-		2	29.85	2		-	-	-
chrUPM791_01899	RLV_4619	Cytoplasmic	5-dehydro-4-deoxyglucarate_dehydratase		308	22		3	10.75	3		-	-	-		-	-	-
chrUPM791_01934	RLV_4653	Cytoplasmic	quinone_oxidoreductase	8.97436	327	26		2	6.44	2		2	7.36	2		3	9.82	3		7	2.33333	0.57735
chrUPM791_01938	RLV_4657	Unknown	DNA-binding_protein		359	28		2	6.15	2		5	12.29	4		-	-	-
chrUPM791_01944	RLV_4663	Cytoplasmic	bifunctional_N-acetylglucosamine-1-phosphate_uridyltransferase/glucosamine-1-phosphate_acetyltransferase	23.6559	454	31		5	11.48	5		9	14.79	6		8	15.89	6		22	7.33333	2.08167
chrUPM791_01949	RLV_4668	Cytoplasmic	transcription-repair-coupling_factor		1168	101		-	-	-		2	2.06	2		-	-	-
chrUPM791_01951	RLV_4670	Cytoplasmic	DSBA_oxidoreductase		224	22		-	-	-		2	10.76	2		-	-	-
chrUPM791_01952	RLV_4671	Periplasmic	bicyclomycin_resistance_protein		601	46		-	-	-		4	4.5	3		-	-	-
chrUPM791_01953	RLV_4672	Unknown	invasion_protein_B	21.5686	221	17		3	17.73	3		5	21.36	5		3	12.73	2		11	3.66667	1.1547
chrUPM791_01955	RLV_4674	Cytoplasmic	glutamine_synthetase	75.4902	470	34		30	27.51	14		23	30.92	13		24	27.51	11		77	25.6667	3.78594
chrUPM791_01956	RLV_4675	CytoplasmicMembrane	nitrogen_regulatory_protein_P-II_1	69.697	113	11		8	41.07	4		6	34.82	3		9	58.93	5		23	7.66667	1.52753
chrUPM791_01961	RLV_4680	Cytoplasmic	ABC-ATPase_UvrA	15.873	974	84		12	13.36	11		18	15.01	12		10	8.74	7		40	13.3333	4.16333
chrUPM791_01962	RLV_4681	Cytoplasmic	single-stranded_DNA-binding_protein	64.4444	170	15		11	44.38	8		10	39.64	7		8	34.91	6		29	9.66667	1.52753
chrUPM791_01964	RLV_4683	Cytoplasmic	DNA_gyrase_subunit_A	33.7349	925	83		27	23.27	22		30	25.11	22		27	21.32	18		84	28	1.73205
chrUPM791_01969	RLV_4688	Unknown	peptidyl-prolyl_cis-trans_isomerase		191	14		-	-	-		4	23.16	4		4	16.32	3
chrUPM791_01970	RLV_4689	Cytoplasmic	peptidyl-prolyl_cis-trans_isomerase	80	170	15		8	29.59	5		14	46.15	8		14	46.75	8		36	12	3.4641
chrUPM791_01974	RLV_4693	Cytoplasmic	3-oxoacyl-ACP_synthase	34.4444	422	30		8	19.71	6		10	16.86	5		13	20.19	6		31	10.3333	2.51661
chrUPM791_01982	RLV_4701	Unknown	hypothetical_protein		132	10		-	-	-		3	19.08	2		-	-	-
chrUPM791_01996	RLV_4716	Periplasmic	ABC_transporter_substrate-binding_protein	10.6667	321	25		2	8.13	2		3	13.75	3		3	11.56	3		8	2.66667	0.57735
chrUPM791_02011	RLV_4730	Cytoplasmic	universal_stress_protein_UspA	95.8333	274	24		12	41.39	9		27	57.14	14		30	60.44	15		69	23	9.64365
chrUPM791_02014	RLV_4733	Unknown	hypothetical_protein		222	15		-	-	-		8	27.6	5		-	-	-
chrUPM791_02018	RLV_4737	Cytoplasmic	methionine--tRNA_ligase	21.7687	517	49		7	15.7	7		12	24.61	11		13	27.33	11		32	10.6667	3.21455
chrUPM791_02031	RLV_4750	Unknown	PhnA_protein		81	7		-	-	-		-	-	-		2	37.5	2
chrUPM791_02040	RLV_4756	CytoplasmicMembrane	peptidyl-prolyl_cis-trans_isomerase	33.3333	631	52		13	23.97	11		20	32.54	15		19	34.6	15		52	17.3333	3.78594
chrUPM791_02041	RLV_4757	Cytoplasmic	anthranilate_phosphoribosyltransferase	17.9487	339	26		5	16.86	4		6	19.82	5		3	12.13	3		14	4.66667	1.52753
chrUPM791_02048	RLV_4764	Cytoplasmic	helicase	33.9181	652	57		19	25.81	14		23	26.57	15		16	22.73	13		58	19.3333	3.51188
chrUPM791_02052	RLV_4768	Cytoplasmic	citrate_synthase		363	28		-	-	-		2	6.35	2		-	-	-
chrUPM791_02054	RLV_4770	Cytoplasmic	CTP_synthetase	10.2564	543	39		5	10.89	4		4	10.15	4		3	7.75	3		12	4	1
chrUPM791_02056	RLV_4772	Cytoplasmic	triosephosphate_isomerase	23.5294	257	17		5	13.28	3		2	8.2	2		5	13.28	4		12	4	1.73205
chrUPM791_02064	RLV_4780	Cytoplasmic	flavin_reductase		204	18		-	-	-		3	10.84	2		-	-	-
chrUPM791_02065	RLV_4781	Unknown	nitroreductase	16.6667	195	18		4	19.59	4		3	15.46	3		2	12.89	2		9	3	1
chrUPM791_02067	RLV_4783	Cytoplasmic	threonine--tRNA_ligase	28.2486	662	59		18	24.51	15		18	21.48	13		14	18.91	11		50	16.6667	2.3094
chrUPM791_02072	RLV_4788	Cytoplasmic	phosphoribosyl-AMP_cyclohydrolase	25	151	12		3	15.33	2		2	16.67	2		4	24.67	3		9	3	1
chrUPM791_02073	RLV_4789	Unknown	patatin		321	25		-	-	-		2	7.19	2		-	-	-
chrUPM791_02084	RLV_4800	Cytoplasmic	serine_ammonia-lyase		468	32		-	-	-		2	6.21	2		-	-	-
chrUPM791_02093	RLV_4809	Cytoplasmic	BON_domain_protein		170	15		-	-	-		2	15.38	2		-	-	-
chrUPM791_02101	RLV_4817	Cytoplasmic	putative_alcohol_dehydrogenase_class_III		376	30		3	8.53	3		-	-	-		-	-	-
chrUPM791_02108	RLV_4824	Cytoplasmic	ATPase		262	17		3	9.2	2		-	-	-		-	-	-
chrUPM791_02110	RLV_4826	Cytoplasmic	pseudouridine_synthase		331	34		4	17.27	4		4	15.45	4		-	-	-
chrUPM791_02113	RLV_4829	Periplasmic	hypothetical_protein	20.5128	334	26		4	13.51	3		10	23.42	7		2	9.31	2		16	5.33333	4.16333
chrUPM791_02116	RLV_4832	Cytoplasmic	glycine_cleavage_system_protein_T		379	29		-	-	-		3	8.99	3		5	10.58	3
chrUPM791_02117	RLV_4833	Unknown	glycine_cleavage_system_protein_H		121	6		-	-	-		5	21.67	2		5	21.67	2
chrUPM791_02118	RLV_4834	Cytoplasmic	glycine_dehydrogenase	14.4279	955	67		7	5.56	5		11	13.84	11		11	11.74	9		29	9.66667	2.3094
chrUPM791_02126	RLV_4843	Unknown	FeS_assembly_SUF_system_protein	45.8333	127	8		3	19.84	2		5	19.84	2		3	19.84	2		11	3.66667	1.1547
chrUPM791_02127	RLV_4844	Cytoplasmic	cysteine_desulfurase	34.4444	414	30		12	23.73	9		7	18.89	6		12	27.85	9		31	10.3333	2.88675
chrUPM791_02128	RLV_4845	Cytoplasmic	Fe-S_cluster_assembly_protein_SufD	54.321	425	27		14	23.35	10		16	21.7	9		14	23.11	9		44	14.6667	1.1547
chrUPM791_02129	RLV_4846	Cytoplasmic	ABC_transporter_ATP-binding_protein	124.242	252	22		26	56.97	14		26	57.77	15		30	61.35	13		82	27.3333	2.3094
chrUPM791_02130	RLV_4847	Cytoplasmic	Fe-S_cluster_assembly_protein_SufB	77.037	490	45		34	44.38	18		32	44.79	18		38	49.08	20		104	34.6667	3.05505
chrUPM791_02131	RLV_4848	Cytoplasmic	cysteine_desulfurase	31.1828	389	31		10	22.16	6		8	25.52	8		11	31.19	9		29	9.66667	1.52753
chrUPM791_02132	RLV_4849	Unknown	alpha/beta_hydrolase		226	15		-	-	-		-	-	-		3	8.44	2
chrUPM791_02136	RLV_4853	Cytoplasmic	tyrosine--tRNA_ligase	46.4646	419	33		13	27.27	9		16	27.27	9		17	28.71	9		46	15.3333	2.08167
chrUPM791_02142	RLV_4859	Cytoplasmic	RNA_helicase	10.4167	521	48		6	8.65	4		4	5	2		5	6.92	3		15	5	1
chrUPM791_02147	RLV_4864	Cytoplasmic	ribulose-phosphate_3-epimerase		226	18		3	17.33	3		-	-	-		2	11.11	2
chrUPM791_02150	RLV_4867	Cytoplasmic	adenylosuccinate_lyase	34.1085	436	43		13	26.21	10		16	31.26	11		15	26.9	10		44	14.6667	1.52753
chrUPM791_02155	RLV_4872	Cytoplasmic	phosphoribosylaminoimidazole-succinocarboxamide_synthase	42.029	255	23		9	38.58	9		10	33.07	7		10	35.04	8		29	9.66667	0.57735
chrUPM791_02156	RLV_4873	Unknown	phosphoribosylformylglycinamidine_synthase	61.9048	81	7		5	38.75	2		4	36.25	2		4	36.25	2		13	4.33333	0.57735
chrUPM791_02158	RLV_4875	Cytoplasmic	phosphoribosylformylglycinamidine_synthase_subunit_PurQ	19.0476	224	14		2	9.42	2		2	9.42	2		4	14.35	3		8	2.66667	1.1547
chrUPM791_02163	RLV_4880	Cytoplasmic	phosphoribosylformylglycinamidine_synthase_subunit_PurL	16.9697	744	55		9	12.92	8		8	10.09	7		11	11.84	8		28	9.33333	1.52753
chrUPM791_02168	RLV_4884	Unknown	glutaredoxin	41.6667	112	8		2	22.52	2		3	22.52	2		5	40.54	4		10	3.33333	1.52753
chrUPM791_02177	RLV_4892	Cytoplasmic	30S_ribosomal_protein_S4	73.6842	206	19		14	51.22	10		14	44.39	10		14	42.93	9		42	14	0
chrUPM791_02181	RLV_4896	Cytoplasmic	RNA_methyltransferase	13.6364	277	22		4	7.97	2		2	7.61	2		3	11.59	3		9	3	1
chrUPM791_02184	RLV_4899	Cytoplasmic	isocitrate_dehydrogenase	135.772	404	41		50	55.83	25		63	54.34	24		54	53.85	23		167	55.6667	6.65833
chrUPM791_02189	RLV_4904	Cytoplasmic	alanine--tRNA_ligase	21.9178	885	73		18	17.31	14		13	15.16	11		17	17.65	13		48	16	2.64575
chrUPM791_02190	RLV_4905	Cytoplasmic	DNA_recombination/repair_protein_RecA	32.3232	365	33		11	22.53	7		12	26.92	8		9	21.98	7		32	10.6667	1.52753
chrUPM791_02192	RLV_4907	Cytoplasmic	pseudouridine-5'-phosphate_glycosidase	22.2222	309	24		3	11.36	3		7	17.21	4		6	20.78	5		16	5.33333	2.08167
chrUPM791_02194	RLV_4909	Unknown	flagellar_biosynthesis_protein_FliO		351	27		-	-	-		4	13.43	3		-	-	-
chrUPM791_02202	RLV_4917	Cytoplasmic	dihydroneopterin_aldolase		122	7		-	-	-		2	19.01	2		-	-	-
chrUPM791_02207	RLV_4922	Unknown	membrane_protein	28.1804	2304	207		50	20.76	38		66	26.62	46		59	20.58	37		175	58.3333	8.02081
chrUPM791_02212	RLV_4927	Unknown	ABC_transporter		204	18		-	-	-		2	9.85	2		-	-	-
chrUPM791_02221	RLV_4936	Cytoplasmic	malic_enzyme	67.7778	771	60		36	35.32	23		41	34.16	22		45	37.27	24		122	40.6667	4.50925
chrUPM791_02224	RLV_4939	Cytoplasmic	3-oxoacyl-ACP_reductase		249	20		-	-	-		4	10.08	2		-	-	-
chrUPM791_02225	RLV_4940	Cytoplasmic	phenazine_biosynthesis_protein		281	17		-	-	-		2	10	2		2	10	2
chrUPM791_02233	RLV_4947	Cytoplasmic	phospho-2-dehydro-3-deoxyheptonate_aldolase		354	29		-	-	-		5	17.56	4		3	8.78	2
chrUPM791_02234	RLV_4948	Cytoplasmic	protein_TolB	23.3333	276	20		3	8.73	2		5	13.82	3		6	13.82	3		14	4.66667	1.52753
chrUPM791_02235	RLV_4949	Cytoplasmic	NAD_synthetase	26.3566	560	43		11	17.53	8		13	17.71	9		10	14.85	7		34	11.3333	1.52753
chrUPM791_02242	RLV_4955	Cytoplasmic	phospho-2-dehydro-3-deoxyheptonate_aldolase	40.7407	458	36		12	19.26	7		15	24.73	9		17	24.73	9		44	14.6667	2.51661
chrUPM791_02245	RLV_4957	Cytoplasmic	glutathione_reductase	14.2857	462	35		3	9.11	3		6	12.15	5		6	13.23	5		15	5	1.73205
chrUPM791_02248	RLV_4960	Unknown	hypothetical_protein		188	15		-	-	-		11	32.09	6		6	27.27	4
chrUPM791_02249	RLV_4961	Cytoplasmic	ribose-5-phosphate_isomerase_A		233	18		6	20.69	4		-	-	-		3	15.09	3
chrUPM791_02252	RLV_4965	Cytoplasmic	class_II_fumarate_hydratase	33.3333	464	30		10	20.95	8		10	16.85	7		10	22.89	9		30	10	0
chrUPM791_02254	RLV_4967	Cytoplasmic	fumarate_hydratase	34.0909	536	44		13	28.04	11		13	27.85	11		19	31.78	13		45	15	3.4641
chrUPM791_02262	RLV_4975	Cytoplasmic	cyclic_pyranopterin_phosphate_synthase_MoaA		349	32		5	14.94	4		-	-	-		-	-	-
chrUPM791_02263	RLV_4976	Cytoplasmic	methyltransferase		262	27		2	8.43	2		-	-	-		-	-	-
chrUPM791_02268	RLV_4981	Cytoplasmic	glycerol_kinase		489	32		-	-	-		4	5.33	2		-	-	-
chrUPM791_02269	RLV_4982	Cytoplasmic	transketolase	11.5942	319	23		3	6.29	2		2	6.29	2		3	8.81	3		8	2.66667	0.57735
chrUPM791_02272	RLV_4985	Periplasmic	sugar_ABC_transporter_substrate-binding_protein	37.8788	310	22		4	18.77	4		11	38.51	8		10	31.72	6		25	8.33333	3.78594
chrUPM791_02274	RLV_4987	Cytoplasmic	short-chain_dehydrogenase		263	18		-	-	-		2	8.4	2		-	-	-
chrUPM791_02276	RLV_4988	Cytoplasmic	SDR_family_oxidoreductase		261	19		-	-	-		-	-	-		2	8.46	2
chrUPM791_02277	RLV_4989	Cytoplasmic	3,4-dihydroxy-2-butanone-4-phosphate_synthase	26.6667	212	20		4	20.85	4		2	13.27	2		10	39.81	6		16	5.33333	4.16333
chrUPM791_02283	RLV_4995	Cytoplasmic	circadian_clock_protein_KaiC		504	35		-	-	-		2	6.16	2		-	-	-
chrUPM791_02291	RLV_5004	Unknown	alpha/beta_hydrolase		350	23		-	-	-		2	6.88	2		-	-	-
chrUPM791_02296	RLV_5008	Cytoplasmic	2-deoxyribose-5-phosphate_aldolase		343	31		3	9.94	3		-	-	-		4	6.14	2
chrUPM791_02297	RLV_5009	Cytoplasmic	aldehyde_dehydrogenase		796	58		5	4.4	4		4	5.28	3		-	-	-
chrUPM791_02298	RLV_5010	Periplasmic	membrane_protein		727	64		-	-	-		13	14.88	9		5	5.1	3
chrUPM791_02299	RLV_5011	Periplasmic	amino_acid_ABC_transporter	40.9091	258	22		8	21.79	5		11	31.52	7		8	24.9	5		27	9	1.73205
chrUPM791_02304	RLV_5016	Cytoplasmic	S-adenosylmethionine-dependent_methyltransferase		273	15		-	-	-		2	10.29	2		3	10.29	2
chrUPM791_02305	RLV_5017	Cytoplasmic	glutathione_S-transferase		229	22		-	-	-		2	10.09	2		6	16.67	3
chrUPM791_02318	RLV_5030	Cytoplasmic	oxidoreductase	20.6349	290	21		5	13.84	4		4	14.53	4		4	12.46	3		13	4.33333	0.57735
chrUPM791_02322	RLV_5034	Cytoplasmic	ArsR_family_transcriptional_regulator	31.4815	163	18		5	34.57	4		4	35.8	4		8	43.21	6		17	5.66667	2.08167
chrUPM791_02327	RLV_5039	Cytoplasmic	nicotinate-nucleotide--dimethylbenzimidazole_phosphoribosyltransferase	16.6667	339	24		5	11.83	3		4	9.17	2		3	13.61	3		12	4	1
chrUPM791_02336	RLV_5049	Cytoplasmic	glyceraldehyde_3-phosphate_reductase		344	28		-	-	-		4	9.91	3		5	15.45	5
chrUPM791_02337	RLV_5050	Cytoplasmic	oxidoreductase	15.2778	378	24		2	8.22	2		5	9.28	3		4	10.88	3		11	3.66667	1.52753
chrUPM791_02338	RLV_5051	Cytoplasmic	xylose_isomerase		254	23		2	9.88	2		3	14.23	3		-	-	-
chrUPM791_02343	RLV_5056	Periplasmic	ABC_transporter_substrate-binding_protein		412	28		-	-	-		5	15.33	4		-	-	-
chrUPM791_02354	RLV_5066	CytoplasmicMembrane	6-phosphogluconate_dehydrogenase	41.0256	477	39		16	35.29	14		16	28.15	11		16	30.67	12		48	16	0
chrUPM791_02360	RLV_5072	Cytoplasmic	NADPH:quinone_oxidoreductase		343	23		-	-	-		-	-	-		6	19.59	5
chrUPM791_02361	RLV_5073	Cytoplasmic	3-oxoacyl-ACP_synthase	19.7531	429	27		5	12.15	4		3	10.98	3		8	14.02	4		16	5.33333	2.51661
chrUPM791_02362	RLV_5074	Cytoplasmic	3-oxoacyl-ACP_synthase	32.1839	402	29		11	21.45	7		9	13.97	4		8	17.71	5		28	9.33333	1.52753
chrUPM791_02364	RLV_5076	Cytoplasmic	acyl_carrier_protein		93	9		-	-	-		5	34.78	3		4	34.78	3
chrUPM791_02372	RLV_5084	Cytoplasmic	nucleoside_hydrolase		318	23		-	-	-		3	7.57	2		3	13.25	3
chrUPM791_02379	RLV_5091	Cytoplasmic	cobalamin_biosynthesis_protein_CobW		350	25		-	-	-		4	8.88	3		-	-	-
chrUPM791_02421	RLV_5132	Cytoplasmic	two-component_system_sensor_histidine_kinase/response_regulator		355	25		5	11.58	3		4	11.58	3		-	-	-
chrUPM791_02423	RLV_5135	Periplasmic	ABC_transporter_substrate-binding_protein		442	37		-	-	-		4	7.03	3		-	-	-
chrUPM791_02480	RLV_5191	Cytoplasmic	nucleoside-diphosphate_sugar_epimerase		294	21		2	8.87	2		-	-	-		-	-	-
chrUPM791_02497	RLV_5209	Cytoplasmic	excinuclease_ABC_subunit_B		995	80		4	2.31	2		3	2.62	2		-	-	-
chrUPM791_02502	RLV_5214	Cytoplasmic	cold-shock_protein	100	71	7		6	61.43	3		6	61.43	3		9	61.43	3		21	7	1.73205
chrUPM791_02505	RLV_5217	Cytoplasmic	chloroperoxidase	22.2222	279	21		5	13.31	4		4	14.39	3		5	12.95	3		14	4.66667	0.57735
chrUPM791_02524	RLV_5237	Unknown	deaminase_reductase		214	15		-	-	-		-	-	-		2	12.21	2
chrUPM791_02546	RLV_5259	Unknown	glyoxalase_family_protein		158	11		-	-	-		5	35.03	4		4	19.11	2
chrUPM791_02581	RLV_5294	Unknown	RNA-binding_protein		327	23		4	11.35	3		3	8.59	2		-	-	-
chrUPM791_02639	RLV_5355	Unknown	hypothetical_protein		159	10		-	-	-		2	13.92	2		-	-	-
chrUPM791_02676	RLV_5395	Unknown	alkanal_monooxygenase		341	27		-	-	-		-	-	-		2	5.88	2
chrUPM791_02708	RLV_5427	Periplasmic	zinc_transporter		331	27		-	-	-		2	8.18	2		-	-	-
chrUPM791_02709	RLV_5428	Cytoplasmic	putative_cobalamin_synthesis_protein		402	38		-	-	-		7	20.2	7		-	-	-
chrUPM791_02720	RLV_5439	Cytoplasmic	phenazine_biosynthesis_protein_PhzF		304	21		-	-	-		2	7.92	2		-	-	-
chrUPM791_02727	RLV_5447	Cytoplasmic	aldo/keto_reductase	27.381	353	28		4	12.5	3		10	23.01	6		9	23.01	6		23	7.66667	3.21455
chrUPM791_02729	RLV_5449	Cytoplasmic	GntR_family_transcriptional_regulator	21.5054	407	31		6	16.5	5		8	16.5	5		6	16.5	5		20	6.66667	1.1547
chrUPM791_02730	RLV_5450	Cytoplasmic	branched_chain_amino_acid_aminotransferase		367	32		6	8.2	3		-	-	-		7	10.38	4
chrUPM791_02735	RLV_5455	Cytoplasmic	ketol-acid_reductoisomerase	51.8519	340	27		11	28.61	9		17	26.55	10		14	24.78	8		42	14	3
chrUPM791_02739	RLV_5459	Cytoplasmic	zinc-binding_dehydrogenase	53.3333	349	25		10	35.34	9		10	24.14	6		20	35.34	10		40	13.3333	5.7735
chrUPM791_02750	RLV_5470	Cytoplasmic	pyridoxine_5'-phosphate_synthase	21.6667	251	20		6	20.4	5		2	10	2		5	22.8	5		13	4.33333	2.08167
chrUPM791_02775	RLV_5494	Cytoplasmic	acetolactate_synthase		597	41		5	7.38	3		7	7.89	3		-	-	-
chrUPM791_02782	RLV_5501	Periplasmic	serine_protease		592	37		-	-	-		4	9.48	4		-	-	-
chrUPM791_02783	RLV_5502	Cytoplasmic	protease_modulator_HflC	32.1839	319	29		9	23.27	8		11	22.96	7		8	19.18	7		28	9.33333	1.52753
chrUPM791_02784	RLV_5503	Cytoplasmic	Modulator_of_FtsH_protease_HflK	25.641	361	26		5	16.39	5		7	17.22	6		8	16.39	5		20	6.66667	1.52753
chrUPM791_02786	RLV_5505	Cytoplasmic	thymidylate_synthase		265	21		-	-	-		-	-	-		2	7.95	2
chrUPM791_02788	RLV_5506	Cytoplasmic	Stringent_starvation_protein_B		172	13		-	-	-		2	14.62	2		-	-	-
chrUPM791_02792	RLV_5510	Cytoplasmic	lactate_dehydrogenase		471	35		3	8.51	3		-	-	-		-	-	-
chrUPM791_02804	RLV_5522	Cytoplasmic	hypothetical_protein		424	38		5	12.06	4		6	5.91	2		-	-	-
chrUPM791_02805	RLV_5523	Cytoplasmic	PrkA_family_serine_protein_kinase	22.0339	648	59		17	21.33	13		14	18.7	10		8	12.52	7		39	13	4.58258
chrUPM791_02816	RLV_5533	Cytoplasmic	Xaa-Pro_aminopeptidase	15.4472	612	41		5	7.04	3		10	13.09	6		4	7.36	3		19	6.33333	3.21455
chrUPM791_02825	RLV_5542	Cytoplasmic	DNA_ligase	9.04762	719	70		7	8.64	6		6	8.77	5		6	8.91	5		19	6.33333	0.57735
chrUPM791_02833	RLV_5550	Cytoplasmic	D-alanine--D-alanine_ligase		309	24		-	-	-		2	7.79	2		-	-	-
chrUPM791_02837	RLV_5554	Cytoplasmic	UDP-N-acetylenolpyruvoylglucosamine_reductase		325	29		3	10.19	3		-	-	-		-	-	-
chrUPM791_02838	RLV_5555	Cytoplasmic	UDP-N-acetylmuramate--L-alanine_ligase		472	32		-	-	-		4	10.19	4		4	10.62	4
chrUPM791_02839	RLV_5556	CytoplasmicMembrane	UDP-N-acetylglucosamine--N-acetylmuramyl-_(pentapeptide)_pyrophosphoryl-undecaprenol_N-acetylglucosamine_transferase		375	25		-	-	-		3	8.82	2		-	-	-
chrUPM791_02843	RLV_5560	Cytoplasmic	UDP-N-acetylmuramoylalanyl-D-glutamyl-2,_6-diaminopimelate--D-alanyl-D-alanine_ligase		478	33		2	5.03	2		3	9.01	3		-	-	-
chrUPM791_02844	RLV_5561	Cytoplasmic	UDP-N-acetylmuramoylalanyl-D-glutamate--2,_6-diaminopimelate_ligase	8.54701	507	39		2	5.53	2		5	7.11	3		3	6.72	3		10	3.33333	1.52753
chrUPM791_02847	RLV_5564	Cytoplasmic	ribosomal_RNA_small_subunit_methyltransferase_H	18.0556	342	24		3	6.45	2		7	15.84	4		3	12.9	3		13	4.33333	2.3094
chrUPM791_02854	RLV_5571	Cytoplasmic	pyrophosphate--fructose-6-phosphate_1-phosphotransferase	46.2366	404	31		12	27.3	9		16	34.49	12		15	33.5	12		43	14.3333	2.08167
chrUPM791_02861	RLV_5578	CytoplasmicMembrane	lytic_transglycosylase		406	31		-	-	-		5	11.85	3		-	-	-
chrUPM791_02865	RLV_5582	Cytoplasmic	heme_ABC_transporter_ATP-binding_protein	33.3333	550	44		17	32.24	14		15	28.23	12		12	21.86	9		44	14.6667	2.51661
chrUPM791_02870	RLV_5587	Cytoplasmic	thiamine_pyrophosphate_protein		553	38		-	-	-		2	5.8	2		-	-	-
chrUPM791_02873	RLV_5590	Cytoplasmic	hypothetical_protein		280	24		-	-	-		-	-	-		2	7.53	2
chrUPM791_02879	RLV_5596	Cytoplasmic	alcohol_dehydrogenase	33.3333	384	27		6	20.1	6		10	19.06	6		11	23.76	7		27	9	2.64575
chrUPM791_02880	RLV_5597	Cytoplasmic	aldehyde_dehydrogenase	23.9583	462	32		7	16.27	6		9	19.96	7		7	19.52	7		23	7.66667	1.1547
chrUPM791_02881	RLV_5598	Cytoplasmic	glutamine_synthetase		456	39		5	5.93	2		-	-	-		-	-	-
chrUPM791_02885	RLV_5602	Periplasmic	iron_ABC_transporter_substrate-binding_protein	33.3333	368	26		5	12.81	4		14	23.98	10		7	16.62	5		26	8.66667	4.72582
chrUPM791_02894	RLV_5611	Periplasmic	sugar_ABC_transporter_substrate-binding_protein		419	32		-	-	-		4	11.72	4		-	-	-
chrUPM791_02897	RLV_5614	Cytoplasmic	methionine_synthase	10.4575	1258	102		8	8.11	8		12	8.75	8		12	8.04	8		32	10.6667	2.3094
chrUPM791_02898	RLV_5615	Cytoplasmic	mannose-6-phosphate_isomerase	14.2857	420	28		5	14.32	5		3	9.55	3		4	10.74	3		12	4	1
chrUPM791_02909	RLV_5626	Unknown	hypothetical_protein		128	8		2	22.83	2		-	-	-		-	-	-
chrUPM791_02922	RLV_5639	Unknown	hypothetical_protein	27.193	405	38		10	23.51	7		10	30.94	10		11	21.29	7		31	10.3333	0.57735
chrUPM791_02928	RLV_5644	Periplasmic	membrane_protein		247	16		2	8.13	2		2	7.72	2		-	-	-
chrUPM791_02941	RLV_5657	Unknown	hypothetical_protein		133	11		-	-	-		6	35.61	3		6	35.61	3
chrUPM791_02950	RLV_5666	Cytoplasmic	RNA_polymerase_sigma_factor_RpoD	48.1481	686	54		28	20.58	13		26	23.5	16		24	25.11	17		78	26	2
chrUPM791_02951	RLV_5668	Cytoplasmic	L-threonine_3-dehydrogenase	12.8205	346	26		2	5.22	2		5	8.7	3		3	5.51	2		10	3.33333	1.52753
chrUPM791_02952	RLV_5669	Cytoplasmic	2-amino-3-ketobutyrate_CoA_ligase	23.6559	396	31		10	18.23	7		5	13.92	5		7	15.7	6		22	7.33333	2.51661
chrUPM791_02957	RLV_5675	Cytoplasmic	aspartyl-tRNA_amidotransferase_subunit_B	24.5614	152	19		4	31.13	4		4	22.52	3		6	33.77	4		14	4.66667	1.1547
chrUPM791_02958	RLV_5676	Cytoplasmic	carbamoyl_phosphate_synthase_small_subunit	19.0476	404	28		3	8.19	3		8	19.11	8		5	11.17	5		16	5.33333	2.51661
chrUPM791_02963	RLV_5681	Cytoplasmic	aldo/keto_reductase		332	28		-	-	-		5	18.43	4		2	8.16	2
chrUPM791_02968	RLV_5686	Unknown	carbamoyl_phosphate_synthase_large_subunit	26.5957	1163	94		28	22.55	23		27	20.31	21		20	17.81	18		75	25	4.3589
chrUPM791_02971	RLV_5689	Cytoplasmic	transcription_elongation_factor_GreA	35.2941	159	17		2	18.99	2		5	37.34	5		11	51.27	7		18	6	4.58258
chrUPM791_02978	RLV_5696	Cytoplasmic	LysR_family_transcriptional_regulator		299	24		-	-	-		4	9.73	2		3	9.73	2
chrUPM791_02988	RLV_5706	Cytoplasmic	3-deoxy-manno-octulosonate_cytidylyltransferase		290	19		-	-	-		2	7.61	2		-	-	-
chrUPM791_02990	RLV_5708	Cytoplasmic	aspartate_aminotransferase	48.8095	401	28		13	27.25	9		14	29.5	11		14	25.25	8		41	13.6667	0.57735
chrUPM791_02996	RLV_5714	Cytoplasmic	cold-shock_protein	44.4444	72	6		3	14.08	2		2	26.76	2		3	26.76	3		8	2.66667	0.57735
chrUPM791_03001	RLV_5719	Cytoplasmic	DNA-binding_response_regulator		234	22		2	8.58	2		-	-	-		2	12.88	2
chrUPM791_03004	RLV_5722	Unknown	peptide-binding_protein		206	13		-	-	-		2	13.66	2		-	-	-
chrUPM791_03009	RLV_5727	Unknown	Membrane_fusogenic_activity	156.667	87	10		12	60.47	7		16	60.47	6		19	60.47	6		47	15.6667	3.51188
chrUPM791_03013	RLV_5731	Cytoplasmic	Xaa-Pro_dipeptidase		384	25		3	8.88	3		-	-	-		3	9.92	3
chrUPM791_03015	RLV_5733	Cytoplasmic	ribose-phosphate_pyrophosphokinase	38.0952	311	21		9	27.42	7		8	27.42	7		7	17.74	4		24	8	1
chrUPM791_03017	RLV_5736	Cytoplasmic	50S_ribosomal_protein_L25	52.0833	203	16		7	33.66	6		8	31.68	6		10	31.68	6		25	8.33333	1.52753
chrUPM791_03023	RLV_5742	Cytoplasmic	GTP-binding_protein	19.5402	368	29		6	9.81	3		5	6.81	2		6	12.81	4		17	5.66667	0.57735
chrUPM791_03027	RLV_5747	Cytoplasmic	adenine_phosphoribosyltransferase		181	14		3	16.11	2		-	-	-		6	21.67	3
chrUPM791_03029	RLV_5749	CytoplasmicMembrane	cytochrome_B	30	423	20		4	9	3		8	9	4		6	6.16	3		18	6	2
chrUPM791_03030	RLV_5750	CytoplasmicMembrane	ubiquinol-cytochrome_C_reductase		193	9		-	-	-		5	20.31	3		2	16.67	2
chrUPM791_03038	RLV_5759	Cytoplasmic	coproporphyrinogen_III_oxidase		304	29		4	6.93	2		-	-	-		-	-	-
chrUPM791_03040	RLV_5761	Unknown	small_metal-binding_protein		62	6		-	-	-		3	40.98	2		-	-	-
chrUPM791_03044	RLV_5765	Cytoplasmic	ATPase_AAA		337	26		-	-	-		2	7.14	2		5	14.58	4
chrUPM791_03058	RLV_5779	Cytoplasmic	2-isopropylmalate_synthase	30.5556	584	48		16	20.41	11		13	20.07	10		15	17.67	9		44	14.6667	1.52753
chrUPM791_03060	RLV_5781	Cytoplasmic	ATP-dependent_Clp_protease_proteolytic_subunit	87.7193	195	19		14	49.48	8		20	49.48	10		16	47.42	8		50	16.6667	3.05505
chrUPM791_03061	RLV_5782	Unknown	ABC_transporter_substrate-binding_protein	54.7619	256	14		8	19.22	5		9	19.22	5		6	16.47	4		23	7.66667	1.52753
chrUPM791_03062	RLV_5783	Cytoplasmic	7-cyano-7-deazaguanine_reductase	40	155	10		4	20.13	3		4	23.38	3		4	13.64	2		12	4	0
chrUPM791_03066	RLV_5787	Cytoplasmic	anthranilate_synthase_subunit_I	22.9167	730	64		11	15.78	10		17	21.4	13		16	21.12	13		44	14.6667	3.21455
chrUPM791_03073	RLV_5794	Cytoplasmic	formate--tetrahydrofolate_ligase	12.4031	560	43		7	14.13	6		5	8.41	4		4	6.44	3		16	5.33333	1.52753
chrUPM791_03078	RLV_5799	Unknown	membrane_protein	21.875	377	32		5	15.43	4		9	21.01	7		7	19.15	7		21	7	2
chrUPM791_03081	RLV_5802	Unknown	glycine/betaine_ABC_transporter_substrate-binding_protein	35.8974	319	26		5	11.95	3		13	40.57	9		10	33.33	8		28	9.33333	4.04145
chrUPM791_03083	RLV_5804	CytoplasmicMembrane	hemolysin		351	23		-	-	-		5	12.57	3		5	15.43	4
chrUPM791_03086	RLV_5808	Cytoplasmic	omega_amino_acid--pyruvate_aminotransferase	48.5714	442	35		14	29.02	9		17	34.47	11		20	34.24	11		51	17	3
chrUPM791_03088	RLV_5810	Periplasmic	branched_chain_amino_acid_ABC_transporter_substrate-binding_protein	11.4943	368	29		3	10.63	3		5	16.35	4		2	6.54	2		10	3.33333	1.52753
chrUPM791_03090	RLV_5812	Cytoplasmic	alpha-glucosidase		549	44		-	-	-		2	4.2	2		-	-	-
chrUPM791_03091	RLV_5813	Periplasmic	peptide_ABC_transporter_substrate-binding_protein	15.0794	527	42		4	6.46	3		9	17.3	8		6	7.22	4		19	6.33333	2.51661
chrUPM791_03097	RLV_5819	Cytoplasmic	2-dehydro-3-deoxygluconokinase	13.3333	307	20		3	13.73	3		3	9.8	2		2	8.5	2		8	2.66667	0.57735
chrUPM791_03099	RLV_5822	Cytoplasmic	glutamine_synthetase	29.7619	347	28		7	22.54	6		8	20.23	5		10	24.28	6		25	8.33333	1.52753
chrUPM791_03103	RLV_5826	Cytoplasmic	GTPase_Der		475	43		2	4.43	2		3	6.75	3		-	-	-
chrUPM791_03104	RLV_5827	Unknown	membrane_protein	21.2121	228	22		4	12.78	2		5	22.03	4		5	22.03	4		14	4.66667	0.57735
chrUPM791_03107	RLV_5830	CytoplasmicMembrane	microcin_B17_transporter (BacA)	20	422	20		3	6.65	2		3	8.31	3		6	8.31	3		12	4	1.73205
chrUPM791_03109	RLV_5832	Cytoplasmic	PadR_family_transcriptional_regulator		192	21		-	-	-		2	10.99	2		-	-	-
chrUPM791_03111	RLV_5834	Cytoplasmic	luciferase	16.092	355	29		4	11.86	3		4	11.58	3		6	19.21	5		14	4.66667	1.1547
chrUPM791_03115	RLV_5838	Cytoplasmic	glycerol_kinase	8.54701	498	39		3	7.04	3		5	11.47	4		2	4.43	2		10	3.33333	1.52753
chrUPM791_03132	RLV_5854	Cytoplasmic	PspA/IM30_family_protein	15.8333	380	40		5	11.08	3		7	23.75	7		7	16.62	5		19	6.33333	1.1547
chrUPM791_03134	RLV_5856	CytoplasmicMembrane	flotillin	13.3333	585	55		6	8.39	4		9	15.41	7		7	12.33	5		22	7.33333	1.52753
chrUPM791_03136	RLV_5858	Cytoplasmic	5-hydroxyisourate_hydrolase		119	8		-	-	-		4	26.27	2		5	26.27	2
chrUPM791_03140	RLV_5862	Cytoplasmic	chitin_deacetylase	16.129	308	31		6	20.52	6		5	14.98	4		4	13.03	4		15	5	1
chrUPM791_03152	RLV_5874	Cytoplasmic	hypothetical_protein	26.6667	470	40		7	14.29	5		14	31.56	12		11	21.11	8		32	10.6667	3.51188
chrUPM791_03153	RLV_5875	Cytoplasmic	hypothetical_protein		314	33		3	14.38	3		-	-	-		5	10.86	3
chrUPM791_03154	RLV_5876	Cytoplasmic	transglutaminase		275	19		2	7.66	2		2	8.39	2		-	-	-
chrUPM791_03155	RLV_5877	Cytoplasmic	dihydroxy-acid_dehydratase		580	43		3	6.91	3		2	3.97	2		-	-	-
chrUPM791_03156	RLV_5878	Cytoplasmic	aldehyde_dehydrogenase	19.6581	478	39		9	18.45	8		10	18.45	9		4	9.22	4		23	7.66667	3.21455
chrUPM791_03157	RLV_5879	Cytoplasmic	Fumarylacetoacetate_(FAA)_hydrolase_family_protein		335	27		-	-	-		4	10.48	3		-	-	-
chrUPM791_03160	RLV_5882	Periplasmic	sugar_ABC_transporter_substrate-binding_protein	37.037	355	27		8	15.54	5		11	22.32	7		11	20.62	6		30	10	1.73205
chrUPM791_03164	RLV_5886	Unknown	inositol_2-dehydrogenase		331	27		-	-	-		12	27.27	9		9	20.61	6
chrUPM791_03166	RLV_5888	Periplasmic	xylose_ABC_transporter_substrate-binding_protein		347	27		3	10.69	3		6	19.94	5		-	-	-
chrUPM791_03191	RLV_5915	Cytoplasmic	glycosyl_transferase		384	33		-	-	-		4	4.18	2		-	-	-
chrUPM791_03193	RLV_5917	Cytoplasmic	exopolysaccharide_glucosyl_ketal-pyruvate-transferase	21.7949	301	26		5	17	4		6	18	4		6	23.33	5		17	5.66667	0.57735
chrUPM791_03195	RLV_5919	Cytoplasmic	exopolysaccharide_biosynthesis_protein	25.2252	344	37		9	30.03	9		9	26.82	8		10	32.07	9		28	9.33333	0.57735
chrUPM791_03197	RLV_5921	CytoplasmicMembrane	glycosyl_transferase		315	26		2	8.6	2		-	-	-		-	-	-
chrUPM791_03208	RLV_5932	CytoplasmicMembrane	chromosome_partitioning_protein_ParA	9.17874	759	69		2	2.77	2		10	14.25	9		7	6.73	4		19	6.33333	4.04145
chrUPM791_03213	RLV_5937	Cytoplasmic	UDP-glucose_6-dehydrogenase	72.973	443	37		16	32.81	13		31	48.64	20		34	50.9	19		81	27	9.64365
chrUPM791_03218	RLV_5944	Cytoplasmic	mannose-1-phosphate_guanyltransferase	28.1385	964	77		21	15.99	14		22	16.3	14		22	17.86	14		65	21.6667	0.57735
chrUPM791_03232	RLV_5959	Cytoplasmic	oxidoreductase	27.1605	348	27		4	11.53	3		10	20.75	6		8	17.29	5		22	7.33333	3.05505
chrUPM791_03233	RLV_5960	Cytoplasmic	glutamine_amidotransferase	50	262	18		6	16.09	4		9	32.18	7		12	25.67	6		27	9	3
chrUPM791_03248	RLV_5975	Cytoplasmic	membrane_protein	21.2121	115	11		2	18.42	2		2	18.42	2		3	18.42	2		7	2.33333	0.57735
chrUPM791_03251	RLV_5978	Unknown	hypothetical_protein	28.5714	69	7		2	30.88	2		2	30.88	2		2	30.88	2		6	2	0
chrUPM791_03252	RLV_5979	Cytoplasmic	chemotaxis_regulatory_protein_CheY	26.3158	265	19		5	19.7	4		6	15.53	3		4	15.53	3		15	5	1
chrUPM791_03254	RLV_5981	Cytoplasmic	dihydropyrimidine_dehydrogenase_subunit_A		454	40		3	9.27	3		-	-	-		-	-	-
chrUPM791_03263	RLV_5990	Cytoplasmic	Zn-dependent_hydrolase	17.2043	418	31		5	13.91	5		5	11.75	4		6	10.79	4		16	5.33333	0.57735
chrUPM791_03265	RLV_5992	Cytoplasmic	phenylhydantoinase	35.2941	485	34		14	23.35	10		13	17.36	8		9	13.84	6		36	12	2.64575
chrUPM791_03271	RLV_5997	Cytoplasmic	nitrate_ABC_transporter_substrate-binding_protein	16.6667	254	20		4	22.13	4		3	12.65	2		3	17	3		10	3.33333	0.57735
chrUPM791_03272	RLV_5998	CytoplasmicMembrane	hemolysin_secretion_protein_D		397	32		2	6.06	2		-	-	-		-	-	-
chrUPM791_03277	RLV_6002A	Cytoplasmic	Urease_accessory_protein_UreE_1	18.75	199	16		2	14.65	2		3	17.17	3		4	16.16	2		9	3	1
chrUPM791_03285	RLV_6011	Cytoplasmic	urease_subunit_gamma		101	7		2	27	2		-	-	-		-	-	-
chrUPM791_03296	RLV_6022	Periplasmic	branched_chain_amino_acid_ABC_transporter_substrate-binding_protein	25.3333	374	25		5	3.49	2		11	17.43	7		3	9.65	3		19	6.33333	4.16333
chrUPM791_03298	RLV_6024	Cytoplasmic	ABC_transporter_ATP-binding_protein		248	23		-	-	-		4	19.43	4		5	16.19	3
chrUPM791_03299	RLV_6025	CytoplasmicMembrane	ABC_transporter_ATP-binding_protein		292	22		-	-	-		2	6.87	2		2	8.25	2
chrUPM791_03300	RLV_6026	CytoplasmicMembrane	branched-chain_amino_acid_ABC_transporter_permease	11.4943	464	29		4	10.8	4		3	8.64	3		3	8.64	3		10	3.33333	0.57735
chrUPM791_03319	RLV_6045	Unknown	membrane_protein	9.21986	836	47		2	3.47	2		7	6.47	4		4	3.47	2		13	4.33333	2.51661
chrUPM791_03320	RLV_6046	Cytoplasmic	adenylosuccinate_synthetase	43.75	433	32		15	34.03	14		12	23.61	10		15	34.03	13		42	14	1.73205
chrUPM791_03325	RLV_6051	Cytoplasmic	2-hydroxy-3-oxopropionate_reductase		304	24		-	-	-		-	-	-		2	7.92	2
chrUPM791_03330	RLV_6056	Cytoplasmic	short-chain_dehydrogenase/reductase	36.3636	301	22		9	27	6		9	26.33	7		6	16.67	4		24	8	1.73205
chrUPM791_03385	RLV_6110	Periplasmic	sugar_ABC_transporter_substrate-binding_protein		329	23		-	-	-		3	8.84	2		-	-	-
chrUPM791_03397	RLV_6122	Unknown	hypothetical_protein		113	9		-	-	-		4	39.29	4		2	19.64	2
chrUPM791_03402	RLV_6127	Cytoplasmic	phosphoribosylaminoimidazole-succinocarboxamide_synthase	24.1379	315	29		8	26.11	6		6	24.52	5		7	31.21	7		21	7	1
chrUPM791_03404	RLV_6129	CytoplasmicMembrane	hemolysin_secretion_protein_D	11.1111	404	33		5	12.9	4		4	9.93	3		2	6.45	2		11	3.66667	1.52753
chrUPM791_03429	RLV_6153	Cytoplasmic	4-hydroxybenzoate_3-monooxygenase		391	31		-	-	-		3	6.92	2		-	-	-
chrUPM791_03430	RLV_6154	Periplasmic	amino_acid-binding_protein		391	33		-	-	-		5	13.59	5		2	5.9	2
chrUPM791_03441	RLV_6165	Cytoplasmic	3-phosphoglycerate_dehydrogenase	91.6667	532	40		31	44.63	19		37	43.31	22		42	48.59	23		110	36.6667	5.50757
chrUPM791_03442	RLV_6166	Cytoplasmic	phosphoserine_aminotransferase	62.3656	393	31		24	42.6	15		15	30.36	10		19	30.87	11		58	19.3333	4.50925
chrUPM791_03445	RLV_6169	Cytoplasmic	phosphoglucosamine_mutase		451	36		4	9.56	4		6	13.56	5		-	-	-
chrUPM791_03446	RLV_6170	CytoplasmicMembrane	cell_division_protein_FtsH	9.61538	649	52		6	5.86	3		6	7.41	4		3	4.94	2		15	5	1.73205
chrUPM791_03448	RLV_6172	Unknown	tol-pal_system_protein_YbgF		330	27		-	-	-		3	7.6	2		-	-	-
chrUPM791_03449	RLV_6173	OuterMembrane	membrane_protein	28.8889	178	15		5	18.64	3		6	24.86	4		2	13.56	2		13	4.33333	2.08167
chrUPM791_03450	RLV_6174	Periplasmic	protein_TolB		444	37		-	-	-		13	25.28	9		3	8.58	3
chrUPM791_03452	RLV_6176	CytoplasmicMembrane	biopolymer_transporter_ExbD		151	9		-	-	-		4	17.33	2		-	-	-
chrUPM791_03460	RLV_6184	Cytoplasmic	metallophosphoesterase		275	21		-	-	-		-	-	-		4	9.85	2
chrUPM791_03462	RLV_6186	Unknown	general_stress_protein		168	12		-	-	-		2	8.98	2		-	-	-
chrUPM791_03463	RLV_6187	Cytoplasmic	transcriptional_regulator	14.2857	249	21		2	9.68	2		3	9.68	2		4	14.92	3		9	3	1
chrUPM791_03464	RLV_6188	Cytoplasmic	alkane_1-monooxygenase	11.5942	383	23		3	5.76	2		3	7.85	3		2	5.5	2		8	2.66667	0.57735
chrUPM791_03474	RLV_6198	Unknown	acid_tolerance_protein		461	27		-	-	-		3	5.22	2		-	-	-
chrUPM791_03479	RLV_6203	Unknown	ATPase		161	15		-	-	-		2	18.75	2		5	20.63	2
chrUPM791_03486	RLV_6210	Cytoplasmic	transketolase	49.3333	658	50		25	25.42	15		23	25.72	16		26	27.09	15		74	24.6667	1.52753
chrUPM791_03487	RLV_6211	Cytoplasmic	glyceraldehyde-3-phosphate_dehydrogenase	116.049	337	27		35	57.14	17		29	45.54	14		30	45.54	14		94	31.3333	3.21455
chrUPM791_03491	RLV_6214	Cytoplasmic	phosphoglycerate_kinase	59.1398	401	31		18	41	14		21	43.25	14		16	39.75	14		55	18.3333	2.51661
chrUPM791_03492	RLV_6215	Cytoplasmic	fructose-bisphosphate_aldolase	106.25	342	32		31	54.55	19		42	54.84	22		29	41.06	15		102	34	7
chrUPM791_03498	RLV_6220	Cytoplasmic	50S_ribosomal_protein_L31		74	6		-	-	-		5	36.99	2		-	-	-
chrUPM791_03499	RLV_6221	CytoplasmicMembrane	ABC_transporter		601	40		3	4.33	2		6	8.83	4		-	-	-
chrUPM791_03502	RLV_6223	Unknown	hypothetical_protein	116.667	63	6		5	50	5		9	54.84	5		7	38.71	4		21	7	2
chrUPM791_03506	RLV_6227	CytoplasmicMembrane	flagellar_motor_protein_MotA		368	29		-	-	-		5	10.08	4		-	-	-
chrUPM791_03507	RLV_6228	Cytoplasmic	inositol_monophosphatase		267	20		-	-	-		-	-	-		5	19.92	4
chrUPM791_03515	RLV_6236	CytoplasmicMembrane	chemotaxis_protein	11.8519	569	45		5	9.68	4		6	11.27	5		5	9.15	4		16	5.33333	0.57735
chrUPM791_03522	RLV_6243	Cytoplasmic	thiamine-phosphate_pyrophosphorylase	31.4815	218	18		5	28.11	4		6	31.8	4		6	25.81	4		17	5.66667	0.57735
chrUPM791_03525	RLV_6246	Unknown	hypothetical_protein		58	5		-	-	-		3	45.61	2		4	45.61	2
chrUPM791_03528	RLV_6249	CytoplasmicMembrane	phosphoribosylaminoimidazole_carboxylase	22.2222	359	27		5	16.48	5		6	17.88	5		7	17.6	5		18	6	1
chrUPM791_03534	RLV_6255	Periplasmic	gamma-glutamyltransferase		579	42		-	-	-		4	8.65	3		-	-	-
chrUPM791_03544	RLV_6265	Cytoplasmic	pyruvate_kinase	91.4286	480	35		29	41.54	15		32	45.72	17		35	48.64	18		96	32	3
chrUPM791_03547	RLV_6268	Unknown	hypothetical_protein		102	10		-	-	-		-	-	-		3	23.76	2
chrUPM791_03551	RLV_6272	Cytoplasmic	oligoendopeptidase_F	29.7872	619	47		15	22.01	13		12	17.64	10		15	16.67	11		42	14	1.73205
chrUPM791_03556	RLV_6277	Cytoplasmic	homospermidine_synthase	24.2424	484	33		8	11.59	6		10	11.8	6		6	12.42	6		24	8	2
chrUPM791_03559	RLV_6280	Periplasmic	multifunctional_2',3'-cyclic-nucleotide_2'-phosphodiesterase/5'-nucleotidase/3'-nucleotidase		653	42		-	-	-		15	19.02	11		7	11.04	6
chrUPM791_03561	RLV_6282	CytoplasmicMembrane	membrane_protein	10.7143	347	28		5	14.74	4		2	7.51	2		2	8.67	2		9	3	1.73205
chrUPM791_03565	RLV_6286	Cytoplasmic	UTP--glucose-1-phosphate_uridylyltransferase	82.6667	296	25		21	48.81	14		17	40.34	12		24	48.47	14		62	20.6667	3.51188
chrUPM791_03570	RLV_6292	CytoplasmicMembrane	glutamate_synthase	27.3438	1575	128		38	19.5	25		35	20.27	26		32	16.84	21		105	35	3
chrUPM791_03574	RLV_6296	Cytoplasmic	heat-shock_protein_IbpA	169.444	157	12		17	52.56	10		22	52.56	10		22	52.56	10		61	20.3333	2.88675
chrUPM791_03576	RLV_6298	Cytoplasmic	inositol_monophosphatase		258	20		-	-	-		-	-	-		3	10.12	2
chrUPM791_03592	RLV_6313	Periplasmic	C4-dicarboxylate_ABC_transporter_substrate-binding_protein	56.6667	315	20		9	23.57	6		15	32.8	10		10	22.93	6		34	11.3333	3.21455
chrUPM791_03599	RLV_6321	Cytoplasmic	IMP_dehydrogenase		1109	88		-	-	-		3	3.43	3		-	-	-
chrUPM791_03603	RLV_6325	Cytoplasmic	glycogen_phosphorylase	45.7711	821	67		31	33.9	24		30	29.51	20		31	26.95	17		92	30.6667	0.57735
chrUPM791_03604	RLV_6326	Cytoplasmic	glycogen-branching_enzyme		736	53		-	-	-		4	5.85	4		-	-	-
chrUPM791_03605	RLV_6327	Cytoplasmic	glucose-1-phosphate_adenylyltransferase	17.6471	421	34		5	14.05	5		8	18.57	7		5	10.24	4		18	6	1.73205
chrUPM791_03607	RLV_6329	Cytoplasmic	phosphoglucomutase	31.746	544	42		13	21.92	11		13	17.86	9		14	22.47	10		40	13.3333	0.57735
chrUPM791_03612	RLV_6334	Cytoplasmic	sarcosine_oxidase_subunit_alpha		998	73		-	-	-		7	10.43	7		-	-	-
chrUPM791_03615	RLV_6337	Cytoplasmic	sarcosine_oxidase_subunit_beta		418	34		-	-	-		5	12.95	4		-	-	-
chrUPM791_03619	RLV_6341	Unknown	30S_ribosomal_protein_S21		71	9		3	28.57	3		3	28.57	3		-	-	-
chrUPM791_03622	RLV_6344	Unknown	hypothetical_protein		161	11		-	-	-		3	25.62	3		-	-	-
chrUPM791_03625	RLV_6347	CytoplasmicMembrane	NAD(P)_transhydrogenase_subunit_alpha	14.2857	383	28		3	11.26	3		6	18.59	5		3	6.02	2		12	4	1.73205
chrUPM791_03633	RLV_6355	Cytoplasmic	dihydrofolate_reductase	30.6667	319	25		7	18.55	6		6	21.07	6		10	29.25	8		23	7.66667	2.08167
chrUPM791_03637	RLV_6359	Cytoplasmic	cobalamin_biosynthesis_protein_CobW	42.5287	371	29		12	16.49	6		14	20.81	7		11	18.92	6		37	12.3333	1.52753
chrUPM791_03638	RLV_6360	Unknown	WD_domain,_G-beta_repeat		330	28		2	7.6	2		3	10.33	2		-	-	-
chrUPM791_03650	RLV_6372	CytoplasmicMembrane	Inner_membrane_protein_YebE	55.5556	240	15		8	26.36	5		11	34.31	7		6	25.52	5		25	8.33333	2.51661
chrUPM791_03651	RLV_6373	Cytoplasmic	ketohydroxyglutarate_aldolase		213	15		3	12.74	2		2	8.49	2		-	-	-
chrUPM791_03659	RLV_6381	Unknown	oxidoreductase	26.8817	396	31		8	21.01	6		8	15.95	4		9	23.29	6		25	8.33333	0.57735
chrUPM791_03660	RLV_6382	Cytoplasmic	AP_endonuclease	46.6667	351	25		10	24.29	9		13	34.29	10		12	27.71	8		35	11.6667	1.52753
chrUPM791_03661	RLV_6383	Periplasmic	ABC_transporter_substrate-binding_protein		316	25		-	-	-		6	17.14	5		3	11.43	3
chrUPM791_03665	RLV_6387	Cytoplasmic	xylose_isomerase	21.2121	437	33		11	21.33	10		7	16.74	6		3	8.26	3		21	7	4
chrUPM791_03669	RLV_6391	CytoplasmicMembrane	hemolysin_D		406	30		-	-	-		3	7.16	2		2	7.65	2
chrUPM791_03673	RLV_6395	Cytoplasmic	glutamate--tRNA_ligase	19.5122	489	41		5	11.27	4		10	14.55	7		9	20.7	9		24	8	2.64575
chrUPM791_03674	RLV_6396	Cytoplasmic	lysine--tRNA_ligase	12.4031	499	43		7	12.45	6		7	10.64	5		2	4.22	2		16	5.33333	2.88675
chrUPM791_03681	RLV_6403	Cytoplasmic	gamma-aminobutyraldehyde_dehydrogenase		476	37		-	-	-		8	16.63	6		-	-	-
chrUPM791_03694	RLV_6416	Cytoplasmic	transaldolase	72.0721	322	37		29	58.26	18		26	50.78	16		25	51.4	16		80	26.6667	2.08167
chrUPM791_03716	RLV_6438	Cytoplasmic	TetR_family_transcriptional_regulator		203	18		2	10.4	2		-	-	-		-	-	-
chrUPM791_03717	RLV_6439	Cytoplasmic	peroxiredoxin		144	9		-	-	-		5	27.97	4		5	34.27	4
chrUPM791_03724	RLV_6446	Cytoplasmic	galactonate_dehydratase	27.5862	383	29		11	25.92	7		6	18.85	5		7	16.75	4		24	8	2.64575
chrUPM791_03729	RLV_6451	Cytoplasmic	phytanoyl-CoA_dioxygenase	32.1839	396	29		8	25.57	7		11	27.59	8		9	22.78	6		28	9.33333	1.52753
chrUPM791_03730	RLV_6452	Cytoplasmic	short-chain_dehydrogenase	12	274	25		3	12.82	3		4	13.19	3		2	7.33	2		9	3	1
chrUPM791_03731	RLV_6453	Cytoplasmic	gluconolactonase	25	304	24		6	22.11	6		8	30.69	8		4	14.19	4		18	6	2
chrUPM791_03739	RLV_6461	Cytoplasmic	beta-D-galactosidase	25	748	60		15	13.92	9		17	19.14	12		13	13.92	8		45	15	2
chrUPM791_03748	RLV_6470	Cytoplasmic	adenylate_cyclase	9.09091	407	33		4	10.1	3		3	8.87	3		2	5.42	2		9	3	1
chrUPM791_03758	RLV_6480	Cytoplasmic	aldehyde_dehydrogenase	29.5455	503	44		7	14.54	7		16	26.89	13		16	21.91	10		39	13	5.19615
chrUPM791_03800	RLV_6523	Cytoplasmic	chaperone_protein_ClpB	58.5366	867	82		36	34.76	28		46	42.38	34		62	44.8	34		144	48	13.1149
chrUPM791_03801	RLV_6524	Cytoplasmic	hypothetical_protein	38.5965	258	19		6	10.51	2		9	14.4	3		7	14.4	3		22	7.33333	1.52753
chrUPM791_03803	RLV_6526	Cytoplasmic	peptide_chain_release_factor_1		360	38		2	7.24	2		-	-	-		-	-	-
chrUPM791_03804	RLV_6527	Cytoplasmic	peptidase		756	73		-	-	-		5	4.77	3		5	5.43	4
chrUPM791_03805	RLV_6528	Cytoplasmic	aspartate_kinase	35.4167	420	32		9	21.48	8		11	30.07	10		14	27.68	10		34	11.3333	2.51661
chrUPM791_03806	RLV_6529	Cytoplasmic	bifunctional_3-demethylubiquinone_3-O-methyltransferase/2-octaprenyl-6-hydroxy_phenol_methylase	22.7273	249	22		3	14.52	3		7	31.05	6		5	21.37	4		15	5	2
chrUPM791_03808	RLV_6531	Cytoplasmic	amidohydrolase	14.4928	286	23		3	11.58	3		2	7.37	2		5	11.93	3		10	3.33333	1.52753
chrUPM791_03816	RLV_6539	Cytoplasmic	N-acetylglutamate_synthase	21.875	414	32		3	5.81	2		11	20.58	8		7	11.62	4		21	7	4
chrUPM791_03817	RLV_6541	OuterMembrane	peptidylprolyl_isomerase	71.1111	294	30		24	57	17		26	51.54	17		14	40.61	11		64	21.3333	6.4291
chrUPM791_03818	RLV_6542	Cytoplasmic	protein_translocase_subunit_SecA	17.5	906	80		11	10.17	7		20	17.57	12		11	10.28	7		42	14	5.19615
chrUPM791_03822	RLV_6546	Cytoplasmic	NADP-dependent_aryl-alcohol_dehydrogenase	34.4444	327	30		10	30.37	9		12	31.29	11		9	22.09	7		31	10.3333	1.52753
chrUPM791_03842	RLV_6566	Cytoplasmic	electron_transfer_flavoprotein_subunit_beta	46.9697	250	22		8	25.3	5		13	50.2	10		10	35.74	7		31	10.3333	2.51661
chrUPM791_03843	RLV_6567	Unknown	putative_electron_transfer_flavoprotein_alpha-subunit	14.2857	310	21		4	13.59	3		2	10.68	2		3	11	2		9	3	1
chrUPM791_03844	RLV_6568	Cytoplasmic	3-hydroxybutyryl-CoA_dehydrogenase	15.942	294	23		5	10.92	3		3	11.26	3		3	8.19	2		11	3.66667	1.1547
chrUPM791_03847	RLV_6571	Cytoplasmic	argininosuccinate_lyase	21.2963	468	36		6	12.42	5		9	11.56	6		8	13.92	7		23	7.66667	1.52753
chrUPM791_03849	RLV_6573	Cytoplasmic	diaminopimelate_decarboxylase	12.037	423	36		3	8.06	3		6	14.22	5		4	9.72	3		13	4.33333	1.52753
chrUPM791_03852	RLV_6576	Cytoplasmic	hypoxanthine_phosphoribosyltransferase		181	14		-	-	-		-	-	-		2	13.89	2
chrUPM791_03859	RLV_6583	Unknown	hypothetical_protein		339	27		-	-	-		2	8.28	2		-	-	-
chrUPM791_03861	RLV_6585	Cytoplasmic	cyclohexadienyl_dehydrogenase	17.9487	308	26		6	27.04	6		4	8.47	2		4	14.66	3		14	4.66667	1.1547
chrUPM791_03862	RLV_6586	Cytoplasmic	histidinol-phosphate_aminotransferase	35.8025	370	27		12	39.57	11		10	29.54	8		7	25.2	7		29	9.66667	2.51661
chrUPM791_03864	RLV_6588	Cytoplasmic	hydroxyacylglutathione_hydrolase	31.25	257	16		4	15.63	4		5	17.19	4		6	15.63	4		15	5	1
chrUPM791_03868	RLV_6592	Cytoplasmic	50S_ribosomal_protein_L28	43.3333	99	10		4	32.65	3		4	32.65	3		5	32.65	3		13	4.33333	0.57735
chrUPM791_03872	RLV_6596	Cytoplasmic	cobalt_chelatase	8.33333	634	56		2	4.42	2		5	6.79	4		7	10.74	6		14	4.66667	2.51661
chrUPM791_03873	RLV_6597	Cytoplasmic	aerobic_cobaltochelatase_subunit_CobS	40	331	30		10	26.97	8		11	29.7	9		15	32.42	10		36	12	2.64575
chrUPM791_03876	RLV_6600	Cytoplasmic	3-dehydroquinate_synthase	17.8571	377	28		7	16.76	5		5	12.23	4		3	8.78	3		15	5	2
chrUPM791_03880	RLV_6604	Cytoplasmic	acetyl-CoA_carboxylase_carboxyl_transferase_subunit_alpha	18.8889	318	30		4	12.93	4		7	16.72	5		6	16.4	4		17	5.66667	1.52753
chrUPM791_03885	RLV_6609	Cytoplasmic	amidohydrolase		388	28		-	-	-		2	6.98	2		3	6.98	3
chrUPM791_03902	RLV_6626	Cytoplasmic	5-aminolevulinate_synthase	15.625	405	32		5	7.92	3		5	10.15	4		5	11.88	4		15	5	0
chrUPM791_03903	RLV_6627	Unknown	membrane_protein		86	3		2	9.41	2		-	-	-		-	-	-
chrUPM791_03907	RLV_6631	Cytoplasmic	arginase		312	21		2	7.4	2		3	11.9	3		-	-	-
chrUPM791_03918	RLV_6642	Cytoplasmic	oxidoreductase		275	23		-	-	-		3	16.42	3		-	-	-
chrUPM791_03929	RLV_6653	Cytoplasmic	ATP_synthase_subunit_beta	296.774	479	31		65	49.58	17		95	47.28	16		116	47.28	16		276	92	25.632
chrUPM791_03930	RLV_6654	Cytoplasmic	ATP_synthase_subunit_gamma	76.9231	295	26		18	42.18	15		23	42.52	15		19	39.46	12		60	20	2.64575
chrUPM791_03931	RLV_6655	Cytoplasmic	ATP_synthase_subunit_alpha	110.606	510	44		41	47.54	22		55	48.72	25		50	46.76	22		146	48.6667	7.0946
chrUPM791_03932	RLV_6656	Cytoplasmic	ATP_synthase_F0F1_subunit_delta	39.5833	189	16		7	26.6	5		7	26.6	5		5	26.6	5		19	6.33333	1.1547
chrUPM791_03952	RLV_6676	Cytoplasmic	dihydrolipoamide_dehydrogenase	71.2963	469	36		31	38.03	19		26	32.91	16		20	32.69	15		77	25.6667	5.50757
chrUPM791_03954	RLV_6678	Cytoplasmic	glucose-1-dehydrogenase	39.6825	251	21		7	22.4	5		9	27.2	6		9	29.2	6		25	8.33333	1.1547
chrUPM791_03957	RLV_6681	Cytoplasmic	dihydrolipoamide_succinyltransferase	177.419	422	31		51	45.13	20		56	42.28	18		58	40.62	16		165	55	3.60555
chrUPM791_03959	RLV_6683	Cytoplasmic	2-oxoglutarate_dehydrogenase_subunit_E1	98.062	1019	86		79	41.85	42		90	41.85	44		84	41.55	42		253	84.3333	5.50757
chrUPM791_03960	RLV_6684	Cytoplasmic	succinyl-CoA_synthetase_subunit_alpha	143.333	301	20		30	38.33	12		26	34.33	10		30	36	10		86	28.6667	2.3094
chrUPM791_03961	RLV_6685	Unknown	hypothetical_protein	28.2051	164	13		3	15.34	2		4	15.34	2		4	21.47	3		11	3.66667	0.57735
chrUPM791_03962	RLV_6686	Cytoplasmic	succinyl-CoA_ligase_subunit_beta	105.405	398	37		35	41.06	15		36	47.1	19		46	49.87	20		117	39	6.08276
chrUPM791_03963	RLV_6687	Unknown	malate_dehydrogenase	286.667	321	20		51	44.69	15		67	45	16		54	44.38	15		172	57.3333	8.5049
chrUPM791_03965	RLV_6689	OuterMembrane	membrane_protein		172	9		4	14.62	2		-	-	-		-	-	-
chrUPM791_03966	RLV_6690	CytoplasmicMembrane	succinate_dehydrogenase_iron-sulfur_subunit	32.0513	260	26		7	18.15	5		12	25.87	7		6	21.24	5		25	8.33333	3.21455
chrUPM791_03967	RLV_6691	CytoplasmicMembrane	succinate_dehydrogenase	57.5163	614	51		22	31.65	16		32	33.28	17		34	34.26	18		88	29.3333	6.4291
chrUPM791_04008	RLV_6732	Unknown	YciI-like_protein		98	11		-	-	-		-	-	-		3	31.96	3
chrUPM791_04013	RLV_6737	Unknown	membrane_protein	19.7531	417	27		3	7.45	2		6	15.14	4		7	17.31	6		16	5.33333	2.08167
chrUPM791_04014	RLV_6738	CytoplasmicMembrane	hypothetical_protein	7.18954	541	51		4	7.78	3		3	5.56	3		4	5.74	3		11	3.66667	0.57735
chrUPM791_04020	RLV_6744	Cytoplasmic	inorganic_pyrophosphatase	72.9167	178	16		10	41.81	6		9	41.81	8		16	40.68	8		35	11.6667	3.78594
chrUPM791_04022	RLV_6746	CytoplasmicMembrane	GTP-binding_protein	33.3333	607	58		16	27.23	15		17	21.78	11		25	32.51	18		58	19.3333	4.93288
chrUPM791_04023	RLV_6747	Cytoplasmic	peptidase_M3	40.2299	696	58		25	28.78	17		22	32.66	18		23	26.91	16		70	23.3333	1.52753
chrUPM791_04035	RLV_6758	Cytoplasmic	Argininosuccinate_synthase_2	50.7937	408	42		27	40.29	14		21	30.47	10		16	43	13		64	21.3333	5.50757
chrUPM791_04036	RLV_6759	Cytoplasmic	short-chain_dehydrogenase	21.2121	284	22		4	16.25	3		4	12.37	2		6	19.43	4		14	4.66667	1.1547
chrUPM791_04040	RLV_6763	Unknown	ABC_transporter_substrate-binding_protein		318	23		-	-	-		5	19.87	4		-	-	-
chrUPM791_04042	RLV_6765	Unknown	hypothetical_protein		170	13		-	-	-		4	21.89	3		-	-	-
chrUPM791_04050	RLV_6772	CytoplasmicMembrane	glycosyl_transferase_family_1	5.46448	848	61		2	3.66	2		4	4.72	3		4	2.83	2		10	3.33333	1.1547
chrUPM791_04055	RLV_6777	Cytoplasmic	aconitate_hydratase	120.398	897	67		67	31.14	28		80	32.59	28		95	33.37	29		242	80.6667	14.0119
chrUPM791_04067	RLV_6789	CytoplasmicMembrane	signal_recognition_particle_protein		528	48		2	4.93	2		4	9.3	4		-	-	-
chrUPM791_04068	RLV_6790	Cytoplasmic	chorismate_mutase	45.4545	107	11		4	49.06	4		4	49.06	4		7	55.66	5		15	5	1.73205
chrUPM791_04069	RLV_6791	Cytoplasmic	30S_ribosomal_protein_S16	81.8182	124	11		9	47.15	7		8	46.34	6		10	44.72	5		27	9	1
chrUPM791_04072	RLV_6794	Cytoplasmic	50S_ribosomal_protein_L19	86.2745	182	17		16	50.83	8		12	54.14	8		16	60.77	9		44	14.6667	2.3094
chrUPM791_04073	RLV_6795	Periplasmic	amino_acid_ABC_transporter		266	20		-	-	-		3	16.98	3		-	-	-
chrUPM791_04075	RLV_6797	Cytoplasmic	3-isopropylmalate_dehydratase_large_subunit	35.8974	470	39		14	24.09	10		15	20.47	8		13	23.88	9		42	14	1
chrUPM791_04077	RLV_6799	Cytoplasmic	oxidoreductase	45.8333	277	24		9	28.62	7		12	36.96	10		12	32.97	8		33	11	1.73205
chrUPM791_04082	RLV_6804	Periplasmic	membrane_protein		223	16		-	-	-		2	7.66	2		-	-	-
chrUPM791_04087	RLV_6809	Cytoplasmic	2-octaprenyl-6-methoxyphenyl_hydroxylase	6.14035	405	38		2	5.45	2		2	4.46	2		3	8.17	3		7	2.33333	0.57735
chrUPM791_04090	RLV_6812	Cytoplasmic	co-chaperone_YbbN	35	325	20		10	19.44	7		6	15.43	5		5	16.05	5		21	7	2.64575
chrUPM791_04127	RLV_6848	CytoplasmicMembrane	amino_acid_ABC_transporter_ATP-binding_protein		346	31		-	-	-		2	8.99	2		-	-	-
chrUPM791_04129	RLV_6850	Periplasmic	iron_ABC_transporter_substrate-binding_protein		339	28		3	8.88	3		-	-	-		-	-	-
chrUPM791_04130	RLV_6851	Cytoplasmic	aldehyde_dehydrogenase	25.8333	513	40		7	14.45	5		14	23.44	9		10	21.29	8		31	10.3333	3.51188
chrUPM791_04134	RLV_6855	Unknown	AsnC_family_transcriptional_regulator	60	79	5		3	42.31	3		4	42.31	3		2	32.05	2		9	3	1
chrUPM791_04145	RLV_6867	Cytoplasmic	elongation_factor_P	40.4762	190	14		5	18.52	3		5	18.52	3		7	25.93	4		17	5.66667	1.1547
chrUPM791_04153	RLV_6875	Cytoplasmic	aminotransferase	41.2698	344	21		6	23.32	6		5	20.7	5		15	27.41	7		26	8.66667	5.50757
chrUPM791_04155	RLV_6877	Unknown	galactose_mutarotase		341	28		3	6.18	2		2	6.18	2		-	-	-
chrUPM791_04165	RLV_6887	Cytoplasmic	CarD_family_transcriptional_regulator	63.1579	191	19		11	33.68	7		11	40	9		14	33.68	8		36	12	1.73205
chrUPM791_04168	RLV_6890	Cytoplasmic	helicase	7.26073	1106	101		7	6.33	6		8	5.79	6		7	5.07	5		22	7.33333	0.57735
chrUPM791_04171	RLV_6892	Cytoplasmic	beta-ketoacyl-ACP_reductase	57.8947	242	19		9	28.63	6		14	40.66	9		10	23.24	5		33	11	2.64575
chrUPM791_04172	RLV_6893	Cytoplasmic	acetyl-CoA_acetyltransferase	37.037	394	27		7	18.58	6		12	23.41	8		11	23.92	9		30	10	2.64575
chrUPM791_04173	RLV_6894	Cytoplasmic	polyhydroxyalkanoate_synthesis_repressor_PhaR		191	17		-	-	-		4	15.79	3		-	-	-
chrUPM791_04184	RLV_6905	Cytoplasmic	4-hydroxy-3-methylbut-2-en-1-yl_diphosphate_synthase_(flavodoxin)	11.9048	417	28		2	6.73	2		4	10.1	3		4	11.06	3		10	3.33333	1.1547
chrUPM791_04188	RLV_6909	Periplasmic	amino_acid_ABC_transporter_substrate-binding_protein		258	23		-	-	-		2	10.89	2		-	-	-
chrUPM791_04191	RLV_6912	Cytoplasmic	FMN_reductase	45.2381	191	14		6	29.47	5		6	22.63	4		7	30.53	5		19	6.33333	0.57735
chrUPM791_04192	RLV_6913	Cytoplasmic	pyruvate_carboxylase	29.703	1155	101		31	24.09	25		36	25.56	25		23	14.82	17		90	30	6.55744
chrUPM791_04197	RLV_6919	CytoplasmicMembrane	protein_ndvB	5.40123	2840	216		9	3.24	7		20	7.85	17		6	1.69	4		35	11.6667	7.37111
chrUPM791_04205	RLV_6926	Periplasmic	ABC_transporter_substrate-binding_protein	31.8519	548	45		6	14.63	6		23	28.88	15		14	23.58	11		43	14.3333	8.5049
chrUPM791_04206	RLV_6927	Unknown	peptidase		353	26		-	-	-		-	-	-		2	5.11	2
chrUPM791_04209	RLV_6930	Periplasmic	rhizopine-binding_protein		310	21		-	-	-		36	51.13	13		22	49.19	11
chrUPM791_04210	RLV_6931	Cytoplasmic	hypothetical_protein		166	16		-	-	-		4	26.67	4		5	33.33	5
chrUPM791_04212	RLV_6933	Cytoplasmic	UDP-glucose_4-epimerase	29.1667	328	24		5	18.04	5		8	21.41	5		8	18.96	5		21	7	1.73205
chrUPM791_04219	RLV_6940	Cytoplasmic	50S_ribosomal_protein_L21	25.9259	106	9		3	25.71	3		2	18.1	2		2	18.1	2		7	2.33333	0.57735
chrUPM791_04224	RLV_6945	Cytoplasmic	GTPase_Obg	25.3333	359	25		4	12.29	4		7	16.76	5		8	20.67	6		19	6.33333	2.08167
chrUPM791_04226	RLV_6947	Cytoplasmic	gamma-glutamyl-phosphate_reductase	8.88889	428	30		3	5.39	2		2	6.09	2		3	8.9	3		8	2.66667	0.57735
chrUPM791_04235	RLV_6956	CytoplasmicMembrane	peptidase_S41	19.8198	441	37		7	18.64	6		9	22.05	8		6	14.55	5		22	7.33333	1.52753
chrUPM791_04238	RLV_6959	Cytoplasmic	bacterioferritin	48.7179	162	13		4	27.33	3		10	40.99	5		5	40.99	5		19	6.33333	3.21455
chrUPM791_04248	RLV_6969	Cytoplasmic	3-isopropylmalate_dehydratase_small_subunit	43.75	203	16		6	24.26	4		5	24.26	4		10	46.53	8		21	7	2.64575
chrUPM791_04250	RLV_6971	Cytoplasmic	3-isopropylmalate_dehydrogenase	43.5897	371	26		10	26.22	8		12	29.19	10		12	34.86	10		34	11.3333	1.1547
chrUPM791_04252	RLV_6973	CytoplasmicMembrane	MFS_transporter		629	32		-	-	-		3	6.69	3		-	-	-
chrUPM791_04258	RLV_6979	Cytoplasmic	aspartate-semialdehyde_dehydrogenase	87.1795	345	26		19	37.21	13		18	31.1	10		31	33.72	11		68	22.6667	7.23418
chrUPM791_04259	RLV_6980	CytoplasmicMembrane	lytic_transglycosylase		291	19		4	9.66	2		-	-	-		-	-	-
chrUPM791_04261	RLV_6982	Cytoplasmic	carbonate_dehydratase	37.037	214	18		5	13.15	2		7	24.88	4		8	24.88	4		20	6.66667	1.52753
chrUPM791_04263	RLV_6984	Cytoplasmic	NAD-glutamate_dehydrogenase	20.9524	1592	140		28	20.36	24		36	22	28		24	15.21	19		88	29.3333	6.1101
chrUPM791_04265	RLV_6986	Cytoplasmic	bifunctional_phosphoribosylaminoimidazolecarboxamide_formyltransferase/inosine_monophosphate_cyclohydrolase	23.7037	539	45		14	19.7	9		8	19.7	8		10	16.91	7		32	10.6667	3.05505
chrUPM791_04267	RLV_6988	Cytoplasmic	MFS_transporter		461	38		-	-	-		3	5.87	2		-	-	-
chrUPM791_04270	RLV_6991	Cytoplasmic	acetyl-coenzyme_A_synthetase		652	49		-	-	-		-	-	-		19	19.97	11
chrUPM791_04271	RLV_6992	Cytoplasmic	hypothetical_protein	36.1111	235	24		8	20.51	6		7	26.92	6		11	25.21	5		26	8.66667	2.08167
chrUPM791_04274	RLV_6995	Cytoplasmic	YggS_family_pyridoxal_phosphate_enzyme		220	18		-	-	-		5	20.55	3		5	20.55	3
chrUPM791_04275	RLV_6996	Cytoplasmic	leucine--tRNA_ligase	15.5251	877	73		14	15.64	11		10	10.05	7		10	9.36	6		34	11.3333	2.3094
chrUPM791_04278	RLV_6999	Cytoplasmic	chromosome_partitioning_protein_ParB	16.0494	294	27		3	12.63	3		4	15.02	3		6	16.72	4		13	4.33333	1.52753
chrUPM791_04281	RLV_7002	Cytoplasmic	tRNA_uridine_5-carboxymethylaminomethyl_modification_enzyme_MnmG		626	53		3	3.04	2		-	-	-		-	-	-
chrUPM791_04283	RLV_7005	Cytoplasmic	hypothetical_protein	63.8889	422	36		26	34.68	17		23	34.92	14		20	41.81	18		69	23	3
chrUPM791_04291	RLV_7013	Cytoplasmic	protein-export_protein_SecB	55.5556	161	12		7	20	3		9	25	4		4	20	3		20	6.66667	2.51661
chrUPM791_04293	RLV_7015	Periplasmic	calcium-binding_protein	28.5714	235	21		5	29.49	5		6	27.78	5		7	27.78	5		18	6	1
chrUPM791_04297	RLV_7019	Cytoplasmic	DNA_gyrase_subunit_B	37.1429	843	70		20	22.33	17		34	30.17	22		24	26.01	20		78	26	7.2111
chrUPM791_04298	RLV_7020	Unknown	oxidoreductase		200	20		-	-	-		3	15.08	3		-	-	-
chrUPM791_04306	RLV_7028	Cytoplasmic	tryptophan_synthase_subunit_beta	36.4583	407	32		10	25.37	9		17	28.82	10		8	19.95	6		35	11.6667	4.72582
chrUPM791_04308	RLV_7030	Cytoplasmic	acetyl-CoA_carboxylase_carboxyl_transferase_subunit_beta	29.1667	302	24		5	13.95	4		7	20.27	7		9	19.27	7		21	7	2
chrUPM791_04310	RLV_7032	Cytoplasmic	thioredoxin	123.81	107	7		8	53.77	5		9	53.77	5		9	43.4	4		26	8.66667	0.57735
chrUPM791_04316	RLV_7038	Cytoplasmic	adenosylhomocysteinase	53.3333	467	35		15	29.4	11		22	29.61	11		19	30.9	12		56	18.6667	3.51188
chrUPM791_04318	RLV_7040	Cytoplasmic	PTS_fructose_transporter_subunit_IIA		134	10		4	21.8	3		3	15.79	2		-	-	-
chrUPM791_04321	RLV_7043	Cytoplasmic	DNA-binding_response_regulator		251	23		2	8	2		4	19.2	4		-	-	-
chrUPM791_04322	RLV_7044	Cytoplasmic	phosphoenolpyruvate_carboxykinase_[ATP]	91.6667	537	40		29	39.37	17		41	38.99	17		40	39.74	17		110	36.6667	6.65833
chrUPM791_04327	RLV_7049	Unknown	imidazole_glycerol_phosphate_synthase_cyclase_subunit	15.873	263	21		3	14.5	3		2	11.07	2		5	22.9	4		10	3.33333	1.52753
chrUPM791_04334	RLV_7056	Cytoplasmic	ATP-dependent_protease_subunit_HslV		162	12		-	-	-		3	15.53	2		-	-	-
chrUPM791_04335	RLV_7057	Cytoplasmic	ATP-dependent_protease_ATPase_subunit_HslU	25	436	44		8	15.17	7		14	23.91	9		11	27.13	11		33	11	3
chrUPM791_04375	RLV_7097	Cytoplasmic	oxidoreductase		383	36		-	-	-		2	4.45	2		-	-	-
chrUPM791_04377	RLV_7099	Unknown	ABC_transporter_ATP-binding_protein		429	32		-	-	-		5	12.38	4		-	-	-
chrUPM791_04381	RLV_7103	CytoplasmicMembrane	sugar_ABC_transporter_ATP-binding_protein		359	30		-	-	-		2	8.1	2		-	-	-
chrUPM791_04384	RLV_7106	Cytoplasmic	D-mannonate_oxidoreductase	7.31707	485	41		3	8.26	3		4	10.54	4		2	4.75	2		9	3	1
chrUPM791_04385	RLV_7107	Cytoplasmic	glucuronate_isomerase	16.2162	472	37		6	10.19	4		7	17.62	7		5	13.38	5		18	6	1
chrUPM791_04387	RLV_7109	Cytoplasmic	NAD-dependent_succinate-semialdehyde_dehydrogenase	129.524	494	35		40	36.92	18		48	32.45	15		48	33.67	15		136	45.3333	4.6188
chrUPM791_04388	RLV_7110	Cytoplasmic	4-aminobutyrate_aminotransferase	192.222	427	30		57	43.19	20		60	40.85	18		56	39.2	17		173	57.6667	2.08167
chrUPM791_04390	RLV_7112	Cytoplasmic	3'-5'_exonuclease	38.8889	209	18		4	22.6	3		10	44.23	6		7	37.5	5		21	7	3
chrUPM791_04392	RLV_7114	Cytoplasmic	30S_ribosomal_protein_S1	73.0769	568	52		41	38.62	21		37	37.92	20		36	40.56	21		114	38	2.64575
chrUPM791_04393	RLV_7115	Cytoplasmic	cytidylate_kinase		216	20		-	-	-		-	-	-		3	12.56	2
chrUPM791_04395	RLV_7117	Cytoplasmic	Protein_of_unknown_function_(FYDLN_acid)		128	4		4	12.6	2		-	-	-		-	-	-
chrUPM791_04403	RLV_7126	Cytoplasmic	beta-hydroxydecanoyl-ACP_dehydratase	14.2857	172	14		2	12.87	2		2	14.04	2		2	14.04	2		6	2	0
chrUPM791_04404	RLV_7127	Cytoplasmic	3-oxoacyl-ACP_synthase	39.2857	412	28		10	25.3	9		12	27.98	10		11	26.03	8		33	11	1
chrUPM791_04405	RLV_7128	CytoplasmicMembrane	enoyl-ACP_reductase	33.3333	269	19		10	34.7	9		4	14.18	4		5	17.91	5		19	6.33333	3.21455
chrUPM791_04406	RLV_7129	Unknown	methyltransferase		339	28		3	10.06	3		-	-	-		-	-	-
chrUPM791_04407	RLV_7130	Cytoplasmic	polyribonucleotide_nucleotidyltransferase	75.8621	713	58		42	39.04	27		47	42.42	28		43	39.47	25		132	44	2.64575
chrUPM791_04408	RLV_7131	Cytoplasmic	30S_ribosomal_protein_S15	51.8519	90	9		5	38.2	5		5	37.08	4		4	26.97	3		14	4.66667	0.57735
chrUPM791_04410	RLV_7133	Cytoplasmic	tRNA_pseudouridine_synthase_B		311	24		-	-	-		2	7.74	2		-	-	-
chrUPM791_04412	RLV_7135	Cytoplasmic	translation_initiation_factor_IF-2	30.1961	918	85		25	25.63	18		24	24.86	18		28	26.17	19		77	25.6667	2.08167
chrUPM791_04414	RLV_7137	Cytoplasmic	hypothetical_protein	36.8056	534	48		14	25.14	13		16	27.02	14		23	26.64	13		53	17.6667	4.72582
chrUPM791_04415	RLV_7138	Cytoplasmic	ribosome_maturation_factor_RimP	23.5294	202	17		6	27.86	5		3	18.91	3		3	18.41	3		12	4	1.73205
chrUPM791_04421	RLV_7144	Unknown	Nucleoid-associated_protein	59.2593	108	9		6	48.6	4		4	36.45	3		6	48.6	4		16	5.33333	1.1547
chrUPM791_04422	RLV_7145	Cytoplasmic	DNA_polymerase_III_subunit_gamma/tau		626	53		4	6.72	3		8	10.08	5		-	-	-
chrUPM791_04424	RLV_7147	Cytoplasmic	NADH_pyrophosphatase	19.3548	320	31		5	10.66	3		4	15.05	4		9	19.12	6		18	6	2.64575
chrUPM791_04428	RLV_7151	Cytoplasmic	prephenate_dehydratase		285	25		2	9.51	2		-	-	-		4	8.8	2
chrUPM791_04430	RLV_7153	CytoplasmicMembrane	cysteine_desulfurase		188	14		3	16.58	3		-	-	-		-	-	-
chrUPM791_04432	RLV_7155	Cytoplasmic	carbohydrate_kinase	16	331	25		3	4.55	2		3	6.97	2		6	16.36	5		12	4	1.73205
chrUPM791_04440	RLV_7163	Cytoplasmic	molecular_chaperone_DnaJ	31.4286	376	35		11	25.07	8		11	26.4	8		11	23.47	7		33	11	0
chrUPM791_04441	RLV_7164	Cytoplasmic	molecular_chaperone_DnaK	141.667	639	52		71	45.45	30		75	47.81	31		75	46.24	29		221	73.6667	2.3094
chrUPM791_04445	RLV_7168	Cytoplasmic	succinyl-diaminopimelate_desuccinylase	39.6396	463	37		13	27.49	10		11	21.86	8		20	33.55	13		44	14.6667	4.72582
chrUPM791_04448	RLV_7171	Cytoplasmic	DNA_polymerase_I	10.1961	1017	85		7	6.99	6		8	7.58	6		11	9.74	8		26	8.66667	2.08167
chrUPM791_04452	RLV_7175	Cytoplasmic	phosphonate_metabolism_protein_PhnM		402	34		-	-	-		2	5.24	2		-	-	-
chrUPM791_04466	RLV_7189	Cytoplasmic	2,3-bisphosphoglycerate-dependent_phosphoglycerate_mutase	83.3333	212	20		13	57.35	11		17	40.28	9		20	55.92	11		50	16.6667	3.51188
chrUPM791_04467	RLV_7190	Cytoplasmic	4-hydroxy-tetrahydrodipicolinate_reductase		275	18		2	12.41	2		2	12.77	2		-	-	-
chrUPM791_04468	RLV_7191	CytoplasmicMembrane	ABC_transporter_ATP-binding_protein	7.97101	596	46		3	4.87	3		6	6.55	3		2	4.37	2		11	3.66667	2.08167
chrUPM791_04469	RLV_7192	Cytoplasmic	glucokinase		342	23		-	-	-		2	7.33	2		-	-	-
chrUPM791_04476	RLV_7199	Cytoplasmic	glyoxylate/hydroxypyruvate_reductase_A		320	25		4	9.4	3		-	-	-		-	-	-
chrUPM791_04478	RLV_7201	Cytoplasmic	nicotinate_phosphoribosyltransferase		435	38		-	-	-		2	4.84	2		-	-	-
chrUPM791_04485	RLV_7209	Unknown	membrane_protein	78.6667	331	25		16	43.64	12		22	53.03	17		21	44.55	13		59	19.6667	3.21455
chrUPM791_04494	RLV_7218	Cytoplasmic	uracil_phosphoribosyltransferase	46.2963	210	18		11	46.89	8		7	31.1	5		7	27.75	5		25	8.33333	2.3094
chrUPM791_04513	RLV_7237	Cytoplasmic	peptidase_P60	10.6667	286	25		2	7.37	2		4	8.77	2		2	6.67	2		8	2.66667	1.1547
chrUPM791_04521	RLV_7245	Cytoplasmic	aminotransferase		976	65		-	-	-		2	2.77	2		-	-	-
chrUPM791_04522	RLV_7246	Cytoplasmic	formyltetrahydrofolate_deformylase	33.3333	295	23		2	9.52	2		13	39.12	9		8	24.15	5		23	7.66667	5.50757
chrUPM791_04530	RLV_7255	Cytoplasmic	Rdx_family_protein		98	8		3	32.99	3		-	-	-		-	-	-
chrUPM791_04536	RLV_7261	CytoplasmicMembrane	elongation_factor_4	10.119	611	56		3	6.23	3		8	13.93	7		6	13.28	6		17	5.66667	2.51661
chrUPM791_04537	RLV_7262	Unknown	thiaminase_II		233	14		6	16.38	3		-	-	-		-	-	-
chrUPM791_04545	RLV_7270	CytoplasmicMembrane	membrane_protein	62.5	328	24		8	17.43	7		20	27.83	9		17	29.97	11		45	15	6.245
chrUPM791_04548	RLV_7273	Cytoplasmic	translation_initiation_factor_IF-3		169	18		4	17.86	3		-	-	-		4	12.5	2
chrUPM791_04550	RLV_7275	Cytoplasmic	50S_ribosomal_protein_L20	23.8095	135	14		4	20.9	3		3	20.9	3		3	20.9	3		10	3.33333	0.57735
chrUPM791_04551	RLV_7276	Cytoplasmic	phenylalanine--tRNA_ligase_subunit_alpha		361	29		9	18.61	8		6	13.89	5		-	-	-
chrUPM791_04552	RLV_7277	Cytoplasmic	phenylalanine--tRNA_ligase_subunit_beta	28.125	808	64		22	23.05	16		17	19.45	13		15	17.35	11		54	18	3.60555
chrUPM791_04554	RLV_7279	Unknown	aldo/keto_reductase		332	25		-	-	-		2	7.85	2		2	8.16	2
chrUPM791_04556	RLV_7281	Cytoplasmic	hypothetical_proteinYciF bacterial stress-response protein with ferritin-like iron binding domain	33.3333	166	15		4	26.06	4		6	35.76	6		5	30.3	5		15	5	1
chrUPM791_04560	RLV_7285	Unknown	oxidoreductase	18.75	329	32		7	19.21	6		4	12.8	4		7	16.16	5		18	6	1.73205
chrUPM791_04567	RLV_7292	Unknown	peptidase_M29	25	418	32		8	21.1	7		9	22.78	7		7	20.62	6		24	8	1
chrUPM791_04568	RLV_7293	Cytoplasmic	glutathione_S-transferase	29.6296	228	18		6	20.26	5		5	20.26	5		5	20.26	5		16	5.33333	0.57735
chrUPM791_04588	RLV_7313	Cytoplasmic	GMP_synthetase	46.3415	521	41		21	32.69	14		19	29.04	13		17	29.62	12		57	19	2
chrUPM791_04593	RLV_7318	Unknown	Imelysin		367	33		-	-	-		4	12.3	3		-	-	-
chrUPM791_04595	RLV_7320	OuterMembrane	peptidase	22.619	426	28		10	20.47	8		5	13.41	4		4	9.88	4		19	6.33333	3.21455
chrUPM791_04596	RLV_7321	Cytoplasmic	MFS_transporter	9.52381	430	35		2	6.53	2		5	9.79	3		3	9.79	3		10	3.33333	1.52753
chrUPM791_04600	RLV_7325	Cytoplasmic	glutathione_S-transferase		231	21		7	12.17	2		-	-	-		-	-	-
chrUPM791_04603	RLV_7328	Cytoplasmic	3-beta-hydroxy-delta(5)-steroid_dehydrogenase	32.0988	327	27		10	30.37	7		9	22.09	5		7	13.5	3		26	8.66667	1.52753
chrUPM791_04605	RLV_7330	Cytoplasmic	orotidine_5'-phosphate_decarboxylase	16.6667	236	20		2	11.91	2		3	19.15	3		5	24.68	4		10	3.33333	1.52753
chrUPM791_04609	RLV_7334	Cytoplasmic	DNA_polymerase_III_subunit_beta	34.6667	363	25		7	19.61	5		10	22.65	6		9	20.44	6		26	8.66667	1.52753
chrUPM791_04617	RLV_7343	Cytoplasmic	glutathione_synthetase	20.9877	316	27		7	24.44	7		3	11.43	3		7	16.51	4		17	5.66667	2.3094
chrUPM791_04620	RLV_7346	Cytoplasmic	cysteine_synthase	23.1884	321	23		7	21.56	6		4	13.13	4		5	13.75	4		16	5.33333	1.52753
chrUPM791_04646	RLV_7372	Unknown	hypothetical_protein		366	29		-	-	-		-	-	-		4	9.59	3
chrUPM791_04651	RLV_7377	Cytoplasmic	ubiquinone/menaquinone_biosynthesis_C-methyltransferase_UbiE		259	20		2	12.02	2		6	29.46	5		-	-	-
chrUPM791_04653	RLV_7379	Cytoplasmic	enoyl-CoA_hydratase		258	22		2	10.89	2		-	-	-		3	13.23	3
chrUPM791_04654	RLV_7380	Cytoplasmic	30S_ribosomal_protein_S20	33.3333	93	8		2	23.91	2		4	38.04	3		2	27.17	2		8	2.66667	1.1547
	*RPSM is the mean #PSM normalized to the number of tryptic peptides of the protein (x100)
	**Only proteins detected in all replicates are considered to calculate RPSM values, PSM mean and Standard Deviations.

## Sheet: Lentil
	Table S1.1.1. RPSM* values for proteins detected in lentil bacteroid extracts.
Locus	RLV accession	Description	RPSM**	Protein size	# tryptic peptides		Replicate 1				Replicate 2				Replicate 3				TOTAL PSM	Mean PSM	St. Dev.
							#PSM	# distinct peptides	% coverage		#PSM	# distinct peptides	% coverage		#PSM	# distinct peptides	% coverage
pUPM791a_00001	RLV_1	putative_replication_protein_A		398	29		-	-	-		-	-	-		2	2	5.79
pUPM791a_00006	RLV_6	putative_substrate-binding_component_of_ABC_transporter		443	32		-	-	-		5	4	10.86		-	-	-
pUPM791a_00070	RLV_69	putative_fructose-bisphosphate_aldolase	12.5	355	24		3	3	10.17		4	4	13.56		2	2	7.63		9	3	1
pUPM791a_00085	RLV_83	hypothetical_protein		152	14		2	2	15.89		4	2	17.88		-	-	-
pUPM791a_00098	RLV_95	5-dehydro-4-deoxyglucarate_dehydratase	23.6111	302	24		4	4	13.95		5	5	21.93		8	7	26.91		17	5.66667	2.08167
pUPM791a_00099	RLV_96	putative_fatty_aldehyde_dehydrogenase	16.6667	506	34		8	8	21.78		5	5	13.07		4	4	9.9		17	5.66667	2.08167
pUPM791a_00100	RLV_97	putative_methytransferase	22.9167	237	16		4	3	17.8		5	4	22.46		2	2	12.29		11	3.66667	1.52753
pUPM791a_00101	RLV_98	putative_mandelate_racemase	14.4444	397	30		8	7	18.43		3	3	7.32		2	2	6.57		13	4.33333	3.21455
pUPM791a_00134	RLV_130	aldehyde_dehydrogenase		464	39		3	2	6.91		2	2	6.7		-	-	-
pUPM791a_00251	RLV_240	putative_substrate_binding_component_of_ABC_transporter		433	34		-	-	-		-	-	-		2	2	5.79
pUPM791a_00263	RLV_252	catalase-peroxidase	74.0113	729	59		40	24	34.89		46	24	35.85		45	19	30.49		131	43.6667	3.21455
pUPM791a_00462	RLV_438	putative_histidinol_dehydrogenase	17.6471	437	34		6	6	13.99		5	5	13.53		7	6	15.37		18	6	1
pUPM791a_00465	RLV_441	acetyl-coenzyme_A_synthetase	11.7647	650	51		6	4	8.47		7	6	11.4		5	2	4.78		18	6	1
pUPM791a_00496	RLV_473	putative_transcriptional_regulator		328	22		-	-	-		3	2	6.42		3	3	8.56
pUPM791a_00525	RLV_502	putative_small_heat_shock_protein	56.4103	155	13		7	4	33.12		8	3	25.97		7	4	33.77		22	7.33333	0.57735
pUPM791a_00552	RLV_530	hypothetical_protein	33.3333	146	10		5	4	32.41		3	2	13.1		2	2	13.1		10	3.33333	1.52753
pUPM791a_00604	RLV_580	hypothetical_protein		280	23		-	-	-		2	2	7.17		-	-	-
pUPM791a_00701	RLV_673	putative_thiamine_biosynthesis_protein,_pseudogene	8.48485	608	55		5	5	9.88		3	3	7.58		6	3	7.58		14	4.66667	1.52753
pUPM791a_00781	RLV_749	2,5-dihydroxypyridine_5,6-dioxygenase		344	25		3	2	6.41		4	2	6.41		-	-	-
pUPM791a_00790	RLV_758	putrescine/spermidine_ABC_transporter_substrate-binding_protein		359	26		-	-	-		4	3	10.06		-	-	-
pUPM791a_00816	RLV_785	histidinol_dehydrogenase		443	30		2	2	6.11		4	4	10.63		-	-	-
pUPM791a_00831	RLV_800	oxidoreductase	15	264	20		3	3	17.11		2	2	11.79		4	3	14.83		9	3	1
pUPM791a_00850	RLV_817	molecular_chaperone_Hsp20	77.7778	169	21		15	10	48.81		12	9	45.24		22	11	63.69		49	16.3333	5.1316
pUPM791a_00851	RLV_818	putative_small_heat_shock_protein	106.667	162	15		13	9	59.63		18	11	65.22		17	9	59.63		48	16	2.64575
pUPM791a_00908	RLV_873	putative_ATP-binding_component_of_ABC_transporter		360	35		-	-	-		-	-	-		3	2	9.19
pUPM791a_00910	RLV_875	putative_substrate-binding_component_of_ABC_transporter	13.3333	334	25		3	3	11.41		5	4	17.42		2	2	6.61		10	3.33333	1.52753
pUPM791a_00920	RLV_885	putative_glutathione-dependent_formaldehyde-activating_enzyme	20.8333	191	16		3	2	13.68		5	3	23.68		2	2	13.68		10	3.33333	1.52753
pUPM791a_00944	RLV_909	delta-1-pyrroline-5-carboxylate_dehydrogenase(p5c_dehydrogenase)]		1236	97		5	3	2.75		2	2	1.7		-	-	-
pUPM791a_01004	RLV_969	putative_60_kDa_chaperonin	203.623	543	46		64	22	38.19		93	20	38.75		124	21	39.11		281	93.6667	30.0056
pUPM791a_01005	RLV_970	putative_10_kDa_chaperonin	52.7778	105	12		4	3	23.08		7	5	51.92		8	5	45.19		19	6.33333	2.08167
pUPM791a_01025	RLV_988	putative_ATP-binding_component_of_ABC_transporter		273	26		2	2	8.82		-	-	-		-	-	-
pUPM791a_01026	RLV_989	putative_substrate-binding_component_of_ABC_transporter		338	23		-	-	-		3	3	10.68		-	-	-
pUPM791a_01031	RLV_994	putative_alpha-L-fucosidase		440	41		-	-	-		2	2	4.56		-	-	-
pUPM791a_01068	RLV_1031	putative_repetitive_protein_with_two-component_sensor_and_regulator_motifs	4.79616	2100	139		3	3	3.24		12	8	8.53		5	5	5		20	6.66667	4.72582
pUPM791a_01112	RLV_1073	putative_cold_shock_protein_CspA	61.1111	68	6		5	4	34.33		3	3	28.36		3	3	20.9		11	3.66667	1.1547
pUPM791a_01131	RLV_1092	ABC_transporter_substrate-binding_protein		554	43		-	-	-		4	3	7.59		-	-	-
pUPM791a_01134	RLV_1095	fucose-binding_protein	19.4444	152	12		3	2	21.85		2	2	17.22		2	2	21.85		7	2.33333	0.57735
pUPM791a_01176	RLV_1135	Arginine_deiminase	15.0538	410	31		3	3	7.33		5	4	9.29		6	5	15.16		14	4.66667	1.52753
pUPM791a_01177	RLV_1136	ornithine_carbamoyltransferase	25	335	32		8	6	18.56		7	6	18.56		9	7	20.06		24	8	1
pUPM791a_01182	RLV_1140	Lysine_decarboxylase,_inducible	14.0351	754	57		6	4	6.24		13	13	21.38		5	5	8.1		24	8	4.3589
pUPM791a_01183	RLV_1141	Ornithine_decarboxylase,_inducible		796	70		-	-	-		6	5	7.42		-	-	-
pUPM791a_01185	RLV_1143	putative_ABC_transporter_component		309	25		-	-	-		8	5	22.08		-	-	-
pUPM791b_00001	RLV_1157	putative_replication_protein_A		349	26		-	-	-		2	2	8.62		-	-	-
pUPM791b_00010	RLV_1166	putative_copper-transporting_p-type_ATPase		842	55		-	-	-		-	-	-		2	2	3.21
pUPM791b_00046	RLV_1201	putative_adenylate_cyclase		448	34		-	-	-		2	2	5.82		-	-	-
pUPM791b_00047	RLV_1203	putative_O-antigen_related_protein		517	41		3	3	5.81		-	-	-		-	-	-
pUPM791b_00144	RLV_1296	putative_dehydrogenase	7.72947	854	69		9	6	7.27		5	3	3.52		2	2	2.58		16	5.33333	3.51188
pUPM791b_00221	RLV_1371	putative_transmembrane_cardiolipin_synthetase		488	39		-	-	-		2	2	5.95		-	-	-
pUPM791b_00236	RLV_1384	universal_stress_protein	88.4058	278	23		19	13	47.65		21	12	47.29		21	11	46.57		61	20.3333	1.1547
pUPM791b_00237	RLV_1385	haloacid_dehalogenase		892	63		-	-	-		3	3	4.6		3	3	4.15
pUPM791b_00242	RLV_1389	hypothetical_protein		153	14		4	3	20.39		-	-	-		2	2	15.13
pUPM791b_00243	RLV_1390	putative_universal_stress_protein		137	10		2	2	18.38		-	-	-		-	-	-
pUPM791b_00244	RLV_1391	hypothetical_protein		100	10		-	-	-		3	2	26.26		-	-	-
pUPM791b_00247	RLV_1394	peptidoglycan-binding_protein	86.3636	216	22		17	13	51.16		22	11	44.19		18	11	46.98		57	19	2.64575
pUPM791b_00252	RLV_1399	molecular_chaperone_Hsp20	88.8889	170	24		18	9	50.89		22	8	49.11		24	9	55.62		64	21.3333	3.05505
pUPM791b_00253	RLV_1400	phospholipid-binding_protein	66.6667	216	19		14	9	35.81		12	8	31.63		12	9	40		38	12.6667	1.1547
pUPM791b_00254	RLV_1401	MBL_fold_metallo-hydrolase	28.6822	545	43		12	10	22.61		15	11	25		10	9	18.38		37	12.3333	2.51661
pUPM791b_00256	RLV_1403	acetate_kinase		391	29		-	-	-		2	2	6.67		-	-	-
pUPM791b_00257	RLV_1404	phosphoketolase	18.4615	798	65		15	11	14.3		9	8	12.05		12	8	11.04		36	12	3
pUPM791b_00259	RLV_1405	hypothetical_protein	20	222	20		3	3	18.1		5	3	17.19		4	3	17.19		12	4	1
pUPM791b_00265	RLV_1410	membrane_protein		128	10		-	-	-		4	2	19.69		-	-	-
pUPM791b_00294	RLV_1438	Sorbitol_dehydrogenase,_determined_experimentally_to_be_required_for_growth_on_sorbitol		348	26		6	6	17		10	8	23.63		-	-	-
pUPM791b_00300	RLV_1444	putative_acyl-CoA_dehydrogenase	8.33333	396	32		2	2	5.57		3	3	9.87		3	2	5.57		8	2.66667	0.57735
pUPM791b_00311	RLV_1455	hypothetical_protein	15	253	20		4	3	12.3		3	3	13.1		2	2	9.92		9	3	1
pUPM791b_00317	RLV_1461	rhamnose_periplasmic_binding_protein		332	24		-	-	-		2	2	8.16		-	-	-
pUPM791b_00319	RLV_1463	Propbable_rhamnose_phosphate_dehydrogenase	7.10383	699	61		6	4	8.17		5	4	9.17		2	2	3.3		13	4.33333	2.08167
pUPM791b_00324	RLV_1468	putative_IclR_family_transcriptional_regulator		278	23		2	2	10.83		2	2	10.83		-	-	-
pUPM791b_00349	RLV_1493	putative_hydroxyethylthiazole_kinase	26.6667	255	10		3	2	11.81		2	2	12.2		3	3	18.11		8	2.66667	0.57735
pUPM791b_00378	RLV_1519	hypothetical_protein Selenocysteine synthase?	12.2222	399	30		4	3	10.05		4	3	10.05		3	2	6.78		11	3.66667	0.57735
pUPM791b_00442	RLV_1581	putative_4-deoxy-L-threo-5-hexosulose-uronate_ketol-isomerase		279	18		-	-	-		2	2	8.99		2	2	8.99
pUPM791b_00451	RLV_1591	putative_MocA_family_oxido-reductase/dehydratase	20.5128	344	26		3	3	11.08		7	5	18.37		6	5	18.37		16	5.33333	2.08167
pUPM791b_00469	RLV_1608	putative_formyltetrahydrofolate_deformylase		295	22		6	5	21.43		-	-	-		-	-	-
pUPM791b_00470	RLV_1609	glutamine_synthetase_III		436	37		2	2	6.21		-	-	-		2	2	5.29
pUPM791b_00500	RLV_1638	hypothetical_protein		350	21		-	-	-		4	2	7.45		-	-	-
pUPM791b_00525	RLV_1663	putative_HTH_family_transcriptional_regulator	28.2051	135	13		4	4	35.07		2	2	17.16		5	3	25.37		11	3.66667	1.52753
pUPM791b_00535	RLV_1672	putative_pantothenate_biosynthesis_protein	54.386	271	19		9	8	41.11		12	9	41.85		10	8	37.41		31	10.3333	1.52753
pUPM791b_00540	RLV_1677	hypothetical_protein	26.087	271	23		4	3	14.44		8	8	34.07		6	6	30.37		18	6	2
pUPM791c_00113	RLV_1786	putative_ribonuclease-L-PSP_family_protein		114	10		3	2	18.58		-	-	-		-	-	-
pUPM791c_00134	RLV_1804	putative_thiamine_biosynthesis_protein,_pseudogene		606	54		-	-	-		3	2	4.79		3	2	4.13
pUPM791c_00135	RLV_1805	hypothetical_protein		237	20		-	-	-		3	2	9.75		-	-	-
pUPM791c_00139	RLV_1807	rhizopine-binding_protein		310	21		-	-	-		15	10	43.69		12	8	35.92
pUPM791c_00152	RLV_1815A	putative_amino-acid_racemase ¿Aspartate racemase?	18.3333	250	20		3	3	13.25		5	4	18.47		3	3	13.25		11	3.66667	1.1547
pUPM791c_00153	RLV_1816	alkaline_phosphatase	22.619	363	28		8	7	21.82		4	4	10.77		7	6	19.34		19	6.33333	2.08167
pUPM791c_00160	RLV_1821	OsmC-like_protein		184	9		2	2	12.02		-	-	-		-	-	-
pUPM791c_00166	RLV_1826	Redoxin		369	28		6	5	16.58		-	-	-		2	2	7.61
pUPM791c_00168	RLV_1827	putative_transmembrane_cytochrome_oxidase_subunit_FixN	25.7576	541	22		4	3	3.7		5	4	5.56		8	5	8.7		17	5.66667	2.08167
pUPM791c_00169	RLV_1828	putative_cytochrome_oxidase_subunit_FixO	68.254	245	21		10	5	24.18		16	6	30.74		17	6	27.46		43	14.3333	3.78594
pUPM791c_00171	RLV_1830	putative_cytochrome_oxidase_subunit_FixP	85.9649	288	19		14	9	35.54		20	10	36.24		15	9	35.89		49	16.3333	3.21455
pUPM791c_00172	RLV_1830A	hypothetical_protein		117	12		-	-	-		6	3	31.9		4	3	31.9
pUPM791c_00173	RLV_1831	transmembrane_nitrogen_fixation_cation_transport_protein_FixG	12.5	529	40		6	4	7.58		3	3	6.44		6	5	9.85		15	5	1.73205
pUPM791c_00174	RLV_1832	nitrogen_fixation_cation_transport_protein_FixH	48.4848	162	11		6	5	31.68		6	5	31.68		4	3	26.71		16	5.33333	1.1547
pUPM791c_00175	RLV_1833	transmembrane_nitrogen_fixation_cation_transport_protein_FixI	27.8788	762	55		15	11	16.29		14	11	17.21		17	12	18.13		46	15.3333	1.52753
pUPM791c_00177	RLV_1835	RNA_polymerase_sigma-54_factor		519	34		-	-	-		4	4	11.97		-	-	-
pUPM791c_00178	RLV_1836	aspartate_kinase	22.2222	367	30		8	6	17.49		4	3	9.29		8	5	15.03		20	6.66667	2.3094
pUPM791c_00179	RLV_1837	aspartate-semialdehyde_dehydrogenase	56.4103	346	26		13	10	32.46		16	9	25.8		15	10	29.86		44	14.6667	1.52753
pUPM791c_00180	RLV_1838	putative_ferredoxin	50	108	10		5	3	28.04		4	3	28.04		6	3	28.04		15	5	1
pUPM791c_00182	RLV_1839	putative_nitrogenase_iron-molybdenum_cofactor_biosynthesis_protein_NifN	67.7778	440	30		16	8	18.91		21	12	24.6		24	12	28.25		61	20.3333	4.04145
pUPM791c_00183	RLV_1840	putative_nitrogenase_iron-molybdenum_cofactor_biosynthesis_protein_NifE	48.2456	474	38		20	17	34.46		22	18	33.62		13	10	22.41		55	18.3333	4.72582
pUPM791c_00184	RLV_1841	nitrogenase_molybdenum-iron_protein_beta_chain_NifK	201.481	514	45		78	24	49.12		108	22	47.95		86	21	47.95		272	90.6667	15.5349
pUPM791c_00185	RLV_1842	nitrogenase_molybdenum-iron_protein_alpha_chain_NifD	175.61	495	41		75	21	41.3		78	22	41.9		63	20	38.87		216	72	7.93725
pUPM791c_00186	RLV_1843	putative_nitrogenase_iron_protein_NifH	132.099	298	27		32	14	48.82		37	13	48.48		38	14	48.82		107	35.6667	3.21455
pUPM791c_00189	RLV_1844	4-aminobutyrate_aminotransferase diaminobutyrate aminotransferase	22.2222	425	30		12	7	23.82		6	5	17.92		2	2	6.6		20	6.66667	5.03322
pUPM791c_00191	RLV_1846	D-alanine--D-alanine_ligase	41.6667	359	28		16	11	32.4		9	9	26.54		10	6	19.55		35	11.6667	3.78594
pUPM791c_00193	RLV_1848	Glutamyl-tRNA_reductase	64	316	25		12	9	32.06		19	11	40.95		17	11	40.95		48	16	3.60555
pUPM791c_00194	RLV_1849	putative_urea_amidolyase	35.4839	414	31		13	10	27.85		8	8	23.73		12	9	27.36		33	11	2.64575
pUPM791c_00199	RLV_1854	putative_ABC_transporter_component	8.10811	374	37		2	2	6.17		4	2	6.17		3	2	6.97		9	3	1
pUPM791c_00202	RLV_1856	putative_arylmalonate_decarboxylase		252	15		-	-	-		-	-	-		3	2	10.76
pUPM791c_00205	RLV_1858	putative_creatinase		390	31		-	-	-		3	2	7.71		3	2	7.71
pUPM791c_00237	RLV_1883A	hypothetical_protein	27.2727	132	11		3	3	22.9		2	2	16.03		4	2	16.03		9	3	1
pUPM791c_00238	RLV_1884	lysine_2,3-aminomutase	97.3684	375	38		35	19	60.16		31	18	57.49		45	20	62.57		111	37	7.2111
pUPM791c_00240	RLV_1885	putative_biotin_carboxylase	57.7778	419	30		13	12	33.73		19	12	33.01		20	12	34.93		52	17.3333	3.78594
pUPM791c_00241	RLV_1886	hypothetical_protein	98.2456	183	19		17	9	57.14		16	8	50.55		23	8	51.1		56	18.6667	3.78594
pUPM791c_00242	RLV_1886A	hypothetical_protein	43.3333	123	10		4	3	17.21		4	3	17.21		5	3	17.21		13	4.33333	0.57735
pUPM791c_00243	RLV_1887	putative_glutamate_dehydrogenase	56.4815	416	36		21	13	31.33		20	11	30.6		20	13	34.94		61	20.3333	0.57735
pUPM791c_00247	RLV_1889	TlpA_like_family_protein		182	16		4	4	25.97		2	2	13.81		-	-	-
pUPM791c_00249	RLV_1890	FixA_electron_transfer_protein	164	284	25		33	16	56.89		42	13	48.06		48	15	54.06		123	41	7.54983
pUPM791c_00250	RLV_1891	FixB_electron_transfer_protein	100	379	28		25	11	31.22		30	10	25.66		29	10	30.16		84	28	2.64575
pUPM791c_00251	RLV_1892	nitrogen_fixation_FixC_protein	135.965	436	38		39	18	39.54		50	15	37.7		66	15	38.85		155	51.6667	13.5769
pUPM791c_00252	RLV_1893	ferredoxin-like_protein_fixX	72.7273	99	11		5	3	34.69		10	4	51.02		9	5	51.02		24	8	2.64575
pUPM791c_00253	RLV_1894	nifA_transcriptional_regulator	45.6522	528	46		21	18	33.4		24	18	36.05		18	14	29.79		63	21	3
pUPM791c_00254	RLV_1895	FeMo_cofactor_biosynthesis_protein_nifB	33.3333	498	44		16	14	29.98		13	10	23.14		15	9	19.32		44	14.6667	1.52753
pUPM791c_00255	RLV_1895A	Ferredoxin-1	50	65	6		3	2	39.06		2	2	39.06		4	2	39.06		9	3	1
pUPM791c_00256	RLV_1895B	NifT/FixU_protein	147.619	69	7		10	6	77.94		11	4	63.24		10	5	76.47		31	10.3333	0.57735
pUPM791c_00257	RLV_1896	SAM-dependent methyltransferase	69.5652	350	23		19	9	29.51		12	7	22.35		17	8	26.65		48	16	3.60555
pUPM791c_00290	RLV_1925	rhizosphere_expressed_protein_RhiA		232	11		-	-	-		8	3	22.08		6	3	22.08
pUPM791c_00346	RLV_1979	isocitrate_dehydrogenase	102.381	404	42		40	23	56.08		49	23	56.08		40	21	50.87		129	43	5.19615
pUPM791c_00347	RLV_1980	transcriptional_activator		241	23		3	3	15.83		-	-	-		6	4	21.67
pUPM791d_00018	RLV_2212	putative_response_regulator_transcriptional_regulatory_protein		221	26		4	2	13.18		4	2	8.64		-	-	-
pUPM791d_00064	RLV_2172	hypothetical_protein		193	15		4	3	20.31		3	3	20.31		-	-	-
pUPM791d_00084	RLV_2155	hypothetical_protein		365	30		2	2	5.77		3	3	14.29		-	-	-
pUPM791d_00147	RLV_2099A	hypothetical_protein		86	9		2	2	21.18		-	-	-		-	-	-
pUPM791e_00019	RLV_2241	putative_substrate-binding_component_of_ABC_transporter		433	33		-	-	-		4	3	8.1		-	-	-
pUPM791e_00066	RLV_2287	putative_transmembrane_cytochrome_D_ubiquinol_oxidase_subunit_I	14.8148	527	27		3	2	4.75		4	4	9.7		5	3	7.98		12	4	1
pUPM791e_00119	RLV_2341	putative_peptide_methionine_sulfoxide_reductase	19.0476	170	14		3	3	28.4		3	3	21.89		2	2	18.93		8	2.66667	0.57735
pUPM791e_00133	RLV_2355	putative_curved_DNA-binding_protein	13.5802	305	27		3	3	13.82		5	4	18.09		3	3	13.16		11	3.66667	1.1547
pUPM791e_00136	RLV_2358	putative_glutathione_S-transferase	24	292	25		9	6	26.46		5	3	16.15		4	4	16.15		18	6	2.64575
pUPM791e_00165	RLV_2386	putative_substrate-binding_component_of_ABC_transporter		356	23		-	-	-		2	2	7.32		-	-	-
pUPM791e_00175	RLV_2396	putative_autoaggregation_protein_exported_via_PrsDE_Type_I_secretion		238	14		2	2	8.44		-	-	-		-	-	-
pUPM791e_00225	RLV_2445	putative_substrate-binding_component_of_ABC_transporter		258	20		-	-	-		2	2	10.89		-	-	-
pUPM791e_00257	RLV_2477	putative_substrate-binding_component_of_ABC_transporter_protein		530	46		-	-	-		5	3	7.94		-	-	-
pUPM791e_00266	RLV_2486	glutathione-independent_formaldehyde_dehydrogenase		397	29		2	2	6.06		9	6	18.43		-	-	-
pUPM791e_00294	RLV_2514	putative_pit_accessory_protein	17.4603	215	21		2	2	10.75		6	5	28.5		3	3	20.09		11	3.66667	2.08167
pUPM791e_00356	RLV_2576	putative_dihydrodipicolinate_synthase		304	25		2	2	7.26		-	-	-		-	-	-
pUPM791e_00372	RLV_2592	succinate-semialdehyde_dehydrogenase_[NADP+]	7.93651	485	42		3	3	7.44		4	3	7.44		3	3	7.23		10	3.33333	0.57735
pUPM791e_00373	RLV_2593	putative_ABC_transporter_component		360	26		-	-	-		4	3	12.26		-	-	-
pUPM791e_00376	RLV_2596	putative_spermidine/putrescine-binding_periplasmic_protein_ABC_transporter_component	15.2778	337	24		2	2	7.14		5	4	18.15		4	4	19.05		11	3.66667	1.52753
pUPM791e_00378	RLV_2598	aldehyde_dehydrogenase	25	488	36		10	8	23.41		11	10	28.95		6	6	18.89		27	9	2.64575
pUPM791e_00379	RLV_2599	putative_monooxygenase	34.6667	347	25		7	4	12.14		13	8	29.77		6	5	15.9		26	8.66667	3.78594
pUPM791e_00380	RLV_2600	putative_flavin_monooxygenase/reductase	13.3333	312	20		3	2	5.79		3	2	5.79		2	2	5.79		8	2.66667	0.57735
pUPM791e_00381	RLV_2601	putative_hydrolase		282	20		3	2	10.68		-	-	-		-	-	-
pUPM791e_00382	RLV_2602	hypothetical_protein	49.1228	201	19		10	7	35		6	5	30.5		12	8	41		28	9.33333	3.05505
pUPM791e_00504	RLV_2722	2,5-dioxovalerate_dehydrogenase	9.67742	510	31		3	3	6.88		3	2	5.3		3	2	5.3		9	3	0
pUPM791e_00516	RLV_2734	alpha,alpha-trehalose-phosphate_synthase		464	42		2	2	4.75		2	2	4.32		-	-	-
chrUPM791_00002	RLV_2743	L-lysine_dehydrogenase		371	21		-	-	-		2	2	4.86		-	-	-
chrUPM791_00004	RLV_2745	non-canonical_purine_NTP_pyrophosphatase		215	15		-	-	-		-	-	-		2	2	11.21
chrUPM791_00006	RLV_2747	ribonuclease_PH	23.8095	240	21		2	2	11.3		5	4	22.18		8	4	22.59		15	5	3
chrUPM791_00008	RLV_2749	nucleotide_exchange_factor_GrpE	100	211	16		12	10	45.71		15	10	45.71		21	9	40.48		48	16	4.58258
chrUPM791_00015	RLV_2756	S-adenosylmethionine_synthetase	58.5586	413	37		22	17	44.17		22	18	47.57		21	16	44.17		65	21.6667	0.57735
chrUPM791_00016	RLV_2757	Cro/Cl_family_transcriptional_regulator	63.8889	139	12		6	3	21.74		6	2	15.22		11	4	31.16		23	7.66667	2.88675
chrUPM791_00018	RLV_2759	hemolysin		382	30		-	-	-		4	2	8.14		-	-	-
chrUPM791_00020	RLV_2761	phosphate_starvation_protein_PhoH		351	32		2	2	6.57		5	4	14.86		-	-	-
chrUPM791_00023	RLV_2764	ferric_uptake_regulation_protein		143	15		2	2	13.38		-	-	-		-	-	-
chrUPM791_00026	RLV_2767	iron_transporter	71.4286	189	14		12	5	32.98		8	5	34.57		10	5	34.57		30	10	2
chrUPM791_00028	RLV_2769	tryptophan--tRNA_ligase	20	355	25		4	2	6.21		6	5	17.23		5	4	13.56		15	5	1
chrUPM791_00034	RLV_2775	DNA_mismatch_repair_protein_MutS		909	79		2	2	2.09		-	-	-		-	-	-
chrUPM791_00035	RLV_2776	malic_enzyme	25.9259	762	63		17	12	22.73		17	14	26.41		15	12	21.55		49	16.3333	1.1547
chrUPM791_00046	RLV_2787	integration_host_factor_subunit_beta	48.1481	100	9		4	4	34.34		5	5	46.46		4	3	26.26		13	4.33333	0.57735
chrUPM791_00047	RLV_2788	Clp_protease		317	26		3	2	8.86		-	-	-		-	-	-
chrUPM791_00049	RLV_2790	cell_division_protein_DivIVA		199	12		-	-	-		3	2	13.13		-	-	-
chrUPM791_00050	RLV_2791	ABC_transporter_ATP-binding_protein	38.0952	259	21		5	5	21.32		8	8	32.17		11	9	36.82		24	8	3
chrUPM791_00065	RLV_2807	succinyl-diaminopimelate_desuccinylase		398	29		-	-	-		3	2	5.54		3	3	9.57
chrUPM791_00066	RLV_2808	2,3,4,5-tetrahydropyridine-2,6-dicarboxylate_N-succinyltransferase	25.7576	287	22		3	3	14.69		9	6	23.43		5	4	16.08		17	5.66667	3.05505
chrUPM791_00071	RLV_2813	phosphonomutase		257	21		-	-	-		-	-	-		2	2	9.38
chrUPM791_00072	RLV_2814	alpha-hydroxy-acid_oxidizing_enzyme	27.0833	383	32		3	2	8.64		12	8	29.06		11	8	28.8		26	8.66667	4.93288
chrUPM791_00073	RLV_2815	acetylglutamate_kinase	54.6667	296	25		15	11	36.61		13	10	34.92		13	9	31.53		41	13.6667	1.1547
chrUPM791_00082	RLV_2824	insertase	21.9858	598	47		9	9	16.75		11	9	17.76		11	9	19.26		31	10.3333	1.1547
chrUPM791_00104	RLV_2846	oxidoreductase	53.5714	299	28		14	10	36.24		17	11	40.6		14	9	37.25		45	15	1.73205
chrUPM791_00107	RLV_2849	amino_acid_dehydrogenase		413	35		-	-	-		2	2	6.8		-	-	-
chrUPM791_00109	RLV_2851	proline_racemase		346	21		2	2	6.38		-	-	-		-	-	-
chrUPM791_00120	RLV_2862	transporter	22.2222	159	12		3	3	20.89		3	3	22.78		2	2	17.72		8	2.66667	0.57735
chrUPM791_00122	RLV_2864	sugar_ABC_transporter	30.8642	340	27		11	6	24.78		12	8	33.04		2	2	9.14		25	8.33333	5.50757
chrUPM791_00126	RLV_2868	dihydroorotase		349	28		5	2	8.91		-	-	-		-	-	-
chrUPM791_00133	RLV_2875	orotate_phosphoribosyltransferase	44.4444	230	21		7	6	28.82		12	7	37.55		9	7	41.05		28	9.33333	2.51661
chrUPM791_00134	RLV_2876	carbohydrate_kinase		311	25		-	-	-		2	2	7.1		-	-	-
chrUPM791_00135	RLV_2877	glucose-6-phosphate_isomerase	41.4815	542	45		23	17	34.38		14	13	28.47		19	12	26.43		56	18.6667	4.50925
chrUPM791_00137	RLV_2879	photosystem_reaction_center_subunit_H		131	13		2	2	16.15		2	2	16.15		-	-	-
chrUPM791_00144	RLV_2885	ABC_transporter		303	24		2	2	6.62		-	-	-		-	-	-
chrUPM791_00152	RLV_2893	ABC_transporter_substrate-binding_protein	24	330	25		7	4	15.5		5	4	15.5		6	4	13.68		18	6	1
chrUPM791_00155	RLV_2896	galactarate_dehydratase		501	32		8	3	9		-	-	-		-	-	-
chrUPM791_00178	RLV_2917	regulator		396	27		-	-	-		4	3	9.37		-	-	-
chrUPM791_00179	RLV_2918	UDP-galactose-lipid_carrier_transferase		294	30		3	3	12.29		3	3	16.04		-	-	-
chrUPM791_00181	RLV_2920	phosphonate_ABC_transporter_substrate-binding_protein	30	345	30		9	8	31.4		10	8	30.23		8	6	21.22		27	9	1
chrUPM791_00185	RLV_2924	PhoU_family_transcriptional_regulator		238	23		4	3	16.03		-	-	-		2	2	10.55
chrUPM791_00187	RLV_2926	GcrA_cell_cycle_regulator		178	17		4	3	15.25		-	-	-		2	2	10.17
chrUPM791_00188	RLV_2927	acetylornithine_aminotransferase	56.9892	400	31		18	12	38.6		18	13	39.85		17	13	42.11		53	17.6667	0.57735
chrUPM791_00189	RLV_2928	ornithine_carbamoyltransferase	10.2564	305	26		2	2	5.59		2	2	8.22		4	2	8.22		8	2.66667	1.1547
chrUPM791_00190	RLV_2929	molecular_chaperone_Hsp33	22.2222	331	27		9	6	22.42		5	4	15.15		4	3	12.73		18	6	2.64575
chrUPM791_00192	RLV_2931	O-succinylhomoserine_sulfhydrylase	46.0784	395	34		15	11	32.23		14	11	35.03		18	13	40.1		47	15.6667	2.08167
chrUPM791_00193	RLV_2932	2'-deoxycytidine_5'-triphosphate_deaminase	17.2414	365	29		4	3	10.99		7	6	23.08		4	3	12.64		15	5	1.73205
chrUPM791_00203	RLV_2942	hypothetical_protein		153	16		-	-	-		3	2	17.11		2	2	17.11
chrUPM791_00205	RLV_2944	dihydroorotate_dehydrogenase_2		363	31		-	-	-		-	-	-		2	2	5.25
chrUPM791_00224	RLV_2962	oxidoreductase	51.8519	234	18		10	6	31.76		8	4	19.74		10	4	17.6		28	9.33333	1.1547
chrUPM791_00225	RLV_2964	acyl-CoA_dehydrogenase	15.2174	599	46		9	7	13.38		7	6	12.37		5	5	10.03		21	7	2
chrUPM791_00226	RLV_2965	3-ketoacyl-CoA_thiolase	9.33333	403	25		3	3	8.46		2	2	5.47		2	2	6.47		7	2.33333	0.57735
chrUPM791_00228	RLV_2967	3-hydroxyacyl-CoA_dehydrogenase	33.908	738	58		22	16	26.19		17	13	21.98		20	15	25.1		59	19.6667	2.51661
chrUPM791_00238	RLV_2977	aspartate_aminotransferase	11.828	389	31		4	3	11.6		4	3	13.14		3	3	9.54		11	3.66667	0.57735
chrUPM791_00242	RLV_2981	ATP-dependent_DNA_helicase		687	62		-	-	-		-	-	-		2	2	2.19
chrUPM791_00249	RLV_2988	UDP-N-acetylglucosamine_1-carboxyvinyltransferase	29.2929	431	33		10	7	23.02		11	6	17.44		8	5	15.81		29	9.66667	1.52753
chrUPM791_00251	RLV_2990	histidinol_dehydrogenase	28.2828	433	33		14	10	28.47		8	6	17.82		6	4	14.35		28	9.33333	4.16333
chrUPM791_00254	RLV_2993	translation_initiation_factor_IF-1	93.3333	73	5		3	2	38.89		3	2	38.89		8	3	38.89		14	4.66667	2.88675
chrUPM791_00255	RLV_2994	septum_formation_inhibitor_Maf	25.9259	207	18		5	5	38.35		5	4	30.58		4	4	24.76		14	4.66667	0.57735
chrUPM791_00290	RLV_3029	sugar_ABC_transporter_substrate-binding_protein		478	34		-	-	-		5	5	13.84		-	-	-
chrUPM791_00297	RLV_3036	aldolase	15.873	275	21		3	3	12.04		3	3	12.04		4	4	16.79		10	3.33333	0.57735
chrUPM791_00298	RLV_3037	oxidoreductase		385	29		-	-	-		2	2	8.07		-	-	-
chrUPM791_00302	RLV_3041	iditol_2-dehydrogenase		337	22		-	-	-		-	-	-		2	2	10.12
chrUPM791_00323	RLV_3062	ABC_transporter_ATP-binding_protein		143	11		3	3	30.28		-	-	-		-	-	-
chrUPM791_00334	RLV_3073	preprotein_translocase_subunit_SecD	13.8365	849	53		3	3	4.72		9	7	10.97		10	9	15.33		22	7.33333	3.78594
chrUPM791_00398	RLV_3138	bifunctional_5,10-methylene-tetrahydrofolate_dehydrogenase/5,10-methylene-tetrahydrofolate_cyclohydrolase	25.7576	300	22		5	3	14.38		4	3	14.72		8	5	24.08		17	5.66667	2.08167
chrUPM791_00400	RLV_3140	alpha-glucoside_ABC_transporter_substrate-binding_protein	46.875	454	32		9	9	28.26		24	13	39.07		12	9	28.26		45	15	7.93725
chrUPM791_00403	RLV_3143	alpha-glucosidase		551	38		-	-	-		2	2	4.91		-	-	-
chrUPM791_00404	RLV_3144	sugar_ABC_transporter_ATP-binding_protein		363	27		2	2	7.18		-	-	-		-	-	-
chrUPM791_00406	RLV_3146	phosphogluconate_dehydratase		608	48		2	2	4.28		-	-	-		-	-	-
chrUPM791_00407	RLV_3147	6-phosphogluconolactonase	19.6078	233	17		3	3	15.52		3	3	15.95		4	2	12.07		10	3.33333	0.57735
chrUPM791_00408	RLV_3148	glucose-6-phosphate_1-dehydrogenase	39.3939	492	44		21	16	31.16		16	15	29.94		15	12	25.66		52	17.3333	3.21455
chrUPM791_00410	RLV_3150	glutamine_synthetase		479	37		-	-	-		-	-	-		2	2	5.65
chrUPM791_00420	RLV_3158	putrescine/spermidine_ABC_transporter_substrate-binding_protein		366	25		-	-	-		4	3	10.14		3	2	6.58
chrUPM791_00425	RLV_3163	acetoacetyl-CoA_synthetase	10.8844	651	49		5	4	7.23		4	4	7.69		7	6	10.77		16	5.33333	1.52753
chrUPM791_00426	RLV_3164	PAS_domain-containing_sensor_histidine_kinase	5.12821	1266	78		4	4	3.79		6	5	4.82		2	2	2.21		12	4	2
chrUPM791_00435	RLV_3171	methylmalonate-semialdehyde_dehydrogenase	10.3704	499	45		3	3	8.03		6	5	12.85		5	4	10.64		14	4.66667	1.52753
chrUPM791_00437	RLV_3173	peptide_ABC_transporter_substrate-binding_protein	23.3333	532	40		11	10	17.89		10	8	13.75		7	7	16.57		28	9.33333	2.08167
chrUPM791_00440	RLV_3176	peptide_ABC_transporter_ATP-binding_protein		339	27		-	-	-		2	2	7.4		2	2	8.88
chrUPM791_00449	RLV_3185	glucose-1-phosphate_thymidylyltransferase	16.6667	288	20		4	4	18.47		3	3	14.63		3	3	13.94		10	3.33333	0.57735
chrUPM791_00450	RLV_3186	NAD(P)-dependent_oxidoreductase		298	26		2	2	9.43		-	-	-		-	-	-
chrUPM791_00451	RLV_3187	dTDP-glucose_4,6-dehydratase	19.3548	352	31		6	6	17.38		5	4	12.82		7	4	14.53		18	6	1
chrUPM791_00452	RLV_3188	dTDP-4-dehydrorhamnose_3,5-epimerase	20.5128	189	13		4	2	11.17		2	2	14.36		2	2	14.36		8	2.66667	1.1547
chrUPM791_00456	RLV_3192	putative_epimerase	17.3913	311	23		4	4	18.06		4	3	12.9		4	3	11.61		12	4	0
chrUPM791_00459	RLV_3195	deoxygenase		274	26		7	6	26.37		6	6	27.47		-	-	-
chrUPM791_00476	RLV_3210	SAM-dependent_methyltransferase	8.08081	386	33		3	3	8.05		3	2	5.45		2	2	5.45		8	2.66667	0.57735
chrUPM791_00477	RLV_3211	Ubiquinone/menaquinone_biosynthesis_C-methyltransferase_UbiE		231	18		4	3	17.39		-	-	-		-	-	-
chrUPM791_00480	RLV_3214	putative_glycosyltransferase	18.3333	385	20		3	3	9.64		4	3	9.11		4	4	12.24		11	3.66667	0.57735
chrUPM791_00492	RLV_3225	MBL_fold_hydrolase		331	25		2	2	7.27		-	-	-		-	-	-
chrUPM791_00493	RLV_3226	inosine-5-monophosphate_dehydrogenase	35.8333	495	40		14	12	27.13		14	11	27.73		15	13	29.55		43	14.3333	0.57735
chrUPM791_00501	RLV_3234	hypothetical_protein		289	20		2	2	7.99		-	-	-		2	2	7.99
chrUPM791_00502	RLV_3235	glutamate--cysteine_ligase	7.40741	458	36		2	2	7.22		3	3	9.63		3	3	9.41		8	2.66667	0.57735
chrUPM791_00522	RLV_3255	aldo/keto_reductase	109.677	350	31		30	18	46.99		32	18	46.13		40	14	36.68		102	34	5.2915
chrUPM791_00526	RLV_3259	histidyl-tRNA_synthetase	39.0071	508	47		16	13	26.43		20	15	32.74		19	14	30.97		55	18.3333	2.08167
chrUPM791_00527	RLV_3260	ATP_phosphoribosyltransferase_regulatory_subunit	16.0494	374	27		4	4	14.48		5	3	11.8		4	4	14.21		13	4.33333	0.57735
chrUPM791_00528	RLV_3261	ATP_phosphoribosyltransferase		232	16		4	4	22.94		2	2	10.82		-	-	-
chrUPM791_00532	RLV_3265	molecular_chaperone_GroEL	455.797	547	46		166	28	48.53		212	25	47.8		251	22	45.05		629	209.667	42.548
chrUPM791_00533	RLV_3266	molecular_chaperone_GroES	138.462	99	13		17	6	45.92		18	6	45.92		19	5	45.92		54	18	1
chrUPM791_00534	RLV_3267	haloacid_dehalogenase		283	21		4	3	14.89		-	-	-		2	2	10.28
chrUPM791_00536	RLV_3269	isoleucine--tRNA_ligase	34.5679	964	81		30	27	29.49		27	20	22.74		27	19	23.05		84	28	1.73205
chrUPM791_00539	RLV_3272	ribosomal_large_subunit_pseudouridine_synthase_B	12.5604	704	69		10	9	14.79		9	9	14.79		7	6	11.24		26	8.66667	1.52753
chrUPM791_00545	RLV_3278	modulator_protein	35.2941	449	34		12	11	29.91		11	10	31.47		13	9	28.57		36	12	1
chrUPM791_00546	RLV_3279	3'(2'),5'-bisphosphate_nucleotidase_CysQ	12.6984	270	21		2	2	7.43		3	3	13.01		3	2	8.55		8	2.66667	0.57735
chrUPM791_00547	RLV_3280	inositol_monophosphatase		83	6		3	2	23.17		-	-	-		-	-	-
chrUPM791_00548	RLV_3281	3-deoxy-D-manno-octulosonic_acid_transferase	6.14035	440	38		2	2	5.47		2	2	6.61		3	3	8.66		7	2.33333	0.57735
chrUPM791_00559	RLV_3292	photosystem_reaction_center_subunit_H	27.2727	202	11		3	3	20.9		3	2	15.42		3	3	20.9		9	3	0
chrUPM791_00566	RLV_3300	sodium:proton_antiporter	24.4444	389	30		6	5	16.49		5	4	12.37		11	7	21.91		22	7.33333	3.21455
chrUPM791_00568	RLV_3302	magnesium_transporter		333	26		-	-	-		-	-	-		3	3	7.83
chrUPM791_00574	RLV_3308	ATP_synthase_subunit_b_2	47.9167	208	16		8	6	24.64		7	6	28.5		8	6	28.02		23	7.66667	0.57735
chrUPM791_00575	RLV_3309	ATP_synthase_subunit_b_1	192.857	164	14		32	11	64.42		23	9	56.44		26	10	49.69		81	27	4.58258
chrUPM791_00583	RLV_3317	polyprenyl_synthetase		339	27		-	-	-		3	3	11.54		2	2	7.99
chrUPM791_00586	RLV_3320	manganese_transporter		447	22		-	-	-		3	3	5.83		3	3	5.83
chrUPM791_00587	RLV_3321	peptidase_S49	36.2319	287	23		7	7	29.37		9	8	32.17		9	8	34.62		25	8.33333	1.1547
chrUPM791_00589	RLV_3323	glycyl-tRNA_synthetase_subunit_alpha	18.8406	312	23		4	3	15.76		2	2	8.68		7	4	18.01		13	4.33333	2.51661
chrUPM791_00590	RLV_3324	membrane_protein		184	14		-	-	-		3	2	13.11		-	-	-
chrUPM791_00591	RLV_3325	3-phosphoshikimate_1-carboxyvinyltransferase	9.80392	421	34		4	4	13.1		3	3	10.95		3	3	9.52		10	3.33333	0.57735
chrUPM791_00593	RLV_3327	phosphoribosylamine--glycine_ligase	13.9785	426	31		6	5	13.88		4	3	11.76		3	3	9.41		13	4.33333	1.52753
chrUPM791_00598	RLV_3333	glycine--tRNA_ligase_subunit_beta	24.5098	705	68		12	8	13.92		17	12	20.74		21	17	28.55		50	16.6667	4.50925
chrUPM791_00599	RLV_3334	RNA-binding_protein	4.82456	770	76		5	4	7.15		4	4	7.67		2	2	3.38		11	3.66667	1.52753
chrUPM791_00609	RLV_3345	(2Fe-2S)-binding_protein	22.2222	421	33		8	7	18.33		9	8	20.71		5	4	10.95		22	7.33333	2.08167
chrUPM791_00612	RLV_3348	acyl-CoA_dehydrogenase	9.92908	593	47		3	3	5.91		8	6	11.49		3	2	3.89		14	4.66667	2.88675
chrUPM791_00619	RLV_3355	1-deoxy-D-xylulose-5-phosphate_synthase	7.33333	639	50		6	5	8.62		3	3	5.64		2	2	4.23		11	3.66667	2.08167
chrUPM791_00622	RLV_3358	exodeoxyribonuclease_7_small_subunit	55.5556	84	9		5	3	43.37		4	2	27.71		6	3	43.37		15	5	1
chrUPM791_00638	RLV_3374	biotin_biosynthesis_protein_BioC	29.1667	188	8		2	2	11.23		2	2	11.23		3	3	19.25		7	2.33333	0.57735
chrUPM791_00639	RLV_3375	transporter		203	13		3	2	14.85		-	-	-		-	-	-
chrUPM791_00640	RLV_3376	cobalt_ABC_transporter_ATP-binding_protein	28.3333	227	20		5	5	22.12		6	5	24.34		6	5	23.89		17	5.66667	0.57735
chrUPM791_00642	RLV_3378	3,4-dihydroxy-2-butanone-4-phosphate_synthase	20.8333	368	32		8	6	18.8		6	5	15.53		6	5	15.8		20	6.66667	1.1547
chrUPM791_00643	RLV_3379	chorismate_synthase		382	30		6	4	12.86		4	4	12.07		-	-	-
chrUPM791_00647	RLV_3383	enoyl-ACP_reductase	31.746	273	21		8	8	27.21		7	7	29.04		5	5	20.22		20	6.66667	1.52753
chrUPM791_00650	RLV_3386	pyridoxine/pyridoxamine_5'-phosphate_oxidase		207	20		4	3	12.14		-	-	-		-	-	-
chrUPM791_00655	RLV_3391	peptidase_C69	35.4167	472	32		11	11	32.7		10	8	20.17		13	8	23.35		34	11.3333	1.52753
chrUPM791_00657	RLV_3393	cytochrome_B561	29.6296	295	18		2	2	9.86		8	4	17.01		6	3	14.63		16	5.33333	3.05505
chrUPM791_00667	RLV_3403	homoserine_kinase		322	25		2	2	6.54		-	-	-		-	-	-
chrUPM791_00674	RLV_3410	alkyl_hydroperoxide_reductase	36.6667	162	10		4	3	28.57		3	3	28.57		4	3	28.57		11	3.66667	0.57735
chrUPM791_00697	RLV_3433	hypothetical_protein		161	18		4	3	26.25		4	4	32.5		-	-	-
chrUPM791_00722	RLV_3458	diguanylate_cyclase	8.33333	966	68		4	4	5.39		7	6	7.25		6	5	5.91		17	5.66667	1.52753
chrUPM791_00723	RLV_3459	GCN5_family_acetyltransferase		205	19		-	-	-		-	-	-		2	2	10.29
chrUPM791_00724	RLV_3460	peptidase_M16	14.2857	433	35		4	4	11.34		3	3	10.19		8	4	11.81		15	5	2.64575
chrUPM791_00725	RLV_3461	threonine_synthase	39.4737	472	38		13	9	25.27		14	8	24.84		18	13	35.46		45	15	2.64575
chrUPM791_00726	RLV_3462	hypothetical_protein	76.9231	216	13		6	3	20.47		13	6	36.28		11	6	36.28		30	10	3.60555
chrUPM791_00727	RLV_3463	haloacid_dehalogenase	18.5185	230	18		4	4	24.45		4	2	10.48		2	2	13.1		10	3.33333	1.1547
chrUPM791_00736	RLV_3472	2-haloalkanoic_acid_dehalogenase	16.6667	205	16		3	2	10.78		2	2	10.78		3	3	15.69		8	2.66667	0.57735
chrUPM791_00741	RLV_3477	DSBA_oxidoreductase		257	20		-	-	-		2	2	10.16		2	2	7.42
chrUPM791_00742	RLV_3478	chromosome_segregation_protein_SMC		1154	111		-	-	-		2	2	1.47		-	-	-
chrUPM791_00743	RLV_3479	pyruvate_phosphate_dikinase		903	66		-	-	-		2	2	2.55		-	-	-
chrUPM791_00879	RLV_3617	putative_zinc-binding_oxidoreductase		301	20		3	3	9.33		-	-	-		3	3	13.67
chrUPM791_00884	RLV_3621	alkene_reductase		358	23		-	-	-		-	-	-		2	2	7.56
chrUPM791_00905	RLV_3640	flavin-nucleotide-binding_protein		148	12		6	4	37.41		-	-	-		2	2	20.41
chrUPM791_00932	RLV_3667	sulfate_adenylyltransferase		499	40		3	3	5.62		-	-	-		-	-	-
chrUPM791_00933	RLV_3668	sulfate_adenylyltransferase_subunit_2		318	33		-	-	-		2	2	8.2		-	-	-
chrUPM791_00940	RLV_3675	oxygen-dependent_choline_dehydrogenase		551	44		-	-	-		3	2	4		-	-	-
chrUPM791_00941	RLV_3676	betaine_aldehyde_dehydrogenase		488	30		-	-	-		-	-	-		2	2	4.11
chrUPM791_00946	RLV_3681	NAD(P)H_quinone_oxidoreductase		332	23		3	2	8.46		2	2	8.46		-	-	-
chrUPM791_00951	RLV_3686	asparaginase		342	26		6	5	18.77		-	-	-		3	2	7.33
chrUPM791_00971	RLV_3706	30S_ribosomal_protein_S21		79	10		-	-	-		2	2	23.08		-	-	-
chrUPM791_00974	RLV_3709	peroxiredoxin,_Ohr_subfamily		141	11		2	2	22.86		-	-	-		2	2	20
chrUPM791_00983	RLV_3717	AAA-like_domain_protein		522	48		-	-	-		2	2	4.22		2	2	4.8
chrUPM791_00984	RLV_3718	hypothetical_protein		131	7		2	2	16.15		-	-	-		-	-	-
chrUPM791_00989	RLV_3723	glucose-6-phosphate_1-dehydrogenase		506	36		-	-	-		2	2	3.96		2	2	3.56
chrUPM791_00991	RLV_3725	DNA-binding_protein		425	28		-	-	-		3	2	6.37		-	-	-
chrUPM791_01001	RLV_3735	alcohol_dehydrogenase		397	28		-	-	-		2	2	6.31		-	-	-
chrUPM791_01002	RLV_3736	aminotransferase		296	23		3	3	10.85		5	3	13.22		-	-	-
chrUPM791_01016	RLV_3750	superoxide_dismutase	44.4444	201	15		7	4	21.5		4	3	20.5		9	4	20.5		20	6.66667	2.51661
chrUPM791_01029	RLV_3763	hypothetical_protein		501	38		2	2	5		3	2	7		-	-	-
chrUPM791_01035	RLV_3768	peptidase_S9	27.5862	703	58		19	14	22.93		14	12	19.94		15	11	19.09		48	16	2.64575
chrUPM791_01046	RLV_3779	peptide-methionine_(R)-S-oxide_reductase	30.5556	138	12		3	3	28.47		4	3	29.93		4	3	22.63		11	3.66667	0.57735
chrUPM791_01056	RLV_3789	cysteine_desufuration_protein_SufE		141	11		-	-	-		-	-	-		2	2	12.86
chrUPM791_01108	RLV_3842	outer_membrane_protein	19.0476	141	14		3	2	22.14		3	2	22.14		2	2	22.14		8	2.66667	0.57735
chrUPM791_01115	RLV_3849	serine_peptidase	63.0631	532	37		21	15	32.58		27	17	36.91		22	13	31.83		70	23.3333	3.21455
chrUPM791_01121	RLV_3855	aminopeptidase_N	8.92019	883	71		6	5	7.6		8	6	9.07		5	4	5.1		19	6.33333	1.52753
chrUPM791_01133	RLV_3866	3-oxoacyl-ACP_reductase		263	20		-	-	-		-	-	-		3	2	7.63
chrUPM791_01134	RLV_3867	electron_transfer_flavoprotein-ubiquinone_oxidoreductase	12.1212	555	44		2	2	5.23		9	6	13.36		5	4	9.03		16	5.33333	3.51188
chrUPM791_01138	RLV_3871	magnesium_transporter		458	32		2	2	6.56		2	2	6.56		-	-	-
chrUPM791_01165	RLV_3896	glycosyl_transferase	16.6667	339	30		6	5	19.23		4	2	9.47		5	4	15.09		15	5	1
chrUPM791_01166	RLV_3897	membrane_protein		498	29		-	-	-		2	2	6.24		-	-	-
chrUPM791_01173	RLV_3904	AMP_nucleosidase	8.82353	467	34		2	2	3.65		4	2	4.72		3	2	4.72		9	3	1
chrUPM791_01180	RLV_3911	putative_attachment-related_protein		149	14		-	-	-		3	2	18.24		-	-	-
chrUPM791_01191	RLV_3922	myo-inosose-2_dehydratase		307	21		3	2	9.8		-	-	-		-	-	-
chrUPM791_01192	RLV_3923	3D-(3,5/4)-trihydroxycyclohexane-1,2-dione_acylhydrolase_(decyclizing)	12.8788	617	44		4	4	8.6		6	4	9.9		7	5	11.69		17	5.66667	1.52753
chrUPM791_01193	RLV_3924	5-dehydro-2-deoxygluconokinase	10.0629	645	53		6	5	9.63		5	5	10.56		5	3	5.9		16	5.33333	0.57735
chrUPM791_01195	RLV_3926	myo-inositol_2-dehydrogenase		372	32		3	2	6.74		-	-	-		-	-	-
chrUPM791_01196	RLV_3927	pyridine_nucleotide-disulfide_oxidoreductase		406	31		-	-	-		-	-	-		2	2	5.19
chrUPM791_01208	RLV_3938	membrane_protein		355	17		2	2	6.78		3	2	6.78		-	-	-
chrUPM791_01211	RLV_3941	4-hydroxy-tetrahydrodipicolinate_synthase	45.4545	295	22		9	5	21.43		10	8	28.23		11	6	25.85		30	10	1
chrUPM791_01213	RLV_3943	NYN_domain-containing_protein	26.6667	194	15		4	4	23.32		5	3	19.17		3	3	18.65		12	4	1
chrUPM791_01214	RLV_3944	DNA-directed_RNA_polymerase_subunit_omega	44.4444	135	9		3	3	26.12		3	3	26.12		6	4	34.33		12	4	1.73205
chrUPM791_01215	RLV_3945	GTP_pyrophosphokinase		745	77		2	2	3.63		4	4	6.99		-	-	-
chrUPM791_01219	RLV_3949	S26_family_signal_peptidase	33.3333	248	25		6	6	29.55		10	7	34.01		9	6	27.94		25	8.33333	2.08167
chrUPM791_01220	RLV_3950	ribonuclease_3		240	25		3	3	12.97		-	-	-		-	-	-
chrUPM791_01225	RLV_3956	aldo/keto_reductase		332	28		-	-	-		-	-	-		3	2	8.16
chrUPM791_01243	RLV_3974	phosphatidylserine_decarboxylase_proenzyme	28.3333	233	20		4	4	21.98		5	4	25		8	4	23.71		17	5.66667	2.08167
chrUPM791_01245	RLV_3977	peptidoglycan-binding_protein_LysM		675	52		-	-	-		3	3	6.82		-	-	-
chrUPM791_01249	RLV_3980	citramalate_synthase	7.31707	538	41		2	2	4.1		5	4	9.87		2	2	3.72		9	3	1.73205
chrUPM791_01254	RLV_3985	cysteine--tRNA_ligase		464	36		4	3	7.56		-	-	-		-	-	-
chrUPM791_01256	RLV_3987	oxidoreductase	18.1818	247	22		6	4	16.26		4	4	18.7		2	2	9.35		12	4	2
chrUPM791_01257	RLV_3988	amidophosphoribosyltransferase	7.93651	497	42		2	2	4.03		3	3	6.05		5	4	9.48		10	3.33333	1.52753
chrUPM791_01261	RLV_3992	alanine_racemase		388	29		5	2	5.94		-	-	-		-	-	-
chrUPM791_01266	RLV_3997	50S_ribosomal_protein_L9	61.4035	193	19		12	6	33.85		13	6	33.85		10	8	41.67		35	11.6667	1.52753
chrUPM791_01268	RLV_3999	30S_ribosomal_protein_S18		83	10		3	3	24.39		3	2	23.17		-	-	-
chrUPM791_01269	RLV_4000	30S_ribosomal_protein_S6	59.5238	156	14		9	6	39.35		8	5	34.19		8	5	34.19		25	8.33333	0.57735
chrUPM791_01270	RLV_4001	NADP-dependent_oxidoreductase	25.9259	348	27		8	7	22.19		5	5	15.27		8	6	21.9		21	7	1.73205
chrUPM791_01271	RLV_4002	ACP_S-malonyltransferase		315	18		4	4	13.69		-	-	-		-	-	-
chrUPM791_01272	RLV_4003	beta-ketoacyl-ACP_reductase	42.1053	246	19		7	6	28.57		10	6	30.2		7	4	22.04		24	8	1.73205
chrUPM791_01273	RLV_4004	acyl_carrier_protein	125	79	4		5	3	25.64		4	3	25.64		6	2	16.67		15	5	1
chrUPM791_01274	RLV_4005	3-oxoacyl-ACP_synthase		421	24		-	-	-		3	2	6.43		-	-	-
chrUPM791_01275	RLV_4006	4-amino-4-deoxychorismate_lyase	14.1414	406	33		3	3	10.37		6	3	8.89		5	2	7.65		14	4.66667	1.52753
chrUPM791_01276	RLV_4007	hypothetical_protein	35.4167	296	32		9	9	32.88		14	11	40.68		11	7	29.15		34	11.3333	2.51661
chrUPM791_01282	RLV_4013	LPS_export_ABC_transporter_permease_LptG		363	28		2	2	8.56		-	-	-		3	2	7.18
chrUPM791_01285	RLV_4016	cytosol_aminopeptidase		497	40		-	-	-		5	4	11.9		-	-	-
chrUPM791_01288	RLV_4019	oxidoreductase	9.33333	309	25		3	3	10.71		2	2	7.14		2	2	8.12		7	2.33333	0.57735
chrUPM791_01297	RLV_4028	glycosyl_transferase_family_1		628	54		-	-	-		2	2	4.31		2	2	5.1
chrUPM791_01301	RLV_4032	nucleoside_diphosphate_kinase	61.1111	141	12		9	7	35		5	5	26.43		8	6	39.29		22	7.33333	2.08167
chrUPM791_01311	RLV_4042	glutathione_S-transferase		199	14		-	-	-		4	2	15.15		3	2	15.15
chrUPM791_01318	RLV_4049	phosphoribosylglycinamide_formyltransferase		224	18		3	2	11.21		-	-	-		-	-	-
chrUPM791_01319	RLV_4050	phosphoribosylformylglycinamidine_cyclo-ligase	31.9444	358	24		7	6	25.21		7	5	21.29		9	5	21.29		23	7.66667	1.1547
chrUPM791_01322	RLV_4052A	polyphosphate_kinase	24.1379	388	29		7	5	19.12		7	4	15.5		7	5	18.09		21	7	0
chrUPM791_01323	RLV_4053	polyphosphate_kinase		364	33		-	-	-		3	3	8.82		-	-	-
chrUPM791_01327	RLV_4057	ribonuclease_D		382	35		-	-	-		3	2	6.04		-	-	-
chrUPM791_01330	RLV_4060	aspartate--tRNA(Asp/Asn)_ligase	27.7778	597	54		14	13	28.52		14	10	22.82		17	11	24.33		45	15	1.73205
chrUPM791_01333	RLV_4063	membrane_protein		396	26		-	-	-		6	3	8.86		-	-	-
chrUPM791_01334	RLV_4064	DNA_topoisomerase_IV_subunit_A	7.8125	752	64		5	4	5.59		7	7	10.12		3	3	4.13		15	5	2
chrUPM791_01341	RLV_4072	delta-aminolevulinic_acid_dehydratase		338	24		-	-	-		3	3	12.17		5	3	11.87
chrUPM791_01345	RLV_4076	serine_hydroxymethyltransferase	76.6667	433	30		26	15	39.58		22	13	34.72		21	14	40.05		69	23	2.64575
chrUPM791_01346	RLV_4077	NrdR_family_transcriptional_regulator	33.3333	159	17		7	3	20.89		7	3	20.89		3	2	15.19		17	5.66667	2.3094
chrUPM791_01348	RLV_4079	riboflavin_synthase_subunit_alpha	42.2222	204	15		10	6	41.87		5	3	18.23		4	3	18.23		19	6.33333	3.21455
chrUPM791_01352	RLV_4084	6,7-dimethyl-8-ribityllumazine_synthase		152	5		-	-	-		3	3	23.84		-	-	-
chrUPM791_01353	RLV_4085	hypothetical_protein		161	16		5	4	25.62		-	-	-		2	2	10.63
chrUPM791_01354	RLV_4086	pyrophosphatase	13.7255	713	34		5	3	5.2		4	2	3.37		5	3	5.2		14	4.66667	0.57735
chrUPM791_01361	RLV_4093	3-oxoacyl-ACP_synthase_III	18.0556	332	24		6	4	15.41		4	3	13.29		3	2	9.97		13	4.33333	1.52753
chrUPM791_01362	RLV_4094	integration_host_factor_subunit_alpha	23.0769	113	13		4	2	17.86		3	3	25.89		2	2	16.96		9	3	1
chrUPM791_01394	RLV_4126	n-acetyl-gamma-glutamyl-phosphate_reductase	26.6667	311	20		4	3	13.23		4	2	9.03		8	5	21.61		16	5.33333	2.3094
chrUPM791_01397	RLV_4129	30S_ribosomal_protein_S9	35.1852	156	18		8	6	36.13		5	5	30.97		6	4	26.45		19	6.33333	1.52753
chrUPM791_01398	RLV_4130	50S_ribosomal_protein_L13	27.451	155	17		4	3	22.08		5	2	16.88		5	3	22.08		14	4.66667	0.57735
chrUPM791_01420	RLV_4151	ATP-dependent_Clp_protease_proteolytic_subunit	31.25	210	16		5	4	10.53		4	3	10.05		6	5	18.66		15	5	1
chrUPM791_01421	RLV_4152	ATP-dependent_Clp_protease_ATP-binding_subunit_ClpX	40.1709	426	39		17	14	31.53		15	13	34.12		15	12	31.06		47	15.6667	1.1547
chrUPM791_01422	RLV_4154	peptidase	91.1458	806	64		48	32	41.12		64	36	42.73		63	33	42.98		175	58.3333	8.96289
chrUPM791_01423	RLV_4155	transcriptional_regulator	281.481	92	9		33	6	64.84		18	6	64.84		25	6	64.84		76	25.3333	7.50555
chrUPM791_01426	RLV_4158	aldo/keto_reductase	27.7778	329	24		8	7	28.96		7	3	12.2		5	3	12.5		20	6.66667	1.52753
chrUPM791_01430	RLV_4162	glutathione_peroxidase	18.5185	183	18		4	4	23.63		2	2	13.19		4	3	19.23		10	3.33333	1.1547
chrUPM791_01437	RLV_4167	NADH-quinone_oxidoreductase_subunit_B	20	195	15		3	2	14.95		3	2	12.37		3	2	12.37		9	3	0
chrUPM791_01438	RLV_4168	NADH-quinone_oxidoreductase_subunit_C	54.1667	201	16		14	8	30		6	6	28		6	6	27.5		26	8.66667	4.6188
chrUPM791_01439	RLV_4169	NADH-quinone_oxidoreductase_subunit_D	29.6296	397	36		10	8	23.23		10	8	23.74		12	10	28.79		32	10.6667	1.1547
chrUPM791_01441	RLV_4171	NADH_dehydrogenase_subunit_E	38.3838	389	33		10	8	27.58		14	10	31.96		14	9	29.64		38	12.6667	2.3094
chrUPM791_01442	RLV_4172	NADH_dehydrogenase	11.9658	435	39		4	4	9.91		5	4	10.6		5	5	14.98		14	4.66667	0.57735
chrUPM791_01444	RLV_4174	NADH_dehydrogenase_subunit_G	40	694	55		16	13	20.06		24	21	32.61		26	15	27.42		66	22	5.2915
chrUPM791_01446	RLV_4176	NADH-quinone_oxidoreductase_subunit_I	37.2549	164	17		6	4	25.77		5	2	16.56		8	4	26.38		19	6.33333	1.52753
chrUPM791_01447	RLV_4177	NADH:ubiquinone_oxidoreductase_subunit_J		205	9		-	-	-		3	2	14.22		3	2	14.22
chrUPM791_01449	RLV_4179	NADH:ubiquinone_oxidoreductase_subunit_L		667	34		2	2	4.05		6	3	5.56		-	-	-
chrUPM791_01450	RLV_4180	NADH:ubiquinone_oxidoreductase_subunit_M		504	18		-	-	-		-	-	-		2	2	4.37
chrUPM791_01453	RLV_4183	MBL_fold_metallo-hydrolase	23.6842	557	38		7	7	15.83		10	9	18.17		10	7	15.11		27	9	1.73205
chrUPM791_01456	RLV_4186	proline--tRNA_ligase		441	41		13	8	19.55		4	3	7.95		-	-	-
chrUPM791_01458	RLV_4188	lipoprotein-releasing_system_ATP-binding_protein_LolD		228	20		-	-	-		-	-	-		2	2	12.78
chrUPM791_01472	RLV_4203	DNA_topoisomerase_I	12.3457	885	81		8	6	7.92		13	11	14.82		9	5	7.35		30	10	2.64575
chrUPM791_01475	RLV_4206	dihydroorotase	23.9583	430	32		9	7	16.08		7	6	16.32		7	5	13.05		23	7.66667	1.1547
chrUPM791_01476	RLV_4207	aspartate_carbamoyltransferase	26.087	319	23		8	6	18.87		6	5	19.81		4	3	11.64		18	6	2
chrUPM791_01477	RLV_4208	acyl-CoA_dehydrogenase	17.6471	553	51		11	8	17.93		10	7	17.39		6	4	9.06		27	9	2.64575
chrUPM791_01478	RLV_4209	ribonuclease	66.6667	953	67		39	23	21.95		52	26	26.58		43	24	25.11		134	44.6667	6.65833
chrUPM791_01481	RLV_4212	peptide_chain_release_factor_2		343	28		3	3	10.23		-	-	-		-	-	-
chrUPM791_01504	RLV_4232	23S_rRNA_(guanosine-2'-O-)-methyltransferase	19.0476	297	21		4	3	11.15		3	2	7.09		5	3	10.47		12	4	1
chrUPM791_01507	RLV_4236	elongation_factor_Tu	135.238	392	35		46	20	52.69		46	18	48.59		50	18	47.57		142	47.3333	2.3094
chrUPM791_01509	RLV_4238	dehydratase	22.2222	298	24		4	4	17.51		6	5	19.53		6	5	20.54		16	5.33333	1.1547
chrUPM791_01512	RLV_4241	hypothetical_protein NusG Transcription termination/antitermination protein	47.0588	177	17		9	8	40.34		8	7	38.07		7	4	27.84		24	8	1
chrUPM791_01513	RLV_4242	50S_ribosomal_protein_L11	46.6667	144	15		6	3	26.57		9	5	46.15		6	3	34.97		21	7	1.73205
chrUPM791_01514	RLV_4243	50S_ribosomal_protein_L1	52.1739	234	23		15	12	54.94		12	9	45.06		9	7	33.91		36	12	3
chrUPM791_01515	RLV_4244	50S_ribosomal_protein_L10	80.9524	173	14		9	8	52.91		12	9	62.21		13	6	46.51		34	11.3333	2.08167
chrUPM791_01516	RLV_4245	50S_ribosomal_protein_L7/L12	84.6154	127	13		7	3	30.95		18	4	30.95		8	2	20.63		33	11	6.08276
chrUPM791_01517	RLV_4246	DNA-directed_RNA_polymerase_subunit_beta	60.105	1380	127		75	48	34.37		78	50	36.4		76	48	36.84		229	76.3333	1.52753
chrUPM791_01518	RLV_4247	DNA-directed_RNA_polymerase_subunit_beta'	57.7236	1403	123		70	52	40.16		68	43	33.59		75	43	34.95		213	71	3.60555
chrUPM791_01520	RLV_4249	30S_ribosomal_protein_S12	66.6667	124	11		6	5	23.58		7	4	17.89		9	5	23.58		22	7.33333	1.52753
chrUPM791_01521	RLV_4250	30S_ribosomal_protein_S7	88.8889	157	15		9	7	42.31		14	9	46.79		17	10	48.72		40	13.3333	4.04145
chrUPM791_01522	RLV_4251	elongation_factor_G	42.3729	700	59		27	17	29.33		26	15	27.04		22	15	26.47		75	25	2.64575
chrUPM791_01524	RLV_4253	30S_ribosomal_protein_S10		103	11		2	2	24.51		-	-	-		6	2	24.51
chrUPM791_01525	RLV_4254	50S_ribosomal_protein_L3	59.0909	214	22		8	6	35.68		14	8	49.3		17	8	49.3		39	13	4.58258
chrUPM791_01526	RLV_4255	50S_ribosomal_protein_L4	28.0702	207	19		5	3	19.42		7	3	15.05		4	3	18.45		16	5.33333	1.52753
chrUPM791_01527	RLV_4256	50S_ribosomal_protein_L23	70.3704	98	9		5	4	49.48		7	4	49.48		7	4	49.48		19	6.33333	1.1547
chrUPM791_01528	RLV_4257	50S_ribosomal_protein_L2	43.0108	279	31		16	11	34.17		13	9	32.01		11	9	31.65		40	13.3333	2.51661
chrUPM791_01529	RLV_4258	30S_ribosomal_protein_S19	48.1481	93	9		2	2	19.57		4	2	19.57		7	3	34.78		13	4.33333	2.51661
chrUPM791_01530	RLV_4259	50S_ribosomal_protein_L22	66.6667	130	11		8	6	33.33		7	6	33.33		7	5	32.56		22	7.33333	0.57735
chrUPM791_01531	RLV_4260	30S_ribosomal_protein_S3	29.1667	244	24		6	6	26.34		10	6	28.81		5	4	18.11		21	7	2.64575
chrUPM791_01532	RLV_4261	50S_ribosomal_protein_L16	21.5686	138	17		4	2	17.52		3	3	26.28		4	2	19.71		11	3.66667	0.57735
chrUPM791_01534	RLV_4263	30S_ribosomal_protein_S17	85.7143	80	7		3	3	37.97		9	4	56.96		6	4	56.96		18	6	3
chrUPM791_01535	RLV_4264	50S_ribosomal_protein_L14	37.7778	123	15		5	4	35.25		7	6	50		5	4	27.87		17	5.66667	1.1547
chrUPM791_01536	RLV_4265	50S_ribosomal_protein_L24	33.3333	103	12		4	2	21.57		5	3	35.29		3	3	35.29		12	4	1
chrUPM791_01537	RLV_4266	50S_ribosomal_protein_L5	53.3333	186	20		9	6	31.35		14	8	40.54		9	6	35.68		32	10.6667	2.88675
chrUPM791_01539	RLV_4268	30S_ribosomal_protein_S8	69.4444	133	12		7	6	53.79		8	5	45.45		10	5	47.73		25	8.33333	1.52753
chrUPM791_01540	RLV_4269	50S_ribosomal_protein_L6	73.3333	178	15		11	6	42.94		10	4	29.94		12	5	37.85		33	11	1
chrUPM791_01541	RLV_4270	50S_ribosomal_protein_L18	52.381	121	14		6	4	36.67		7	5	45		9	5	45		22	7.33333	1.52753
chrUPM791_01542	RLV_4271	30S_ribosomal_protein_S5	82.5397	190	21		21	11	43.39		16	9	44.97		15	7	38.62		52	17.3333	3.21455
chrUPM791_01543	RLV_4272	50S_ribosomal_protein_L30	22.2222	70	9		2	2	30.43		2	2	30.43		2	2	26.09		6	2	0
chrUPM791_01544	RLV_4273	50S_ribosomal_protein_L15	90.4762	159	14		14	8	53.8		14	8	62.66		10	8	60.13		38	12.6667	2.3094
chrUPM791_01545	RLV_4274	preprotein_translocase_subunit_SecY		447	19		-	-	-		3	3	4.71		3	3	4.71
chrUPM791_01546	RLV_4275	adenylate_kinase	54.386	217	19		8	6	33.33		12	7	33.33		11	7	35.65		31	10.3333	2.08167
chrUPM791_01547	RLV_4276	30S_ribosomal_protein_S13	144.444	123	12		16	10	50.82		21	10	50.82		15	8	55.74		52	17.3333	3.21455
chrUPM791_01548	RLV_4277	30S_ribosomal_protein_S11	83.3333	130	8		7	3	22.48		6	4	32.56		7	4	32.56		20	6.66667	0.57735
chrUPM791_01549	RLV_4278	DNA-directed_RNA_polymerase_subunit_alpha	45.977	337	29		12	9	26.19		14	11	28.57		14	11	29.17		40	13.3333	1.1547
chrUPM791_01550	RLV_4279	50S_ribosomal_protein_L17	29.4118	141	17		6	5	25.71		6	5	29.29		3	2	16.43		15	5	1.73205
chrUPM791_01556	RLV_4286	dihydroxy-acid_dehydratase	29.0909	613	55		18	15	26.8		12	11	19.77		18	12	21.57		48	16	3.4641
chrUPM791_01586	RLV_4315	sugar_ABC_transporter_ATP-binding_protein		372	29		-	-	-		2	2	5.39		-	-	-
chrUPM791_01605	RLV_4334	phenylalanine_4-monooxygenase	20.6349	264	21		2	2	8.75		5	4	17.11		6	5	22.05		13	4.33333	2.08167
chrUPM791_01608	RLV_4337	4-hydroxyphenylpyruvate_dioxygenase	13.3333	370	30		2	2	7.05		6	5	18.43		4	3	11.11		12	4	2
chrUPM791_01609	RLV_4338	homogentisate_1,2-dioxygenase		454	35		-	-	-		2	2	3.75		-	-	-
chrUPM791_01610	RLV_4339	2-keto-4-pentenoate_hydratase		342	29		-	-	-		2	2	9.68		-	-	-
chrUPM791_01615	RLV_4344	ribonucleotide-diphosphate_reductase_subunit_alpha	22.2222	1272	102		19	16	15.66		26	19	17.47		23	18	16.44		68	22.6667	3.51188
chrUPM791_01618	RLV_4347	universal_stress_protein	91.6667	281	16		18	7	26.79		11	6	21.79		15	6	21.79		44	14.6667	3.51188
chrUPM791_01624	RLV_4353	Transcriptional_activator_HlyU		109	8		2	2	23.15		-	-	-		3	2	22.22
chrUPM791_01633	RLV_4362	alanine_dehydrogenase	32.0988	373	27		9	7	26.88		9	7	25.54		8	7	25.54		26	8.66667	0.57735
chrUPM791_01641	RLV_4370	3-mercaptopyruvate_sulfurtransferase		290	26		8	6	25.26		5	3	10.73		-	-	-
chrUPM791_01643	RLV_4372	cysteine_synthase	18.3908	346	29		7	5	18.84		2	2	6.96		7	5	18.84		16	5.33333	2.88675
chrUPM791_01667	RLV_4395	peroxidase	115.556	220	15		19	11	48.86		12	10	48.86		21	10	48.86		52	17.3333	4.72582
chrUPM791_01695	RLV_4422	protein-L-isoaspartate_O-methyltransferase	18.75	221	16		3	3	15.45		4	3	15.91		2	2	11.36		9	3	1
chrUPM791_01696	RLV_4423	hypothetical_protein	45.098	289	17		6	5	22.57		10	7	31.94		7	5	24.31		23	7.66667	2.08167
chrUPM791_01697	RLV_4424	valine--tRNA_ligase	18.4739	948	83		13	12	13.83		14	11	14.99		19	15	17.32		46	15.3333	3.21455
chrUPM791_01700	RLV_4428	exodeoxyribonuclease_III		264	25		3	3	13.31		-	-	-		-	-	-
chrUPM791_01703	RLV_4431	arginine--tRNA_ligase	31.4465	586	53		17	12	26.32		17	9	22.22		16	11	22.39		50	16.6667	0.57735
chrUPM791_01708	RLV_4436	protein_translocase_TatA	100	64	5		5	2	20.63		6	2	20.63		4	2	20.63		15	5	1
chrUPM791_01709	RLV_4437	Sec-independent_protein_translocase_TatB		204	19		4	3	17.24		-	-	-		4	3	17.24
chrUPM791_01710	RLV_4438	preprotein_translocase_subunit_TatC		276	17		2	2	7.27		2	2	7.27		-	-	-
chrUPM791_01711	RLV_4439	serine--tRNA_ligase	16.2602	428	41		9	8	18.27		6	4	10.54		5	4	11.94		20	6.66667	2.08167
chrUPM791_01712	RLV_4440	5'-nucleotidase_surE		258	19		-	-	-		3	2	11.28		2	2	9.73
chrUPM791_01716	RLV_4444	preprotein_translocase	100	116	8		6	2	26.09		8	5	35.65		10	5	35.65		24	8	2
chrUPM791_01717	RLV_4445	preprotein_translocase_subunit_SecD		847	54		-	-	-		4	3	5.2		-	-	-
chrUPM791_01721	RLV_4449	methylenetetrahydrofolate--tRNA-(uracil-5-)-_methyltransferase_TrmFO	17.1717	478	33		6	6	14.88		7	6	14.05		4	4	10.69		17	5.66667	1.52753
chrUPM791_01728	RLV_4455	trigger_factor	102.963	495	45		51	25	46.76		42	22	47.37		46	24	51.82		139	46.3333	4.50925
chrUPM791_01730	RLV_4457	radical_SAM_protein	8.14815	590	45		3	3	6.45		3	3	5.94		5	3	5.94		11	3.66667	1.1547
chrUPM791_01734	RLV_4461	methionine_aminopeptidase		279	24		-	-	-		3	2	9.71		-	-	-
chrUPM791_01741	RLV_4467	glutamyl-tRNA(Gln)_amidotransferase_subunit_A	31.4815	494	36		14	6	14.4		10	7	18.05		10	6	16.43		34	11.3333	2.3094
chrUPM791_01746	RLV_4472	aspartyl/glutamyl-tRNA(Asn/Gln)_amidotransferase_subunit_B	27.4074	501	45		15	13	34		11	10	23.8		11	11	27.4		37	12.3333	2.3094
chrUPM791_01753	RLV_4479	acetyl-CoA_carboxylase	24.7312	450	31		8	6	16.7		7	6	18.04		8	6	17.82		23	7.66667	0.57735
chrUPM791_01754	RLV_4480	acetyl-CoA_carboxylase_biotin_carboxyl_carrier_protein_subunit		157	9		4	3	12.82		-	-	-		-	-	-
chrUPM791_01758	RLV_4483	1-aminocyclopropane-1-carboxylate_deaminase		386	25		4	3	11.43		4	3	11.43		-	-	-
chrUPM791_01760	RLV_4485	poly(3-hydroxyalkanoate)_polymerase		619	50		-	-	-		4	3	5.66		-	-	-
chrUPM791_01762	RLV_4487	aminotransferase		410	31		2	2	5.38		-	-	-		2	2	5.38
chrUPM791_01763	RLV_4488	homoserine_dehydrogenase	22.9167	442	32		8	7	22.22		6	6	18.14		8	8	24.49		22	7.33333	1.1547
chrUPM791_01778	RLV_4501	NADH-ubiquinone_oxidoreductase	28.2051	102	13		3	3	38.61		4	3	38.61		4	3	38.61		11	3.66667	0.57735
chrUPM791_01795	RLV_4518	hypothetical_protein		150	14		3	2	18.79		-	-	-		6	4	32.21
chrUPM791_01797	RLV_4520	general_L-amino_acid_transport_ATP-binding_protein_AapP	18.1818	258	22		3	3	12.06		4	3	12.06		5	4	17.12		12	4	1
chrUPM791_01798	RLV_4521	amino_acid_ABC_transporter_permease		385	23		-	-	-		3	2	7.81		-	-	-
chrUPM791_01800	RLV_4523	general_L-amino_acid-binding_periplasmic_protein_AapJ	40.5797	342	23		7	6	21.99		13	10	34.9		8	7	25.22		28	9.33333	3.21455
chrUPM791_01804	RLV_4527	alpha/beta_hydrolase		262	18		2	2	7.66		-	-	-		-	-	-
chrUPM791_01805	RLV_4528	serine_O-acetyltransferase	21.7949	278	26		5	4	18.05		5	4	16.97		7	4	18.05		17	5.66667	1.1547
chrUPM791_01807	RLV_4530	phasin_family_protein		124	11		-	-	-		2	2	26.02		-	-	-
chrUPM791_01809	RLV_4532	ATP-dependent_Clp_protease_ATP-binding_subunit_ClpA	20	831	75		12	10	13.61		18	15	20.48		15	12	17.71		45	15	3
chrUPM791_01812	RLV_4535	glycerophosphoryl_diester_phosphodiesterase		240	17		2	2	11.3		-	-	-		-	-	-
chrUPM791_01815	RLV_4538	30S_ribosomal_protein_S2	74.6032	256	21		18	12	46.67		13	7	31.37		16	12	55.69		47	15.6667	2.51661
chrUPM791_01816	RLV_4539	elongation_factor_Ts	73.6111	309	24		19	10	39.61		15	8	31.82		19	9	34.74		53	17.6667	2.3094
chrUPM791_01817	RLV_4540	uridylate_kinase	38.3333	241	20		9	7	34.58		6	5	24.17		8	6	30		23	7.66667	1.52753
chrUPM791_01818	RLV_4541	ribosome-recycling_factor	52.6316	187	19		13	10	53.76		8	8	48.39		9	6	38.17		30	10	2.64575
chrUPM791_01822	RLV_4545	outer_membrane_protein_biogenesis_protein_YaeT	35	783	60		14	11	18.03		30	18	26.21		19	16	24.42		63	21	8.18535
chrUPM791_01823	RLV_4546	UDP-3-O-(3-hydroxymyristoyl)glucosamine_N-acyltransferase		356	22		5	3	9.86		7	7	25.63		-	-	-
chrUPM791_01825	RLV_4548	UDP-N-acetylglucosamine_O-acyltransferase		273	15		-	-	-		3	2	8.82		-	-	-
chrUPM791_01826	RLV_4549	hypothetical_protein		294	29		-	-	-		2	2	10.92		-	-	-
chrUPM791_01828	RLV_4551	type_II_citrate_synthase	169.697	430	33		48	18	36.36		56	15	34.5		64	16	38.23		168	56	8
chrUPM791_01832	RLV_4556	2-dehydro-3-deoxyphosphooctonate_aldolase	36.1111	282	24		12	11	40.93		7	5	21.35		7	7	27.76		26	8.66667	2.88675
chrUPM791_01833	RLV_4557	enolase	92.2222	425	30		24	13	34.67		22	12	29.95		37	14	38.92		83	27.6667	8.14453
chrUPM791_01835	RLV_4559	pyruvate_dehydrogenase_E1_subunit_alpha	73.8095	349	28		15	11	34.48		15	9	28.16		32	13	39.94		62	20.6667	9.81495
chrUPM791_01836	RLV_4560	pyruvate_dehydrogenase_subunit_beta	55.2381	462	35		9	7	19.96		16	11	27.77		33	12	31.02		58	19.3333	12.3423
chrUPM791_01837	RLV_4561	branched-chain_alpha-keto_acid_dehydrogenase_subunit_E2	55.5556	454	33		7	7	17.22		14	11	29.8		34	12	31.79		55	18.3333	14.0119
chrUPM791_01838	RLV_4562	arylesterase	66.6667	214	17		10	6	42.72		13	7	42.72		11	5	37.56		34	11.3333	1.52753
chrUPM791_01840	RLV_4564	dihydrolipoamide_dehydrogenase	75.2137	483	39		22	13	29.25		28	17	39.63		38	18	41.29		88	29.3333	8.0829
chrUPM791_01850	RLV_4574	two-component_system_sensor_histidine_kinase		385	32		-	-	-		5	3	11.98		-	-	-
chrUPM791_01851	RLV_4575	nitrogen_regulation_protein_NR(I)	15.6028	484	47		8	7	14.29		8	7	14.49		6	6	13.25		22	7.33333	1.1547
chrUPM791_01852	RLV_4576A	dimethylmenaquinone_methyltransferase		119	13		2	2	22.03		2	2	22.03		-	-	-
chrUPM791_01853	RLV_4577	universal_stress_protein_UspA	28.5714	278	14		3	3	13		2	2	9.03		7	4	17.33		12	4	2.64575
chrUPM791_01854	RLV_4578	membrane_protein	81.8182	128	11		5	2	22.83		10	3	33.07		12	4	42.52		27	9	3.60555
chrUPM791_01857	RLV_4580	alcohol_dehydrogenase	49.4253	330	29		12	8	28.88		16	11	39.21		15	10	35.26		43	14.3333	2.08167
chrUPM791_01859	RLV_4582	sigma-54-dependent_Fis_family_transcriptional_regulator	16.6667	455	44		8	8	20.7		10	8	22.03		4	3	10.13		22	7.33333	3.05505
chrUPM791_01860	RLV_4583	D-amino_acid_aminotransferase	20.202	288	33		5	4	13.24		8	6	21.6		7	4	14.98		20	6.66667	1.52753
chrUPM791_01861	RLV_4584	RNA-binding_protein_hfq		81	6		2	2	17.5		4	3	28.75		-	-	-
chrUPM791_01862	RLV_4585	GTP-binding_protein		442	39		3	3	9.75		-	-	-		-	-	-
chrUPM791_01867	RLV_4590	sulfite_reductase	8.88889	557	45		6	4	9.17		2	2	5.22		4	3	6.83		12	4	2
chrUPM791_01868	RLV_4591	oxidoreductase		171	16		2	2	14.12		-	-	-		-	-	-
chrUPM791_01869	RLV_4592	2-octaprenyl-6-methoxyphenyl_hydroxylase		404	31		-	-	-		8	4	12.9		7	6	18.86
chrUPM791_01932	RLV_4651	ferredoxin--NADP_reductase		271	25		-	-	-		-	-	-		2	2	11.85
chrUPM791_01934	RLV_4653	quinone_oxidoreductase	11.5385	327	26		2	2	7.36		4	2	7.36		3	2	9.51		9	3	1
chrUPM791_01938	RLV_4657	DNA-binding_protein		359	28		2	2	6.15		3	2	5.87		-	-	-
chrUPM791_01943	RLV_4662	GntR_family_transcriptional_regulator		262	20		-	-	-		2	2	10.73		-	-	-
chrUPM791_01944	RLV_4663	bifunctional_N-acetylglucosamine-1-phosphate_uridyltransferase/glucosamine-1-phosphate_acetyltransferase	16.129	454	31		3	3	5.96		6	6	14.13		6	5	11.04		15	5	1.73205
chrUPM791_01949	RLV_4668	transcription-repair-coupling_factor		1168	101		-	-	-		5	4	4.2		-	-	-
chrUPM791_01952	RLV_4671	bicyclomycin_resistance_protein		601	46		-	-	-		3	2	4		-	-	-
chrUPM791_01953	RLV_4672	invasion_protein_B		221	17		2	2	10.45		3	3	17.27		-	-	-
chrUPM791_01955	RLV_4674	glutamine_synthetase	74.5098	470	34		22	11	26.01		26	13	30.92		28	12	30.7		76	25.3333	3.05505
chrUPM791_01956	RLV_4675	nitrogen_regulatory_protein_P-II_1		113	11		2	2	19.64		-	-	-		2	2	19.64
chrUPM791_01957	RLV_4676	bifunctional_ADP-dependent_(S)-NAD(P)H-hydrate_dehydratase/NAD(P)H-hydrate_epimerase		491	37		-	-	-		2	2	4.08		-	-	-
chrUPM791_01961	RLV_4680	ABC-ATPase_UvrA	22.619	974	84		17	14	17.57		22	17	21.79		18	13	16.86		57	19	2.64575
chrUPM791_01962	RLV_4681	single-stranded_DNA-binding_protein	66.6667	170	15		9	6	30.77		12	7	43.79		9	6	30.77		30	10	1.73205
chrUPM791_01964	RLV_4683	DNA_gyrase_subunit_A	35.3414	925	83		25	20	22.62		34	24	27.49		29	20	26.73		88	29.3333	4.50925
chrUPM791_01968	RLV_4687	phosphopantetheine_adenylyltransferase		165	11		-	-	-		3	3	15.85		-	-	-
chrUPM791_01969	RLV_4688	peptidyl-prolyl_cis-trans_isomerase		191	14		4	2	10.53		2	2	10.53		-	-	-
chrUPM791_01970	RLV_4689	peptidyl-prolyl_cis-trans_isomerase	84.4444	170	15		16	10	53.25		9	6	36.09		13	6	39.64		38	12.6667	3.51188
chrUPM791_01974	RLV_4693	3-oxoacyl-ACP_synthase		422	30		-	-	-		3	3	8.08		5	3	9.03
chrUPM791_02011	RLV_4730	universal_stress_protein_UspA	31.9444	274	24		6	5	23.44		9	8	39.93		8	4	19.41		23	7.66667	1.52753
chrUPM791_02018	RLV_4737	methionine--tRNA_ligase	12.9252	517	49		9	6	15.12		5	4	9.69		5	3	7.56		19	6.33333	2.3094
chrUPM791_02040	RLV_4756	peptidyl-prolyl_cis-trans_isomerase		631	52		-	-	-		-	-	-		2	2	3.49
chrUPM791_02041	RLV_4757	anthranilate_phosphoribosyltransferase	14.1026	339	26		3	3	13.31		4	4	16.86		4	4	16.86		11	3.66667	0.57735
chrUPM791_02048	RLV_4764	helicase	22.807	652	57		9	8	16.9		15	11	20.12		15	10	19.05		39	13	3.4641
chrUPM791_02054	RLV_4770	CTP_synthetase	13.6752	543	39		5	4	10.15		7	6	14.58		4	3	7.56		16	5.33333	1.52753
chrUPM791_02056	RLV_4772	triosephosphate_isomerase	19.6078	257	17		5	4	12.11		2	2	8.2		3	2	8.2		10	3.33333	1.52753
chrUPM791_02058	RLV_4774	DNA_topoisomerase_IV_subunit_B	7.34463	700	59		3	3	4.86		5	4	5.15		5	5	6.01		13	4.33333	1.1547
chrUPM791_02065	RLV_4781	nitroreductase	22.2222	195	18		3	3	15.46		3	2	8.25		6	3	13.4		12	4	1.73205
chrUPM791_02067	RLV_4783	threonine--tRNA_ligase	32.7684	662	59		19	13	22.54		23	16	25.42		16	12	19.52		58	19.3333	3.51188
chrUPM791_02072	RLV_4788	phosphoribosyl-AMP_cyclohydrolase		151	12		7	4	34		5	2	15.33		-	-	-
chrUPM791_02101	RLV_4817	putative_alcohol_dehydrogenase_class_III		376	30		4	3	8.8		2	2	6.4		-	-	-
chrUPM791_02110	RLV_4826	pseudouridine_synthase	8.82353	331	34		3	3	9.09		4	4	13.33		2	2	7.27		9	3	1
chrUPM791_02113	RLV_4829	hypothetical_protein		334	26		-	-	-		4	4	17.42		-	-	-
chrUPM791_02118	RLV_4834	glycine_dehydrogenase		955	67		-	-	-		3	3	3.67		-	-	-
chrUPM791_02120	RLV_4836	shikimate_5-dehydrogenase	27.2727	323	22		5	4	15.84		4	4	18.32		9	7	28.26		18	6	2.64575
chrUPM791_02127	RLV_4844	cysteine_desulfurase	24.4444	414	30		9	6	18.89		7	6	19.37		6	3	9.2		22	7.33333	1.52753
chrUPM791_02128	RLV_4845	Fe-S_cluster_assembly_protein_SufD	40.7407	425	27		14	10	23.35		10	8	21.46		9	7	17.69		33	11	2.64575
chrUPM791_02129	RLV_4846	ABC_transporter_ATP-binding_protein	86.3636	252	22		18	12	51		16	10	47.01		23	11	51		57	19	3.60555
chrUPM791_02130	RLV_4847	Fe-S_cluster_assembly_protein_SufB	63.7037	490	45		31	18	46.01		28	19	46.42		27	20	49.28		86	28.6667	2.08167
chrUPM791_02131	RLV_4848	cysteine_desulfurase	19.3548	389	31		8	7	25.52		5	4	14.18		5	4	15.46		18	6	1.73205
chrUPM791_02132	RLV_4849	alpha/beta_hydrolase		226	15		-	-	-		2	2	5.78		5	3	14.22
chrUPM791_02136	RLV_4853	tyrosine--tRNA_ligase	42.4242	419	33		12	8	24.4		17	8	24.4		13	8	23.68		42	14	2.64575
chrUPM791_02142	RLV_4859	RNA_helicase		521	48		5	5	10.19		6	6	11.35		-	-	-
chrUPM791_02147	RLV_4864	ribulose-phosphate_3-epimerase		226	18		4	3	17.33		-	-	-		-	-	-
chrUPM791_02150	RLV_4867	adenylosuccinate_lyase	34.8837	436	43		10	10	27.36		16	14	37.47		19	14	37.24		45	15	4.58258
chrUPM791_02155	RLV_4872	phosphoribosylaminoimidazole-succinocarboxamide_synthase	66.6667	255	23		15	9	38.58		13	8	30.71		18	11	42.13		46	15.3333	2.51661
chrUPM791_02156	RLV_4873	phosphoribosylformylglycinamidine_synthase		81	7		3	2	38.75		3	2	36.25		-	-	-
chrUPM791_02158	RLV_4875	phosphoribosylformylglycinamidine_synthase_subunit_PurQ		224	14		-	-	-		2	2	10.76		-	-	-
chrUPM791_02163	RLV_4880	phosphoribosylformylglycinamidine_synthase_subunit_PurL	17.5758	744	55		12	9	13.46		8	8	12.11		9	8	13.73		29	9.66667	2.08167
chrUPM791_02168	RLV_4884	glutaredoxin	50	112	8		3	2	22.52		5	3	32.43		4	3	32.43		12	4	1
chrUPM791_02177	RLV_4892	30S_ribosomal_protein_S4	85.9649	206	19		14	10	48.29		19	12	55.61		16	8	37.07		49	16.3333	2.51661
chrUPM791_02184	RLV_4899	isocitrate_dehydrogenase	103.252	404	41		39	22	51.86		49	22	51.86		39	21	48.88		127	42.3333	5.7735
chrUPM791_02189	RLV_4904	alanine--tRNA_ligase	35.6164	885	73		26	19	25		28	23	31		24	19	25.68		78	26	2
chrUPM791_02190	RLV_4905	DNA_recombination/repair_protein_RecA	12.1212	365	33		4	3	9.07		2	2	8.52		6	5	19.51		12	4	2
chrUPM791_02192	RLV_4907	pseudouridine-5'-phosphate_glycosidase	26.3889	309	24		6	5	19.81		8	5	19.81		5	5	19.81		19	6.33333	1.52753
chrUPM791_02193	RLV_4908	signal_transduction_histidine_kinase	7.61905	868	70		3	2	3.46		7	6	8.77		6	5	7.5		16	5.33333	2.08167
chrUPM791_02194	RLV_4909	flagellar_biosynthesis_protein_FliO		351	27		3	3	14.29		6	4	19.43		-	-	-
chrUPM791_02198	RLV_4913	hypothetical_protein		492	50		-	-	-		6	4	10.79		6	4	11.61
chrUPM791_02199	RLV_4914	hypothetical_protein		360	31		-	-	-		4	3	13.37		-	-	-
chrUPM791_02202	RLV_4917	dihydroneopterin_aldolase		122	7		2	2	20.66		-	-	-		2	2	20.66
chrUPM791_02205	RLV_4920	(2Fe-2S)_ferredoxin		107	7		-	-	-		-	-	-		2	2	28.3
chrUPM791_02207	RLV_4922	membrane_protein	36.876	2304	207		63	49	26.53		86	61	34.26		80	55	31.05		229	76.3333	11.9304
chrUPM791_02212	RLV_4927	ABC_transporter		204	18		2	2	10.34		4	3	21.18		-	-	-
chrUPM791_02214	RLV_4929	ABC_transporter_ATP-binding_protein		278	25		-	-	-		-	-	-		2	2	9.03
chrUPM791_02221	RLV_4936	malic_enzyme	65	771	60		32	20	31.69		41	21	33.12		44	22	34.68		117	39	6.245
chrUPM791_02233	RLV_4947	phospho-2-dehydro-3-deoxyheptonate_aldolase	11.4943	354	29		4	4	15.86		4	3	13.88		2	2	7.65		10	3.33333	1.1547
chrUPM791_02234	RLV_4948	protein_TolB		276	20		3	3	12.73		-	-	-		3	3	13.82
chrUPM791_02235	RLV_4949	NAD_synthetase	22.4806	560	43		8	6	13.6		10	5	11.81		11	6	12.52		29	9.66667	1.52753
chrUPM791_02242	RLV_4955	phospho-2-dehydro-3-deoxyheptonate_aldolase	32.4074	458	36		14	9	23.63		12	9	24.73		9	7	18.16		35	11.6667	2.51661
chrUPM791_02245	RLV_4957	glutathione_reductase	12.381	462	35		5	5	14.1		4	3	8.24		4	4	9.98		13	4.33333	0.57735
chrUPM791_02248	RLV_4960	hypothetical_protein		188	15		-	-	-		6	4	23.53		3	2	12.3
chrUPM791_02249	RLV_4961	ribose-5-phosphate_isomerase_A		233	18		3	3	13.36		-	-	-		2	2	9.05
chrUPM791_02250	RLV_4962	phosphoglycolate_phosphatase		239	17		2	2	9.24		-	-	-		-	-	-
chrUPM791_02252	RLV_4965	class_II_fumarate_hydratase	22.2222	464	30		4	4	9.94		9	6	14.9		7	5	13.17		20	6.66667	2.51661
chrUPM791_02254	RLV_4967	fumarate_hydratase	28.0303	536	44		12	10	25.61		11	8	19.63		14	11	28.6		37	12.3333	1.52753
chrUPM791_02262	RLV_4975	cyclic_pyranopterin_phosphate_synthase_MoaA		349	32		3	3	11.78		-	-	-		-	-	-
chrUPM791_02269	RLV_4982	transketolase		319	23		-	-	-		4	2	6.29		-	-	-
chrUPM791_02272	RLV_4985	sugar_ABC_transporter_substrate-binding_protein		310	22		-	-	-		5	5	22.65		3	2	12.3
chrUPM791_02296	RLV_5008	2-deoxyribose-5-phosphate_aldolase	10.7527	343	31		5	4	13.74		2	2	7.31		3	3	10.82		10	3.33333	1.52753
chrUPM791_02297	RLV_5009	aldehyde_dehydrogenase	12.6437	796	58		7	4	6.67		5	5	6.16		10	6	9.94		22	7.33333	2.51661
chrUPM791_02298	RLV_5010	membrane_protein	5.72917	727	64		3	3	4.41		4	3	4.68		4	3	5.1		11	3.66667	0.57735
chrUPM791_02299	RLV_5011	amino_acid_ABC_transporter	42.4242	258	22		9	6	27.24		10	6	24.51		9	6	28.02		28	9.33333	0.57735
chrUPM791_02318	RLV_5030	oxidoreductase	22.2222	290	21		5	5	14.53		4	4	11.07		5	4	15.92		14	4.66667	0.57735
chrUPM791_02322	RLV_5034	ArsR_family_transcriptional_regulator	24.0741	163	18		5	5	41.36		4	4	34.57		4	4	31.48		13	4.33333	0.57735
chrUPM791_02327	RLV_5039	nicotinate-nucleotide--dimethylbenzimidazole_phosphoribosyltransferase	19.4444	339	24		2	2	7.99		6	3	13.91		6	3	13.02		14	4.66667	2.3094
chrUPM791_02336	RLV_5049	glyceraldehyde_3-phosphate_reductase	20.2381	344	28		4	4	11.08		9	6	18.95		4	4	11.95		17	5.66667	2.88675
chrUPM791_02337	RLV_5050	oxidoreductase	12.5	378	24		3	3	11.67		2	2	6.63		4	2	6.63		9	3	1
chrUPM791_02338	RLV_5051	xylose_isomerase		254	23		-	-	-		3	3	14.23		-	-	-
chrUPM791_02343	RLV_5056	ABC_transporter_substrate-binding_protein		412	28		-	-	-		3	2	7.06		-	-	-
chrUPM791_02345	RLV_5058	leucine--tRNA_ligase		839	69		2	2	3.7		-	-	-		-	-	-
chrUPM791_02354	RLV_5066	6-phosphogluconate_dehydrogenase	30.7692	477	39		15	11	27.31		13	10	27.73		8	6	14.71		36	12	3.60555
chrUPM791_02360	RLV_5072	NADPH:quinone_oxidoreductase	14.4928	343	23		4	4	14.62		3	3	13.45		3	3	8.77		10	3.33333	0.57735
chrUPM791_02361	RLV_5073	3-oxoacyl-ACP_synthase	18.5185	429	27		3	2	6.78		7	4	14.02		5	3	10.05		15	5	2
chrUPM791_02362	RLV_5074	3-oxoacyl-ACP_synthase	20.6897	402	29		7	7	21.95		7	3	12.22		4	3	10.72		18	6	1.73205
chrUPM791_02364	RLV_5076	acyl_carrier_protein	40.7407	93	9		3	3	34.78		4	3	34.78		4	3	34.78		11	3.66667	0.57735
chrUPM791_02365	RLV_5077	transcriptional_activator FnrN1		241	23		-	-	-		3	3	14.58		-	-	-
chrUPM791_02379	RLV_5091	cobalamin_biosynthesis_protein_CobW		350	25		-	-	-		2	2	5.73		-	-	-
chrUPM791_02421	RLV_5132	two-component_system_sensor_histidine_kinase/response_regulator		355	25		2	2	8.76		-	-	-		-	-	-
chrUPM791_02497	RLV_5209	excinuclease_ABC_subunit_B		995	80		3	3	3.72		5	5	5.73		-	-	-
chrUPM791_02502	RLV_5214	cold-shock_protein	76.1905	71	7		6	3	61.43		4	3	61.43		6	3	61.43		16	5.33333	1.1547
chrUPM791_02504	RLV_5216	serine_protease		319	20		-	-	-		2	2	8.18		-	-	-
chrUPM791_02505	RLV_5217	chloroperoxidase		279	21		2	2	8.27		2	2	10.07		-	-	-
chrUPM791_02508	RLV_5220	hypothetical_protein		70	9		-	-	-		-	-	-		2	2	28.99
chrUPM791_02546	RLV_5259	glyoxalase_family_protein		158	11		3	2	15.29		-	-	-		-	-	-
chrUPM791_02581	RLV_5294	RNA-binding_protein		327	23		2	2	9.2		3	3	13.8		-	-	-
chrUPM791_02720	RLV_5439	phenazine_biosynthesis_protein_PhzF		304	21		-	-	-		2	2	7.92		-	-	-
chrUPM791_02727	RLV_5447	aldo/keto_reductase	20.2381	353	28		4	3	12.22		7	6	21.88		6	4	16.19		17	5.66667	1.52753
chrUPM791_02729	RLV_5449	GntR_family_transcriptional_regulator	10.7527	407	31		3	3	10.34		4	2	7.39		3	2	7.39		10	3.33333	0.57735
chrUPM791_02730	RLV_5450	branched_chain_amino_acid_aminotransferase	16.6667	367	32		7	5	12.84		4	2	8.2		5	3	9.02		16	5.33333	1.52753
chrUPM791_02735	RLV_5455	ketol-acid_reductoisomerase	70.3704	340	27		23	13	34.22		14	9	25.96		20	8	21.83		57	19	4.58258
chrUPM791_02739	RLV_5459	zinc-binding_dehydrogenase	25.3333	349	25		7	5	20.11		4	3	11.49		8	6	24.14		19	6.33333	2.08167
chrUPM791_02750	RLV_5470	pyridoxine_5'-phosphate_synthase		251	20		-	-	-		2	2	11.6		2	2	10
chrUPM791_02774	RLV_5493	acetolactate_synthase_small_subunit		191	19		4	3	17.89		2	2	12.63		-	-	-
chrUPM791_02775	RLV_5494	acetolactate_synthase	37.3984	597	41		14	11	24.66		14	12	25.17		18	12	23.83		46	15.3333	2.3094
chrUPM791_02781	RLV_5500	phosphoserine_phosphatase		297	16		2	2	8.11		-	-	-		2	2	7.77
chrUPM791_02782	RLV_5501	serine_protease	9.90991	592	37		3	3	7.28		5	4	9.31		3	2	4.91		11	3.66667	1.1547
chrUPM791_02783	RLV_5502	protease_modulator_HflC	39.0805	319	29		10	10	30.5		9	8	26.1		15	10	31.45		34	11.3333	3.21455
chrUPM791_02784	RLV_5503	Modulator_of_FtsH_protease_HflK	34.6154	361	26		7	6	20.28		12	7	22.5		8	7	22.5		27	9	2.64575
chrUPM791_02788	RLV_5506	Stringent_starvation_protein_B		172	13		-	-	-		4	3	18.13		2	2	14.62
chrUPM791_02791	RLV_5509	cell_envelope_biogenesis_protein_AsmA		1237	90		-	-	-		2	2	1.94		-	-	-
chrUPM791_02798	RLV_5516	cell_envelope_biogenesis_protein_OmpA		222	12		-	-	-		2	2	10.86		-	-	-
chrUPM791_02804	RLV_5522	hypothetical_protein		424	38		-	-	-		5	4	11.35		3	2	5.91
chrUPM791_02805	RLV_5523	PrkA_family_serine_protein_kinase	19.774	648	59		14	12	20.56		10	9	13.14		11	9	17.47		35	11.6667	2.08167
chrUPM791_02816	RLV_5533	Xaa-Pro_aminopeptidase	21.9512	612	41		9	7	14.89		10	6	12.6		8	5	9.98		27	9	1
chrUPM791_02818	RLV_5535	ribosomal_protein_L11_methyltransferase		293	23		2	2	8.9		-	-	-		3	2	8.9
chrUPM791_02822	RLV_5539	hypothetical_protein		165	13		-	-	-		3	3	28.05		-	-	-
chrUPM791_02825	RLV_5542	DNA_ligase	8.09524	719	70		8	7	11.42		4	3	4.74		5	3	4.74		17	5.66667	2.08167
chrUPM791_02827	RLV_5544	DNA_repair_protein_RecN		558	51		-	-	-		2	2	5.75		-	-	-
chrUPM791_02828	RLV_5545	membrane_protein		282	22		-	-	-		2	2	8.19		-	-	-
chrUPM791_02833	RLV_5550	D-alanine--D-alanine_ligase		309	24		3	3	7.79		-	-	-		-	-	-
chrUPM791_02837	RLV_5554	UDP-N-acetylenolpyruvoylglucosamine_reductase		325	29		3	2	6.17		-	-	-		6	2	7.1
chrUPM791_02838	RLV_5555	UDP-N-acetylmuramate--L-alanine_ligase		472	32		6	6	15.29		-	-	-		-	-	-
chrUPM791_02839	RLV_5556	UDP-N-acetylglucosamine--N-acetylmuramyl-_(pentapeptide)_pyrophosphoryl-undecaprenol_N-acetylglucosamine_transferase		375	25		-	-	-		4	3	11.76		3	2	8.82
chrUPM791_02844	RLV_5561	UDP-N-acetylmuramoylalanyl-D-glutamate--2,_6-diaminopimelate_ligase		507	39		3	3	6.13		-	-	-		-	-	-
chrUPM791_02847	RLV_5564	ribosomal_RNA_small_subunit_methyltransferase_H	13.8889	342	24		4	4	16.42		2	2	7.33		4	4	15.84		10	3.33333	1.1547
chrUPM791_02854	RLV_5571	pyrophosphate--fructose-6-phosphate_1-phosphotransferase	34.4086	404	31		8	8	24.57		10	8	22.83		14	11	32.51		32	10.6667	3.05505
chrUPM791_02865	RLV_5582	heme_ABC_transporter_ATP-binding_protein	37.1212	550	44		17	16	37.16		15	12	28.05		17	11	26.05		49	16.3333	1.1547
chrUPM791_02870	RLV_5587	thiamine_pyrophosphate_protein		553	38		5	4	10.69		4	3	7.79		-	-	-
chrUPM791_02879	RLV_5596	alcohol_dehydrogenase	19.7531	384	27		8	6	19.06		4	4	14.62		4	3	11.49		16	5.33333	2.3094
chrUPM791_02880	RLV_5597	aldehyde_dehydrogenase	16.6667	462	32		7	7	18.87		4	4	10.85		5	5	13.45		16	5.33333	1.52753
chrUPM791_02881	RLV_5598	glutamine_synthetase		456	39		-	-	-		3	2	5.93		-	-	-
chrUPM791_02885	RLV_5602	iron_ABC_transporter_substrate-binding_protein	30.7692	368	26		6	4	12.81		10	5	16.62		8	5	16.08		24	8	2
chrUPM791_02894	RLV_5611	sugar_ABC_transporter_substrate-binding_protein		419	32		3	2	6.22		4	3	11		-	-	-
chrUPM791_02897	RLV_5614	methionine_synthase	11.7647	1258	102		16	15	14.16		13	12	11.85		7	6	6.05		36	12	4.58258
chrUPM791_02898	RLV_5615	mannose-6-phosphate_isomerase	16.6667	420	28		8	6	16.47		4	4	11.46		2	2	5.97		14	4.66667	3.05505
chrUPM791_02909	RLV_5626	hypothetical_protein		128	8		2	2	22.83		-	-	-		2	2	22.83
chrUPM791_02928	RLV_5644	membrane_protein		247	16		2	2	8.13		-	-	-		-	-	-
chrUPM791_02941	RLV_5657	hypothetical_protein		133	11		-	-	-		-	-	-		3	2	25
chrUPM791_02950	RLV_5666	RNA_polymerase_sigma_factor_RpoD	68.5185	686	54		37	21	29.93		34	22	30.36		40	19	27.01		111	37	3
chrUPM791_02951	RLV_5668	L-threonine_3-dehydrogenase		346	26		4	2	5.22		-	-	-		-	-	-
chrUPM791_02952	RLV_5669	2-amino-3-ketobutyrate_CoA_ligase	23.6559	396	31		8	7	17.72		7	5	13.16		7	5	13.16		22	7.33333	0.57735
chrUPM791_02957	RLV_5675	aspartyl-tRNA_amidotransferase_subunit_B	17.5439	152	19		5	4	29.14		2	2	14.57		3	3	25.83		10	3.33333	1.52753
chrUPM791_02958	RLV_5676	carbamoyl_phosphate_synthase_small_subunit	25	404	28		7	7	17.87		8	7	15.88		6	5	13.15		21	7	1
chrUPM791_02968	RLV_5686	carbamoyl_phosphate_synthase_large_subunit	40.0709	1163	94		37	28	27.71		42	31	30.55		34	27	26.94		113	37.6667	4.04145
chrUPM791_02971	RLV_5689	transcription_elongation_factor_GreA	39.2157	159	17		6	4	26.58		6	5	37.34		8	5	39.24		20	6.66667	1.1547
chrUPM791_02973	RLV_5691	C4-dicarboxylate_transporter	31.5789	445	19		6	4	10.59		5	2	6.76		7	5	15.54		18	6	1
chrUPM791_02978	RLV_5696	LysR_family_transcriptional_regulator	33.3333	299	24		8	7	31.54		6	5	24.16		10	7	33.22		24	8	2
chrUPM791_02988	RLV_5706	3-deoxy-manno-octulosonate_cytidylyltransferase		290	19		2	2	10.03		4	3	10.73		-	-	-
chrUPM791_02990	RLV_5708	aspartate_aminotransferase	53.5714	401	28		17	12	28		15	11	29.5		13	10	32		45	15	2
chrUPM791_02996	RLV_5714	cold-shock_protein		72	6		4	3	26.76		3	3	26.76		-	-	-
chrUPM791_02998	RLV_5716	short-chain_dehydrogenase/reductase		289	27		2	2	8.68		-	-	-		3	2	8.68
chrUPM791_03001	RLV_5719	DNA-binding_response_regulator		234	22		3	2	11.16		-	-	-		-	-	-
chrUPM791_03009	RLV_5727	Membrane_fusogenic_activity	180	87	10		17	8	70.93		20	7	60.47		17	7	70.93		54	18	1.73205
chrUPM791_03010	RLV_5728	prolipoprotein_diacylglyceryl_transferase		283	14		-	-	-		2	2	10.64		-	-	-
chrUPM791_03013	RLV_5731	Xaa-Pro_dipeptidase	18.6667	384	25		7	6	19.32		2	2	6.27		5	4	12.53		14	4.66667	2.51661
chrUPM791_03015	RLV_5733	ribose-phosphate_pyrophosphokinase	55.5556	311	21		10	8	32.26		10	7	27.42		15	7	28.39		35	11.6667	2.88675
chrUPM791_03017	RLV_5736	50S_ribosomal_protein_L25	62.5	203	16		10	6	34.16		9	6	33.66		11	6	31.68		30	10	1
chrUPM791_03023	RLV_5742	GTP-binding_protein	16.092	368	29		5	5	16.35		3	2	6.81		6	4	14.44		14	4.66667	1.52753
chrUPM791_03027	RLV_5747	adenine_phosphoribosyltransferase		181	14		-	-	-		-	-	-		3	2	16.11
chrUPM791_03029	RLV_5749	cytochrome_B	33.3333	423	20		5	4	9.24		10	4	9		5	3	9		20	6.66667	2.88675
chrUPM791_03030	RLV_5750	ubiquinol-cytochrome_C_reductase		193	9		-	-	-		3	2	16.67		8	2	16.67
chrUPM791_03032	RLV_5752	multidrug_ABC_transporter_ATP-binding_protein		638	56		-	-	-		-	-	-		5	3	5.02
chrUPM791_03034	RLV_5754	multidrug_ABC_transporter_ATP-binding_protein	6.80272	619	49		2	2	4.21		3	3	6.31		5	4	8.09		10	3.33333	1.52753
chrUPM791_03036	RLV_5757	sodium:phosphate_symporter		549	38		-	-	-		-	-	-		3	2	4.2
chrUPM791_03041	RLV_5762	poly(A)_polymerase		418	42		4	4	10.55		-	-	-		-	-	-
chrUPM791_03044	RLV_5765	ATPase_AAA	17.9487	337	26		4	4	12.2		2	2	7.14		8	6	21.73		14	4.66667	3.05505
chrUPM791_03058	RLV_5779	2-isopropylmalate_synthase	18.0556	584	48		10	9	17.67		9	7	13.21		7	5	11.15		26	8.66667	1.52753
chrUPM791_03060	RLV_5781	ATP-dependent_Clp_protease_proteolytic_subunit	124.561	195	19		20	10	53.09		21	10	49.48		30	9	49.48		71	23.6667	5.50757
chrUPM791_03061	RLV_5782	ABC_transporter_substrate-binding_protein	61.9048	256	14		8	4	16.47		8	6	19.22		10	6	19.22		26	8.66667	1.1547
chrUPM791_03062	RLV_5783	7-cyano-7-deazaguanine_reductase	36.6667	155	10		3	3	20.13		5	3	23.38		3	2	18.18		11	3.66667	1.1547
chrUPM791_03066	RLV_5787	anthranilate_synthase_subunit_I	10.4167	730	64		7	7	11.39		7	4	7.54		6	5	9.47		20	6.66667	0.57735
chrUPM791_03073	RLV_5794	formate--tetrahydrofolate_ligase	17.8295	560	43		9	7	16.28		8	5	10.73		6	5	10.91		23	7.66667	1.52753
chrUPM791_03078	RLV_5799	membrane_protein	20.8333	377	32		4	3	10.11		9	7	24.2		7	6	18.88		20	6.66667	2.51661
chrUPM791_03081	RLV_5802	glycine/betaine_ABC_transporter_substrate-binding_protein	25.641	319	26		5	4	14.78		6	4	17.92		9	5	20.75		20	6.66667	2.08167
chrUPM791_03083	RLV_5804	hemolysin	24.6377	351	23		3	2	6.86		6	2	8.57		8	4	15.43		17	5.66667	2.51661
chrUPM791_03085	RLV_5806	ArsR_family_transcriptional_regulator		106	5		4	3	37.14		4	2	28.57		-	-	-
chrUPM791_03086	RLV_5808	omega_amino_acid--pyruvate_aminotransferase	28.5714	442	35		10	9	26.98		13	9	24.04		7	6	16.78		30	10	3
chrUPM791_03088	RLV_5810	branched_chain_amino_acid_ABC_transporter_substrate-binding_protein	14.9425	368	29		4	4	14.44		6	5	19.35		3	3	11.44		13	4.33333	1.52753
chrUPM791_03091	RLV_5813	peptide_ABC_transporter_substrate-binding_protein	11.9048	527	42		5	4	8.56		5	3	7.22		5	4	9.7		15	5	0
chrUPM791_03097	RLV_5819	2-dehydro-3-deoxygluconokinase		307	20		2	2	9.15		3	2	9.8		-	-	-
chrUPM791_03099	RLV_5822	glutamine_synthetase		347	28		-	-	-		-	-	-		2	2	7.23
chrUPM791_03103	RLV_5826	GTPase_Der		475	43		-	-	-		5	4	10.55		3	3	7.59
chrUPM791_03104	RLV_5827	membrane_protein		228	22		-	-	-		2	2	12.78		-	-	-
chrUPM791_03107	RLV_5830	microcin_B17_transporter (BacA)		422	20		-	-	-		5	3	9.74		6	3	9.74
chrUPM791_03110	RLV_5833	methionine_aminopeptidase		253	16		3	2	9.52		-	-	-		-	-	-
chrUPM791_03111	RLV_5834	luciferase	14.9425	355	29		5	5	14.41		5	3	11.86		3	3	11.86		13	4.33333	1.1547
chrUPM791_03115	RLV_5838	glycerol_kinase	10.2564	498	39		2	2	4.23		5	4	9.46		5	3	7.04		12	4	1.73205
chrUPM791_03132	RLV_5854	PspA/IM30_family_protein	13.3333	380	40		9	5	16.89		5	5	17.41		2	2	5.01		16	5.33333	3.51188
chrUPM791_03134	RLV_5856	flotillin	27.2727	585	55		11	11	19.86		19	13	26.88		15	12	23.63		45	15	4
chrUPM791_03140	RLV_5862	chitin_deacetylase		308	31		2	2	5.86		-	-	-		-	-	-
chrUPM791_03152	RLV_5874	hypothetical_protein	22.5	470	40		6	4	9.81		12	8	21.96		9	6	17.27		27	9	3
chrUPM791_03153	RLV_5875	hypothetical_protein	11.1111	314	33		3	3	11.18		5	4	16.61		3	2	8.63		11	3.66667	1.1547
chrUPM791_03155	RLV_5877	dihydroxy-acid_dehydratase	10.0775	580	43		4	3	5.53		5	4	7.25		4	3	6.04		13	4.33333	0.57735
chrUPM791_03156	RLV_5878	aldehyde_dehydrogenase	6.83761	478	39		4	3	6.5		2	2	4.82		2	2	4.82		8	2.66667	1.1547
chrUPM791_03159	RLV_5881	xylose_ABC_transporter_ATP-binding_protein		513	47		-	-	-		2	2	6.05		-	-	-
chrUPM791_03160	RLV_5882	sugar_ABC_transporter_substrate-binding_protein	33.3333	355	27		5	4	15.82		11	8	24.58		11	7	23.45		27	9	3.4641
chrUPM791_03164	RLV_5886	inositol_2-dehydrogenase		331	27		2	2	9.09		5	4	16.06		-	-	-
chrUPM791_03166	RLV_5888	xylose_ABC_transporter_substrate-binding_protein		347	27		-	-	-		4	3	12.72		2	2	6.07
chrUPM791_03193	RLV_5917	exopolysaccharide_glucosyl_ketal-pyruvate-transferase	28.2051	301	26		6	5	22.33		9	6	23.67		7	5	22.33		22	7.33333	1.52753
chrUPM791_03195	RLV_5919	exopolysaccharide_biosynthesis_protein	27.9279	344	37		7	6	18.95		13	10	35.28		11	8	26.53		31	10.3333	3.05505
chrUPM791_03208	RLV_5932	chromosome_partitioning_protein_ParA	14.9758	759	69		5	4	7.39		12	9	13.85		14	11	17.15		31	10.3333	4.72582
chrUPM791_03210	RLV_5934	sugar_ABC_transporter_substrate-binding_protein		362	30		-	-	-		4	4	16.34		-	-	-
chrUPM791_03213	RLV_5937	UDP-glucose_6-dehydrogenase	55.8559	443	37		21	16	39.59		17	14	40.72		24	16	41.86		62	20.6667	3.51188
chrUPM791_03218	RLV_5944	mannose-1-phosphate_guanyltransferase	20.7792	964	77		18	14	15.78		17	11	13.81		13	9	11.42		48	16	2.64575
chrUPM791_03232	RLV_5959	oxidoreductase	16.0494	348	27		5	5	15.56		6	4	14.41		2	2	8.07		13	4.33333	2.08167
chrUPM791_03233	RLV_5960	glutamine_amidotransferase	33.3333	262	18		5	5	21.84		8	5	19.16		5	5	22.99		18	6	1.73205
chrUPM791_03252	RLV_5979	chemotaxis_regulatory_protein_CheY		265	19		-	-	-		3	2	10.98		3	3	15.53
chrUPM791_03254	RLV_5981	dihydropyrimidine_dehydrogenase_subunit_A		454	40		3	3	9.27		3	3	9.27		-	-	-
chrUPM791_03263	RLV_5990	Zn-dependent_hydrolase	19.3548	418	31		6	4	10.79		5	3	8.87		7	5	16.07		18	6	1
chrUPM791_03265	RLV_5992	phenylhydantoinase	19.6078	485	34		8	6	14.05		6	5	11.36		6	4	9.09		20	6.66667	1.1547
chrUPM791_03267	RLV_5994	sulfonate_ABC_transporter_ATP-binding_protein		259	21		-	-	-		2	2	8.91		2	2	8.91
chrUPM791_03272	RLV_5998	hemolysin_secretion_protein_D		397	32		-	-	-		-	-	-		2	2	6.06
chrUPM791_03273	RLV_5999	ABC_transporter_permease	4.21941	1109	79		2	2	1.71		4	4	4.15		4	4	4.15		10	3.33333	1.1547
chrUPM791_03277	RLV_6002A	Urease_accessory_protein_UreE_1	25	199	16		5	4	15.15		5	4	22.22		2	2	11.62		12	4	1.73205
chrUPM791_03280	RLV_6006	urease_subunit_alpha		571	35		2	2	4.39		-	-	-		-	-	-
chrUPM791_03286	RLV_6012	urease_accessory_protein_UreD		274	23		-	-	-		4	2	8.06		-	-	-
chrUPM791_03296	RLV_6022	branched_chain_amino_acid_ABC_transporter_substrate-binding_protein	34.6667	374	25		5	4	9.12		12	6	13.67		9	5	13.14		26	8.66667	3.51188
chrUPM791_03298	RLV_6024	ABC_transporter_ATP-binding_protein	27.5362	248	23		5	4	16.6		7	4	19.43		7	7	31.17		19	6.33333	1.1547
chrUPM791_03299	RLV_6025	ABC_transporter_ATP-binding_protein	18.1818	292	22		4	3	11.68		4	4	13.75		4	4	13.75		12	4	0
chrUPM791_03300	RLV_6026	branched-chain_amino_acid_ABC_transporter_permease	18.3908	464	29		3	2	5.83		5	5	13.17		8	7	16.85		16	5.33333	2.51661
chrUPM791_03318	RLV_6044	DNA-directed_RNA_polymerase_sigma-70_factor		303	29		2	2	6.29		3	2	7.28		-	-	-
chrUPM791_03319	RLV_6045	membrane_protein	16.3121	836	47		3	3	5.27		13	8	11.74		7	3	5.03		23	7.66667	5.03322
chrUPM791_03320	RLV_6046	adenylosuccinate_synthetase	52.0833	433	32		19	16	41.2		16	14	34.95		15	12	31.71		50	16.6667	2.08167
chrUPM791_03337	RLV_6063	MarR_family_transcriptional_regulator		155	16		3	2	12.99		-	-	-		-	-	-
chrUPM791_03397	RLV_6122	hypothetical_protein		113	9		-	-	-		3	2	19.64		-	-	-
chrUPM791_03402	RLV_6127	phosphoribosylaminoimidazole-succinocarboxamide_synthase	16.092	315	29		4	3	10.19		6	3	13.69		4	3	14.65		14	4.66667	1.1547
chrUPM791_03404	RLV_6129	hemolysin_secretion_protein_D	11.1111	404	33		2	2	5.71		3	3	10.67		6	4	12.9		11	3.66667	2.08167
chrUPM791_03405	RLV_6130	multidrug_efflux_RND_transporter_permease_subunit		1037	54		-	-	-		2	2	1.93		-	-	-
chrUPM791_03406	RLV_5939	nodulation_protein_NodT	24.5098	475	34		7	4	12.87		9	4	12.87		9	5	15.61		25	8.33333	1.1547
chrUPM791_03441	RLV_6165	3-phosphoglycerate_dehydrogenase	64.1667	532	40		24	16	33.9		27	17	38.04		26	17	39.36		77	25.6667	1.52753
chrUPM791_03442	RLV_6166	phosphoserine_aminotransferase	45.1613	393	31		15	11	30.1		16	11	30.1		11	7	19.64		42	14	2.64575
chrUPM791_03445	RLV_6169	phosphoglucosamine_mutase	10.1852	451	36		4	3	7.56		5	4	10.44		2	2	5.11		11	3.66667	1.52753
chrUPM791_03446	RLV_6170	cell_division_protein_FtsH	10.8974	649	52		5	4	6.64		6	5	9.88		6	6	11.73		17	5.66667	0.57735
chrUPM791_03449	RLV_6173	membrane_protein	48.8889	178	15		7	5	28.81		9	5	28.81		6	5	28.81		22	7.33333	1.52753
chrUPM791_03450	RLV_6174	protein_TolB	9.00901	444	37		2	2	6.55		6	6	17.38		2	2	4.29		10	3.33333	2.3094
chrUPM791_03452	RLV_6176	biopolymer_transporter_ExbD		151	9		-	-	-		3	2	17.33		-	-	-
chrUPM791_03453	RLV_6177	biopolymer_transporter_ExbB		240	20		2	2	11.72		-	-	-		2	2	9.21
chrUPM791_03463	RLV_6187	transcriptional_regulator	14.2857	249	21		3	3	14.92		4	3	14.92		2	2	9.68		9	3	1
chrUPM791_03464	RLV_6188	alkane_1-monooxygenase		383	23		4	4	10.21		3	3	8.12		-	-	-
chrUPM791_03475	RLV_6199	putative_transmembrane_protein	5.76923	881	52		3	2	2.39		4	3	3.86		2	2	2.73		9	3	1
chrUPM791_03484	RLV_6208	Cell_division_protein_ZapA		126	13		-	-	-		-	-	-		2	2	21.6
chrUPM791_03485	RLV_6209	hypothetical_protein		92	11		-	-	-		-	-	-		2	2	23.08
chrUPM791_03486	RLV_6210	transketolase	44.6667	658	50		25	16	25.27		21	14	23.14		21	13	24.2		67	22.3333	2.3094
chrUPM791_03487	RLV_6211	glyceraldehyde-3-phosphate_dehydrogenase	90.1235	337	27		24	14	50.6		27	14	45.54		22	11	41.07		73	24.3333	2.51661
chrUPM791_03491	RLV_6214	phosphoglycerate_kinase	52.6882	401	31		17	13	43		15	13	36.75		17	10	30.75		49	16.3333	1.1547
chrUPM791_03492	RLV_6215	fructose-bisphosphate_aldolase	97.9167	342	32		34	19	45.45		28	16	43.7		32	15	46.04		94	31.3333	3.05505
chrUPM791_03495	RLV_6217	MFS_transporter		433	17		3	2	5.56		-	-	-		3	2	4.17
chrUPM791_03498	RLV_6220	50S_ribosomal_protein_L31	61.1111	74	6		4	3	54.79		2	2	43.84		5	2	36.99		11	3.66667	1.52753
chrUPM791_03499	RLV_6221	ABC_transporter	12.5	601	40		2	2	4.67		5	3	6.67		8	4	8.17		15	5	3
chrUPM791_03502	RLV_6223	hypothetical_protein	94.4444	63	6		6	4	37.1		6	5	54.84		5	4	61.29		17	5.66667	0.57735
chrUPM791_03505	RLV_6226	membrane_protein		344	29		-	-	-		7	5	22.74		5	3	12.83
chrUPM791_03506	RLV_6227	flagellar_motor_protein_MotA		368	29		-	-	-		-	-	-		6	4	11.17
chrUPM791_03507	RLV_6228	inositol_monophosphatase		267	20		-	-	-		-	-	-		3	2	9.77
chrUPM791_03522	RLV_6243	thiamine-phosphate_pyrophosphorylase	18.5185	218	18		3	3	17.97		3	3	23.04		4	3	23.04		10	3.33333	0.57735
chrUPM791_03528	RLV_6249	phosphoribosylaminoimidazole_carboxylase	17.284	359	27		5	5	16.48		6	5	17.88		3	2	7.82		14	4.66667	1.52753
chrUPM791_03535	RLV_6256	serine/threonine_dehydratase		325	23		2	2	8.02		-	-	-		-	-	-
chrUPM791_03544	RLV_6265	pyruvate_kinase	80	480	35		28	15	44.89		28	14	38.2		28	14	39.25		84	28	0
chrUPM791_03551	RLV_6272	oligoendopeptidase_F	34.0426	619	47		19	13	22.17		16	14	23.46		13	10	17.31		48	16	3
chrUPM791_03556	RLV_6277	homospermidine_synthase	21.2121	484	33		9	7	13.66		7	4	8.28		5	5	10.56		21	7	2
chrUPM791_03559	RLV_6280	multifunctional_2',3'-cyclic-nucleotide_2'-phosphodiesterase/5'-nucleotidase/3'-nucleotidase		653	42		2	2	3.99		2	2	3.83		-	-	-
chrUPM791_03561	RLV_6282	membrane_protein	11.9048	347	28		4	3	10.4		3	3	10.4		3	3	10.4		10	3.33333	0.57735
chrUPM791_03563	RLV_6284	arabinose_5-phosphate_isomerase		332	21		2	2	7.85		-	-	-		-	-	-
chrUPM791_03565	RLV_6286	UTP--glucose-1-phosphate_uridylyltransferase	73.3333	296	25		19	12	44.07		14	12	40.34		22	12	44.41		55	18.3333	4.04145
chrUPM791_03569	RLV_6291	dihydropyrimidine_dehydrogenase_subunit_A		492	42		5	4	8.55		3	3	7.94		-	-	-
chrUPM791_03570	RLV_6292	glutamate_synthase	1.82292	1575	128		2	2	1.91		3	2	1.91		2	2	2.48		7	2.33333	0.57735
chrUPM791_03571	RLV_6293	threonine_aldolase		351	25		-	-	-		2	2	10.29		-	-	-
chrUPM791_03574	RLV_6296	heat-shock_protein_IbpA	202.778	157	12		23	10	52.56		25	10	52.56		25	9	52.56		73	24.3333	1.1547
chrUPM791_03592	RLV_6313	C4-dicarboxylate_ABC_transporter_substrate-binding_protein		315	20		2	2	8.6		4	3	12.74		-	-	-
chrUPM791_03599	RLV_6321	IMP_dehydrogenase	4.92424	1109	88		4	4	4.6		6	6	7.13		3	3	3.61		13	4.33333	1.52753
chrUPM791_03603	RLV_6325	glycogen_phosphorylase	23.3831	821	67		14	11	17.07		16	12	20.24		17	10	17.44		47	15.6667	1.52753
chrUPM791_03604	RLV_6326	glycogen-branching_enzyme		736	53		2	2	3.27		-	-	-		-	-	-
chrUPM791_03605	RLV_6327	glucose-1-phosphate_adenylyltransferase	11.7647	421	34		6	6	15.71		3	3	7.38		3	3	8.1		12	4	1.73205
chrUPM791_03606	RLV_6328	glycogen_synthase		481	32		3	3	8.33		5	4	8.96		-	-	-
chrUPM791_03607	RLV_6329	phosphoglucomutase	27.7778	544	42		14	9	19.71		12	8	15.84		9	7	14.36		35	11.6667	2.51661
chrUPM791_03612	RLV_6334	sarcosine_oxidase_subunit_alpha	15.0685	998	73		7	3	4.81		13	11	16.05		13	9	12.64		33	11	3.4641
chrUPM791_03615	RLV_6337	sarcosine_oxidase_subunit_beta	8.82353	418	34		2	2	5.04		4	3	10.79		3	2	6.71		9	3	1
chrUPM791_03619	RLV_6341	30S_ribosomal_protein_S21		71	9		-	-	-		3	3	28.57		-	-	-
chrUPM791_03620	RLV_3316	GlcNAc_transferase		290	24		-	-	-		2	2	5.54		-	-	-
chrUPM791_03623	RLV_6345	NAD_synthetase		465	22		-	-	-		-	-	-		2	2	6.47
chrUPM791_03625	RLV_6347	NAD(P)_transhydrogenase_subunit_alpha	41.6667	383	28		11	10	29.06		10	9	29.58		14	11	36.91		35	11.6667	2.08167
chrUPM791_03631	RLV_6353	ABC_transporter_substrate-binding_protein		369	25		-	-	-		6	5	20.38		6	5	18.21
chrUPM791_03633	RLV_6355	dihydrofolate_reductase	21.3333	319	25		7	6	21.07		5	5	18.24		4	4	16.67		16	5.33333	1.52753
chrUPM791_03634	RLV_6356	transcriptional_regulator		341	25		-	-	-		-	-	-		2	2	5
chrUPM791_03637	RLV_6359	cobalamin_biosynthesis_protein_CobW	43.6782	371	29		15	7	19.46		12	8	23.78		11	5	18.92		38	12.6667	2.08167
chrUPM791_03638	RLV_6360	WD_domain,_G-beta_repeat	25	330	28		5	3	13.37		8	5	23.4		8	5	17.63		21	7	1.73205
chrUPM791_03650	RLV_6372	Inner_membrane_protein_YebE	66.6667	240	15		8	5	30.96		10	7	38.49		12	8	41.84		30	10	2
chrUPM791_03659	RLV_6381	oxidoreductase	20.4301	396	31		4	3	9.87		5	4	15.95		10	6	21.01		19	6.33333	3.21455
chrUPM791_03660	RLV_6382	AP_endonuclease	38.6667	351	25		9	7	21.14		13	9	31.71		7	7	26		29	9.66667	3.05505
chrUPM791_03661	RLV_6383	ABC_transporter_substrate-binding_protein		316	25		-	-	-		3	2	9.21		-	-	-
chrUPM791_03665	RLV_6387	xylose_isomerase	28.2828	437	33		11	9	21.1		11	9	22.71		6	4	11.47		28	9.33333	2.88675
chrUPM791_03666	RLV_6388	xylulokinase		485	31		4	3	7.44		-	-	-		-	-	-
chrUPM791_03669	RLV_6391	hemolysin_D		406	30		-	-	-		5	3	9.63		2	2	4.94
chrUPM791_03673	RLV_6395	glutamate--tRNA_ligase	36.5854	489	41		13	12	27.25		19	13	30.12		13	12	26.43		45	15	3.4641
chrUPM791_03674	RLV_6396	lysine--tRNA_ligase	13.9535	499	43		6	6	11.85		7	5	9.64		5	4	7.43		18	6	1
chrUPM791_03681	RLV_6403	gamma-aminobutyraldehyde_dehydrogenase		476	37		-	-	-		2	2	5.05		-	-	-
chrUPM791_03694	RLV_6416	transaldolase	47.7477	322	37		18	14	47.04		19	14	47.04		16	11	37.69		53	17.6667	1.52753
chrUPM791_03714	RLV_6436	ACR_family_transporter		1049	75		-	-	-		2	2	3.15		-	-	-
chrUPM791_03717	RLV_6439	peroxiredoxin	29.6296	144	9		3	2	20.28		2	2	18.18		3	2	18.18		8	2.66667	0.57735
chrUPM791_03724	RLV_6446	galactonate_dehydratase	36.7816	383	29		15	10	37.17		8	7	25.92		9	6	23.56		32	10.6667	3.78594
chrUPM791_03731	RLV_6453	gluconolactonase	30.5556	304	24		7	6	24.09		6	5	18.81		9	5	21.12		22	7.33333	1.52753
chrUPM791_03739	RLV_6461	beta-D-galactosidase	17.2222	748	60		12	8	12.85		8	7	12.72		11	8	14.73		31	10.3333	2.08167
chrUPM791_03743	RLV_6465	sugar_ABC_transporter_substrate-binding_protein		420	33		-	-	-		4	4	9.55		-	-	-
chrUPM791_03748	RLV_6470	adenylate_cyclase	30.303	407	33		9	8	25.86		10	8	24.63		11	8	24.88		30	10	1
chrUPM791_03758	RLV_6480	aldehyde_dehydrogenase	12.1212	503	44		2	2	4.78		9	5	12.35		5	5	13.15		16	5.33333	3.51188
chrUPM791_03760	RLV_6482	glutamine_amidotransferase		199	12		4	3	14.14		-	-	-		-	-	-
chrUPM791_03800	RLV_6523	chaperone_protein_ClpB	64.2276	867	82		57	35	41.69		53	36	44.11		48	36	43.19		158	52.6667	4.50925
chrUPM791_03801	RLV_6524	hypothetical_protein	36.8421	258	19		6	3	14.4		8	3	14.4		7	3	14.4		21	7	1
chrUPM791_03803	RLV_6526	peptide_chain_release_factor_1	7.01754	360	38		4	4	14.21		2	2	8.91		2	2	8.91		8	2.66667	1.1547
chrUPM791_03804	RLV_6527	peptidase		756	73		-	-	-		3	3	4.9		-	-	-
chrUPM791_03805	RLV_6528	aspartate_kinase	48.9583	420	32		17	13	38.42		14	12	33.41		16	14	40.33		47	15.6667	1.52753
chrUPM791_03806	RLV_6529	bifunctional_3-demethylubiquinone_3-O-methyltransferase/2-octaprenyl-6-hydroxy_phenol_methylase		249	22		-	-	-		9	7	35.08		6	5	22.18
chrUPM791_03808	RLV_6531	amidohydrolase		286	23		3	3	11.93		-	-	-		2	2	8.07
chrUPM791_03816	RLV_6539	N-acetylglutamate_synthase	19.7917	414	32		6	6	17.68		8	6	16.22		5	4	10.65		19	6.33333	1.52753
chrUPM791_03817	RLV_6541	peptidylprolyl_isomerase	65.5556	294	30		14	11	36.86		27	17	53.92		18	11	37.54		59	19.6667	6.65833
chrUPM791_03818	RLV_6542	protein_translocase_subunit_SecA	61.6667	906	80		46	30	36.13		57	32	37.02		45	31	35.03		148	49.3333	6.65833
chrUPM791_03822	RLV_6546	NADP-dependent_aryl-alcohol_dehydrogenase	24.4444	327	30		6	5	16.26		10	8	27.91		6	4	16.26		22	7.33333	2.3094
chrUPM791_03828	RLV_6552	hypothetical_protein		96	9		6	3	37.89		-	-	-		3	2	25.26
chrUPM791_03840	RLV_6564	cob(I)yrinic_acid_a,c-diamide_adenosyltransferase		193	15		2	2	12.5		3	2	13.54		-	-	-
chrUPM791_03842	RLV_6566	electron_transfer_flavoprotein_subunit_beta	59.0909	250	22		15	11	53.01		11	8	37.35		13	7	35.74		39	13	2
chrUPM791_03843	RLV_6567	putative_electron_transfer_flavoprotein_alpha-subunit	19.0476	310	21		5	3	13.59		3	2	10.68		4	3	14.89		12	4	1
chrUPM791_03844	RLV_6568	3-hydroxybutyryl-CoA_dehydrogenase	23.1884	294	23		6	5	17.41		4	3	10.92		6	4	15.02		16	5.33333	1.1547
chrUPM791_03847	RLV_6571	argininosuccinate_lyase	26.8519	468	36		13	11	22.06		9	7	13.7		7	5	14.13		29	9.66667	3.05505
chrUPM791_03849	RLV_6573	diaminopimelate_decarboxylase	9.25926	423	36		2	2	5.92		6	4	11.85		2	2	6.4		10	3.33333	2.3094
chrUPM791_03852	RLV_6576	hypoxanthine_phosphoribosyltransferase		181	14		2	2	11.11		-	-	-		4	3	18.89
chrUPM791_03855	RLV_6579	cell_division_protein_FtsX		338	28		-	-	-		3	2	7.42		-	-	-
chrUPM791_03859	RLV_6583	hypothetical_protein		339	27		-	-	-		3	2	8.28		-	-	-
chrUPM791_03861	RLV_6585	cyclohexadienyl_dehydrogenase	20.5128	308	26		6	5	23.78		5	3	14.66		5	3	14.66		16	5.33333	0.57735
chrUPM791_03862	RLV_6586	histidinol-phosphate_aminotransferase	40.7407	370	27		12	10	36.86		10	8	28.18		11	8	24.93		33	11	1
chrUPM791_03864	RLV_6588	hydroxyacylglutathione_hydrolase	37.5	257	16		6	4	17.19		5	4	17.19		7	6	27.34		18	6	1
chrUPM791_03868	RLV_6592	50S_ribosomal_protein_L28	36.6667	99	10		2	2	23.47		5	3	32.65		4	3	32.65		11	3.66667	1.52753
chrUPM791_03872	RLV_6596	cobalt_chelatase	12.5	634	56		7	7	13.74		7	6	10.9		7	6	10.9		21	7	0
chrUPM791_03873	RLV_6597	aerobic_cobaltochelatase_subunit_CobS	32.2222	331	30		8	8	26.97		11	8	27.27		10	7	26.36		29	9.66667	1.52753
chrUPM791_03876	RLV_6600	3-dehydroquinate_synthase	14.2857	377	28		4	4	11.7		3	2	7.98		5	4	13.83		12	4	1
chrUPM791_03880	RLV_6604	acetyl-CoA_carboxylase_carboxyl_transferase_subunit_alpha	28.8889	318	30		9	6	23.34		7	6	20.82		10	6	24.92		26	8.66667	1.52753
chrUPM791_03885	RLV_6609	amidohydrolase	11.9048	388	28		3	2	6.98		4	3	6.98		3	3	6.98		10	3.33333	0.57735
chrUPM791_03902	RLV_6626	5-aminolevulinate_synthase		405	32		4	2	5.94		-	-	-		4	2	5.94
chrUPM791_03907	RLV_6631	arginase		312	21		-	-	-		2	2	9.32		-	-	-
chrUPM791_03913	RLV_6637	formate_dehydrogenase_subunit_alpha		960	70		-	-	-		3	2	2.29		-	-	-
chrUPM791_03914	RLV_6638	formate_dehydrogenase_subunit_beta		519	42		-	-	-		4	3	8.11		-	-	-
chrUPM791_03918	RLV_6642	oxidoreductase		275	23		-	-	-		2	2	10.58		4	3	16.42
chrUPM791_03921	RLV_6645	Putative_HMP/thiamine-binding_protein_YkoF		203	11		-	-	-		3	2	12.87		4	2	12.87
chrUPM791_03923	RLV_6647	ABC_transporter		271	23		2	2	7.41		4	3	11.48		-	-	-
chrUPM791_03924	RLV_6648	myristoyl_transferase		337	24		-	-	-		6	3	9.23		5	3	9.23
chrUPM791_03929	RLV_6653	ATP_synthase_subunit_beta	417.204	479	31		98	17	49.58		125	17	49.58		165	18	51.05		388	129.333	33.7095
chrUPM791_03930	RLV_6654	ATP_synthase_subunit_gamma	91.0256	295	26		20	14	40.14		24	14	42.52		27	16	48.98		71	23.6667	3.51188
chrUPM791_03931	RLV_6655	ATP_synthase_subunit_alpha	134.848	510	44		46	25	47.15		65	25	49.71		67	25	49.9		178	59.3333	11.5902
chrUPM791_03932	RLV_6656	ATP_synthase_F0F1_subunit_delta	56.25	189	16		6	5	26.6		11	5	26.6		10	6	36.7		27	9	2.64575
chrUPM791_03952	RLV_6676	dihydrolipoamide_dehydrogenase	127.778	469	36		49	19	37.18		37	20	36.32		52	20	34.83		138	46	7.93725
chrUPM791_03954	RLV_6678	glucose-1-dehydrogenase	38.0952	251	21		9	5	24		8	6	27.2		7	4	18.8		24	8	1
chrUPM791_03955	RLV_6679	hypothetical_protein		170	12		-	-	-		2	2	16.57		-	-	-
chrUPM791_03957	RLV_6681	dihydrolipoamide_succinyltransferase	243.011	422	31		64	21	46.79		71	18	42.28		91	20	45.13		226	75.3333	14.0119
chrUPM791_03959	RLV_6683	2-oxoglutarate_dehydrogenase_subunit_E1	185.271	1019	86		136	45	41.55		163	46	43.32		179	45	43.22		478	159.333	21.7332
chrUPM791_03960	RLV_6684	succinyl-CoA_synthetase_subunit_alpha	90	301	20		19	9	31.33		16	10	34.33		19	10	33.33		54	18	1.73205
chrUPM791_03961	RLV_6685	hypothetical_protein	33.3333	164	13		5	3	23.31		3	3	22.09		5	2	15.34		13	4.33333	1.1547
chrUPM791_03962	RLV_6686	succinyl-CoA_ligase_subunit_beta	104.505	398	37		36	20	52.64		41	18	44.84		39	19	47.61		116	38.6667	2.51661
chrUPM791_03963	RLV_6687	malate_dehydrogenase	193.333	321	20		37	14	41.88		43	16	45		36	13	43.75		116	38.6667	3.78594
chrUPM791_03965	RLV_6689	membrane_protein	29.6296	172	9		3	2	14.62		3	2	14.62		2	2	14.62		8	2.66667	0.57735
chrUPM791_03966	RLV_6690	succinate_dehydrogenase_iron-sulfur_subunit	44.8718	260	26		11	7	24.71		13	8	29.34		11	7	25.87		35	11.6667	1.1547
chrUPM791_03967	RLV_6691	succinate_dehydrogenase	78.4314	614	51		31	19	36.22		44	20	38.17		45	21	40.95		120	40	7.81025
chrUPM791_04008	RLV_6732	YciI-like_protein		98	11		-	-	-		-	-	-		2	2	20.62
chrUPM791_04013	RLV_6737	membrane_protein	23.4568	417	27		3	3	10.58		6	4	15.14		10	5	16.83		19	6.33333	3.51188
chrUPM791_04014	RLV_6738	hypothetical_protein	11.1111	541	51		3	3	7.41		7	7	15.74		7	5	11.67		17	5.66667	2.3094
chrUPM791_04020	RLV_6744	inorganic_pyrophosphatase	52.0833	178	16		6	5	33.9		9	7	41.81		10	8	41.81		25	8.33333	2.08167
chrUPM791_04022	RLV_6746	GTP-binding_protein	50	607	58		30	21	34.49		26	18	32.34		31	18	31.85		87	29	2.64575
chrUPM791_04023	RLV_6747	peptidase_M3	18.3908	696	58		11	10	17.7		10	9	17.27		11	7	13.81		32	10.6667	0.57735
chrUPM791_04035	RLV_6758	Argininosuccinate_synthase_2	52.381	408	42		25	14	39.8		23	12	39.31		18	10	34.4		66	22	3.60555
chrUPM791_04036	RLV_6759	short-chain_dehydrogenase	15.1515	284	22		4	2	12.37		3	2	12.37		3	2	12.37		10	3.33333	0.57735
chrUPM791_04049	RLV_6771	ABC_transporter_ATP-binding_protein		236	16		2	2	10.21		3	2	10.21		-	-	-
chrUPM791_04050	RLV_6772	glycosyl_transferase_family_1	10.3825	848	61		4	2	3.66		3	3	4.72		12	7	10.86		19	6.33333	4.93288
chrUPM791_04055	RLV_6777	aconitate_hydratase	80.597	897	67		49	26	31.47		49	26	30.92		64	28	32.48		162	54	8.66025
chrUPM791_04067	RLV_6789	signal_recognition_particle_protein	12.5	528	48		4	2	5.69		8	7	15.56		6	5	12.52		18	6	2
chrUPM791_04068	RLV_6790	chorismate_mutase	51.5152	107	11		6	4	49.06		5	4	49.06		6	4	49.06		17	5.66667	0.57735
chrUPM791_04069	RLV_6791	30S_ribosomal_protein_S16	90.9091	124	11		11	8	57.72		8	6	45.53		11	6	45.53		30	10	1.73205
chrUPM791_04072	RLV_6794	50S_ribosomal_protein_L19	101.961	182	17		15	9	54.7		18	10	61.33		19	10	61.33		52	17.3333	2.08167
chrUPM791_04075	RLV_6797	3-isopropylmalate_dehydratase_large_subunit	37.6068	470	39		15	11	27.08		13	7	17.91		16	10	25.16		44	14.6667	1.52753
chrUPM791_04077	RLV_6799	oxidoreductase	29.1667	277	24		8	7	28.62		5	5	21.38		8	6	25.72		21	7	1.73205
chrUPM791_04085	RLV_6807	nitrogen_regulatory_protein_P-II_1		117	12		4	2	18.1		2	2	18.1		-	-	-
chrUPM791_04087	RLV_6809	2-octaprenyl-6-methoxyphenyl_hydroxylase	13.1579	405	38		6	6	13.86		4	4	10.4		5	4	11.39		15	5	1
chrUPM791_04090	RLV_6812	co-chaperone_YbbN	38.3333	325	20		9	7	20.68		6	5	15.43		8	4	12.65		23	7.66667	1.52753
chrUPM791_04116	RLV_6836	chloroperoxidase		277	21		2	2	10.14		-	-	-		-	-	-
chrUPM791_04127	RLV_6848	amino_acid_ABC_transporter_substrate-binding_protein		346	31		-	-	-		-	-	-		2	2	8.99
chrUPM791_04129	RLV_6850	iron_ABC_transporter_substrate-binding_protein		339	28		-	-	-		-	-	-		2	2	6.51
chrUPM791_04130	RLV_6851	aldehyde_dehydrogenase	36.6667	513	40		13	11	25.78		15	10	25.59		16	9	23.44		44	14.6667	1.52753
chrUPM791_04134	RLV_6855	AsnC_family_transcriptional_regulator		79	5		2	2	32.05		2	2	32.05		-	-	-
chrUPM791_04145	RLV_6867	elongation_factor_P	35.7143	190	14		6	3	18.52		5	3	18.52		4	2	12.17		15	5	1
chrUPM791_04153	RLV_6875	aminotransferase	19.0476	344	21		5	4	18.95		2	2	8.16		5	4	17.78		12	4	1.73205
chrUPM791_04155	RLV_6877	galactose_mutarotase		341	28		3	3	9.41		-	-	-		-	-	-
chrUPM791_04159	RLV_6881	elongation_factor_3		606	59		-	-	-		2	2	5.29		-	-	-
chrUPM791_04165	RLV_6887	CarD_family_transcriptional_regulator	49.1228	191	19		12	8	40		9	7	33.68		7	6	30		28	9.33333	2.51661
chrUPM791_04168	RLV_6890	helicase	8.25083	1106	101		9	4	4.34		7	6	6.7		9	6	5.79		25	8.33333	1.1547
chrUPM791_04171	RLV_6892	beta-ketoacyl-ACP_reductase	40.3509	242	19		9	6	29.05		6	4	20.75		8	5	23.24		23	7.66667	1.52753
chrUPM791_04172	RLV_6893	acetyl-CoA_acetyltransferase	29.6296	394	27		5	5	16.03		8	6	19.85		11	6	19.85		24	8	3
chrUPM791_04184	RLV_6905	4-hydroxy-3-methylbut-2-en-1-yl_diphosphate_synthase_(flavodoxin)	9.52381	417	28		3	3	10.34		3	3	10.34		2	2	6.97		8	2.66667	0.57735
chrUPM791_04191	RLV_6912	FMN_reductase	28.5714	191	14		4	4	23.16		4	3	20		4	4	27.89		12	4	0
chrUPM791_04192	RLV_6913	pyruvate_carboxylase	40.264	1155	101		37	29	29.9		43	32	32.67		42	32	33.88		122	40.6667	3.21455
chrUPM791_04197	RLV_6919	protein_ndvB	10.1852	2840	216		12	11	4.68		30	23	10.36		24	19	7.85		66	22	9.16515
chrUPM791_04202	RLV_6923	peptide_ABC_transporter_ATP-binding_protein		278	26		2	2	7.94		-	-	-		3	2	7.94
chrUPM791_04205	RLV_6926	ABC_transporter_substrate-binding_protein	22.963	548	45		9	6	14.63		13	10	19.38		9	9	20.11		31	10.3333	2.3094
chrUPM791_04206	RLV_6927	peptidase		353	26		3	2	7.1		-	-	-		-	-	-
chrUPM791_04208	RLV_6929	D-ribose_transporter_ATP-binding_protein		514	46		-	-	-		3	3	8.58		-	-	-
chrUPM791_04209	RLV_6930	rhizopine-binding_protein	50.7937	310	21		4	4	19.74		15	10	43.69		13	8	35.92		32	10.6667	5.85947
chrUPM791_04210	RLV_6931	hypothetical_protein	25	166	16		5	5	32.12		3	3	18.79		4	4	23.64		12	4	1
chrUPM791_04212	RLV_6933	UDP-glucose_4-epimerase	20.8333	328	24		6	5	19.57		2	2	9.17		7	5	20.18		15	5	2.64575
chrUPM791_04219	RLV_6940	50S_ribosomal_protein_L21		106	9		-	-	-		2	2	18.1		2	2	18.1
chrUPM791_04220	RLV_6941	50S_ribosomal_protein_L27	66.6667	90	10		8	3	41.57		6	2	32.58		6	3	41.57		20	6.66667	1.1547
chrUPM791_04224	RLV_6945	GTPase_Obg	18.6667	359	25		5	5	16.2		6	5	16.76		3	3	9.78		14	4.66667	1.52753
chrUPM791_04232	RLV_6953	ribosome_silencing_factor_RsfS		150	14		-	-	-		4	3	22.15		2	2	17.45
chrUPM791_04235	RLV_6956	peptidase_S41	18.018	441	37		3	2	6.82		10	10	27.5		7	5	14.77		20	6.66667	3.51188
chrUPM791_04238	RLV_6959	bacterioferritin	38.4615	162	13		3	3	27.33		10	5	42.86		2	2	18.63		15	5	4.3589
chrUPM791_04243	RLV_6964	Zn-dependent_protease		146	8		-	-	-		-	-	-		2	2	15.17
chrUPM791_04248	RLV_6969	3-isopropylmalate_dehydratase_small_subunit	45.8333	203	16		11	8	43.56		7	6	32.18		4	4	27.23		22	7.33333	3.51188
chrUPM791_04250	RLV_6971	3-isopropylmalate_dehydrogenase	51.2821	371	26		13	11	32.97		13	11	37.57		14	11	32.16		40	13.3333	0.57735
chrUPM791_04252	RLV_6973	MFS_transporter		629	32		-	-	-		4	4	9.71		3	2	4.94
chrUPM791_04258	RLV_6979	aspartate-semialdehyde_dehydrogenase	44.8718	345	26		12	9	26.74		9	7	22.97		14	11	32.56		35	11.6667	2.51661
chrUPM791_04259	RLV_6980	lytic_transglycosylase		291	19		-	-	-		2	2	7.59		-	-	-
chrUPM791_04261	RLV_6982	carbonate_dehydratase	25.9259	214	18		5	3	21.6		5	3	21.6		4	3	21.6		14	4.66667	0.57735
chrUPM791_04263	RLV_6984	NAD-glutamate_dehydrogenase	27.381	1592	140		34	26	21.12		42	31	24.2		39	27	21.87		115	38.3333	4.04145
chrUPM791_04265	RLV_6986	bifunctional_phosphoribosylaminoimidazolecarboxamide_formyltransferase/inosine_monophosphate_cyclohydrolase	20	539	45		10	7	16.73		11	9	21.75		6	5	13.01		27	9	2.64575
chrUPM791_04271	RLV_6992	hypothetical_protein	47.2222	235	24		12	8	32.91		13	8	32.91		9	6	27.35		34	11.3333	2.08167
chrUPM791_04274	RLV_6995	YggS_family_pyridoxal_phosphate_enzyme		220	18		3	2	13.24		2	2	13.24		-	-	-
chrUPM791_04275	RLV_6996	leucine--tRNA_ligase	15.9817	877	73		16	13	18.95		13	9	13.24		6	4	6.16		35	11.6667	5.1316
chrUPM791_04276	RLV_6997	hypothetical_protein		174	13		-	-	-		3	2	19.65		-	-	-
chrUPM791_04278	RLV_6999	chromosome_partitioning_protein_ParB	14.8148	294	27		5	5	24.57		4	3	15.02		3	3	13.31		12	4	1
chrUPM791_04279	RLV_7000	chromosome_partitioning_protein_ParA		265	15		-	-	-		2	2	7.58		-	-	-
chrUPM791_04283	RLV_7005	hypothetical_protein	82.4074	422	36		32	21	44.18		30	19	42.99		27	17	39.43		89	29.6667	2.51661
chrUPM791_04291	RLV_7013	protein-export_protein_SecB	61.1111	161	12		7	4	25		9	4	25		6	4	25		22	7.33333	1.52753
chrUPM791_04293	RLV_7015	calcium-binding_protein	38.0952	235	21		8	6	30.77		9	8	42.31		7	6	31.62		24	8	1
chrUPM791_04297	RLV_7019	DNA_gyrase_subunit_B	41.4286	843	70		23	19	25.42		31	22	29.22		33	26	34.2		87	29	5.2915
chrUPM791_04301	RLV_7023	2-hydroxyhepta-2,4-diene-1,7-dioate_isomerase		281	21		-	-	-		3	2	9.29		-	-	-
chrUPM791_04306	RLV_7028	tryptophan_synthase_subunit_beta	32.2917	407	32		13	10	27.59		11	7	20.2		7	4	13.3		31	10.3333	3.05505
chrUPM791_04307	RLV_7029	tryptophan_synthase_alpha_chain		280	18		-	-	-		2	2	10.04		-	-	-
chrUPM791_04308	RLV_7030	acetyl-CoA_carboxylase_carboxyl_transferase_subunit_beta	43.0556	302	24		7	5	17.61		13	8	24.58		11	8	24.58		31	10.3333	3.05505
chrUPM791_04310	RLV_7032	thioredoxin	157.143	107	7		12	5	53.77		10	5	53.77		11	5	53.77		33	11	1
chrUPM791_04316	RLV_7038	adenosylhomocysteinase	61.9048	467	35		19	12	30.9		24	14	36.48		22	12	31.33		65	21.6667	2.51661
chrUPM791_04318	RLV_7040	PTS_fructose_transporter_subunit_IIA		134	10		3	2	8.27		4	3	16.54		-	-	-
chrUPM791_04321	RLV_7043	DNA-binding_response_regulator		251	23		3	2	9.2		2	2	9.2		-	-	-
chrUPM791_04322	RLV_7044	phosphoenolpyruvate_carboxykinase_[ATP]	49.1667	537	40		16	10	25.37		23	14	33.4		20	11	26.68		59	19.6667	3.51188
chrUPM791_04327	RLV_7049	imidazole_glycerol_phosphate_synthase_cyclase_subunit	11.1111	263	21		2	2	11.07		2	2	14.5		3	3	15.27		7	2.33333	0.57735
chrUPM791_04328	RLV_7050	1-(5-phosphoribosyl)-5-[(5-_phosphoribosylamino)methylideneamino]_imidazole-4-carboxamide_isomerase		249	17		3	2	7.66		-	-	-		-	-	-
chrUPM791_04331	RLV_7053	imidazole_glycerol_phosphate_synthase_subunit_HisH		217	15		2	2	11.57		-	-	-		5	3	19.91
chrUPM791_04333	RLV_7055	imidazoleglycerol-phosphate_dehydratase	15.6863	203	17		2	2	10.4		3	2	8.91		3	3	14.36		8	2.66667	0.57735
chrUPM791_04334	RLV_7056	ATP-dependent_protease_subunit_HslV		162	12		2	2	15.53		3	2	15.53		-	-	-
chrUPM791_04335	RLV_7057	ATP-dependent_protease_ATPase_subunit_HslU	34.8485	436	44		12	10	25.29		14	11	29.89		20	12	31.49		46	15.3333	4.16333
chrUPM791_04339	RLV_7061	hypothetical_protein		228	18		-	-	-		2	2	13.22		-	-	-
chrUPM791_04377	RLV_7099	ABC_transporter_ATP-binding_protein		429	32		-	-	-		2	2	7.71		-	-	-
chrUPM791_04384	RLV_7106	D-mannonate_oxidoreductase	14.6341	485	41		6	6	15.29		7	4	10.54		5	5	11.57		18	6	1
chrUPM791_04385	RLV_7107	glucuronate_isomerase	13.5135	472	37		4	4	9.13		6	4	10.83		5	3	8.7		15	5	1
chrUPM791_04387	RLV_7109	NAD-dependent_succinate-semialdehyde_dehydrogenase	39.0476	494	35		8	6	13.79		16	9	22.52		17	10	25.15		41	13.6667	4.93288
chrUPM791_04388	RLV_7110	4-aminobutyrate_aminotransferase	204.444	427	30		56	20	43.19		61	18	40.85		67	19	43.19		184	61.3333	5.50757
chrUPM791_04389	RLV_7111	MerR_family_transcriptional_regulator	24.6377	270	23		6	6	26.77		7	7	29.74		4	4	18.59		17	5.66667	1.52753
chrUPM791_04390	RLV_7112	3'-5'_exonuclease	42.5926	209	18		5	5	36.06		9	7	45.19		9	5	37.5		23	7.66667	2.3094
chrUPM791_04392	RLV_7114	30S_ribosomal_protein_S1	85.2564	568	52		36	22	44.09		51	25	44.27		46	24	44.8		133	44.3333	7.63763
chrUPM791_04393	RLV_7115	cytidylate_kinase		216	20		3	2	13.95		-	-	-		2	2	13.95
chrUPM791_04403	RLV_7126	beta-hydroxydecanoyl-ACP_dehydratase	19.0476	172	14		3	3	19.3		2	2	14.04		3	3	19.3		8	2.66667	0.57735
chrUPM791_04404	RLV_7127	3-oxoacyl-ACP_synthase	33.3333	412	28		8	8	24.33		7	6	12.65		13	8	21.17		28	9.33333	3.21455
chrUPM791_04405	RLV_7128	enoyl-ACP_reductase	57.8947	269	19		13	8	31.72		11	8	30.97		9	7	23.51		33	11	2
chrUPM791_04406	RLV_7129	methyltransferase		339	28		2	2	7.1		-	-	-		-	-	-
chrUPM791_04407	RLV_7130	polyribonucleotide_nucleotidyltransferase	85.0575	713	58		43	25	36.24		53	28	42.42		52	26	40.45		148	49.3333	5.50757
chrUPM791_04408	RLV_7131	30S_ribosomal_protein_S15	74.0741	90	9		10	8	43.82		5	4	28.09		5	4	37.08		20	6.66667	2.88675
chrUPM791_04410	RLV_7133	tRNA_pseudouridine_synthase_B		311	24		4	3	10.32		3	2	8.06		-	-	-
chrUPM791_04412	RLV_7135	translation_initiation_factor_IF-2	35.6863	918	85		26	19	25.63		29	21	28.35		36	22	30.53		91	30.3333	5.1316
chrUPM791_04414	RLV_7137	hypothetical_protein	47.9167	534	48		23	20	34.71		23	17	31.52		23	16	31.71		69	23	0
chrUPM791_04415	RLV_7138	ribosome_maturation_factor_RimP	41.1765	202	17		7	6	34.33		6	5	29.85		8	7	41.29		21	7	1
chrUPM791_04421	RLV_7144	Nucleoid-associated_protein	40.7407	108	9		4	3	33.64		3	3	36.45		4	3	39.25		11	3.66667	0.57735
chrUPM791_04422	RLV_7145	DNA_polymerase_III_subunit_gamma/tau	10.6918	626	53		5	4	8.16		9	7	13.76		3	3	5.6		17	5.66667	3.05505
chrUPM791_04428	RLV_7151	prephenate_dehydratase		285	25		2	2	8.1		-	-	-		-	-	-
chrUPM791_04430	RLV_7153	cysteine_desulfurase	21.4286	188	14		2	2	12.3		4	3	12.3		3	2	12.3		9	3	1
chrUPM791_04432	RLV_7155	carbohydrate_kinase	32	331	25		6	5	15.45		8	5	17.27		10	6	23.03		24	8	2
chrUPM791_04440	RLV_7163	molecular_chaperone_DnaJ	36.1905	376	35		11	7	18.67		14	10	33.07		13	10	32.27		38	12.6667	1.52753
chrUPM791_04441	RLV_7164	molecular_chaperone_DnaK	173.077	639	52		86	35	47.81		85	35	49.53		99	29	46.24		270	90	7.81025
chrUPM791_04445	RLV_7168	succinyl-diaminopimelate_desuccinylase	28.8288	463	37		7	6	17.1		10	7	20.35		15	8	21.21		32	10.6667	4.04145
chrUPM791_04448	RLV_7171	DNA_polymerase_I	10.9804	1017	85		11	8	9.94		12	8	10.43		5	5	6.2		28	9.33333	3.78594
chrUPM791_04452	RLV_7175	phosphonate_metabolism_protein_PhnM		402	34		-	-	-		-	-	-		2	2	5.24
chrUPM791_04456	RLV_7179	phosphonate_ABC_transporter_substrate-binding_protein		302	23		2	2	6.64		-	-	-		-	-	-
chrUPM791_04466	RLV_7189	2,3-bisphosphoglycerate-dependent_phosphoglycerate_mutase	68.3333	212	20		15	11	52.61		13	8	38.86		13	10	51.66		41	13.6667	1.1547
chrUPM791_04467	RLV_7190	4-hydroxy-tetrahydrodipicolinate_reductase		275	18		-	-	-		3	2	10.22		-	-	-
chrUPM791_04468	RLV_7191	ABC_transporter_ATP-binding_protein	10.8696	596	46		3	2	3.53		7	5	10.92		5	3	7.06		15	5	2
chrUPM791_04475	RLV_7198	microcin_C_ABC_transporter_ATP-binding_protein_YejF		546	48		-	-	-		2	2	5.5		5	4	10.09
chrUPM791_04485	RLV_7209	membrane_protein	77.3333	331	25		17	11	42.73		20	15	49.09		21	15	46.67		58	19.3333	2.08167
chrUPM791_04486	RLV_7210	heme_ABC_transporter_ATP-binding_protein	8.88889	504	45		3	3	7.16		5	5	9.74		4	2	4.57		12	4	1
chrUPM791_04488	RLV_7212	sugar_ABC_transporter_permease		324	16		-	-	-		3	2	7.43		-	-	-
chrUPM791_04489	RLV_7213	cytidine_deaminase		130	10		-	-	-		-	-	-		3	2	16.28
chrUPM791_04494	RLV_7218	uracil_phosphoribosyltransferase	40.7407	210	18		6	5	28.71		7	6	35.89		9	7	38.76		22	7.33333	1.52753
chrUPM791_04496	RLV_7220	phosphopentomutase		407	28		2	2	6.16		-	-	-		-	-	-
chrUPM791_04513	RLV_7237	peptidase_P60		286	25		2	2	7.37		-	-	-		-	-	-
chrUPM791_04522	RLV_7246	formyltetrahydrofolate_deformylase	40.5797	295	23		7	6	26.53		10	6	29.25		11	7	33.67		28	9.33333	2.08167
chrUPM791_04530	RLV_7255	Rdx_family_protein		98	8		3	3	32.99		-	-	-		-	-	-
chrUPM791_04536	RLV_7261	elongation_factor_4	17.8571	611	56		10	10	18.85		9	8	16.72		11	8	16.23		30	10	1
chrUPM791_04537	RLV_7262	thiaminase_II		233	14		3	3	13.36		3	2	8.62		-	-	-
chrUPM791_04545	RLV_7270	membrane_protein	33.3333	328	24		5	4	9.79		11	8	23.85		8	4	13.76		24	8	3
chrUPM791_04548	RLV_7273	translation_initiation_factor_IF-3		169	18		4	3	17.86		3	2	12.5		-	-	-
chrUPM791_04550	RLV_7275	50S_ribosomal_protein_L20		135	14		4	4	26.12		3	3	20.9		-	-	-
chrUPM791_04551	RLV_7276	phenylalanine--tRNA_ligase_subunit_alpha	21.8391	361	29		7	6	16.67		7	6	16.11		5	5	11.11		19	6.33333	1.1547
chrUPM791_04552	RLV_7277	phenylalanine--tRNA_ligase_subunit_beta	29.1667	808	64		16	13	19.21		18	16	25.15		22	14	20.94		56	18.6667	3.05505
chrUPM791_04556	RLV_7281	hypothetical_proteinYciF bacterial stress-response protein with ferritin-like iron binding domain		166	15		2	2	13.94		4	3	19.39		-	-	-
chrUPM791_04560	RLV_7285	oxidoreductase		329	32		-	-	-		12	7	21.04		6	3	10.37
chrUPM791_04567	RLV_7292	peptidase_M29	13.5417	418	32		3	3	10.07		4	4	13.43		6	5	16.31		13	4.33333	1.52753
chrUPM791_04568	RLV_7293	glutathione_S-transferase	35.1852	228	18		7	5	20.26		5	4	17.18		7	5	20.26		19	6.33333	1.1547
chrUPM791_04572	RLV_7297	peptidase_M14		354	25		-	-	-		2	2	7.08		-	-	-
chrUPM791_04588	RLV_7313	GMP_synthetase	56.9106	521	41		23	14	30.77		25	14	32.31		22	15	35		70	23.3333	1.52753
chrUPM791_04595	RLV_7320	peptidase	20.2381	426	28		4	4	12		7	6	16.71		6	6	18.35		17	5.66667	1.52753
chrUPM791_04596	RLV_7321	MFS_transporter		430	35		-	-	-		2	2	6.53		-	-	-
chrUPM791_04600	RLV_7325	glutathione_S-transferase		231	21		4	3	12.17		-	-	-		3	2	12.17
chrUPM791_04603	RLV_7328	3-beta-hydroxy-delta(5)-steroid_dehydrogenase	28.3951	327	27		6	4	16.26		7	6	26.07		10	6	26.38		23	7.66667	2.08167
chrUPM791_04605	RLV_7330	orotidine_5'-phosphate_decarboxylase		236	20		-	-	-		3	2	11.91		3	3	17.87
chrUPM791_04609	RLV_7334	DNA_polymerase_III_subunit_beta	38.6667	363	25		8	6	22.65		10	6	22.65		11	6	22.65		29	9.66667	1.52753
chrUPM791_04617	RLV_7343	glutathione_synthetase	22.2222	316	27		6	6	22.22		6	5	21.59		6	5	18.73		18	6	0
chrUPM791_04620	RLV_7346	cysteine_synthase	10.1449	321	23		2	2	7.19		2	2	6.88		3	3	10.63		7	2.33333	0.57735
chrUPM791_04627	RLV_7353	peptide_chain_release_factor_3		528	45		-	-	-		5	4	10.63		-	-	-
chrUPM791_04651	RLV_7377	ubiquinone/menaquinone_biosynthesis_C-methyltransferase_UbiE	26.6667	259	20		4	4	22.09		6	6	35.27		6	4	24.42		16	5.33333	1.1547
chrUPM791_04654	RLV_7380	30S_ribosomal_protein_S20		93	8		-	-	-		4	3	38.04		4	3	38.04
	*RPSM is the mean #PSM normalized to the number of tryptic peptides of the protein (x100)
	**Only proteins detected in all replicates are considered to calculate RPSM values, PSM mean and Standard Deviations.

## Sheet: Vegetative cells
	Table S1.3. RPSM* values for proteins detected in vegetative cell extracts.
Locus	RLV Accession	Description	RPSM**	# Tryptic peptides		Replicate 1				Replicate 2				Total PSMs	Mean PSMs	St. Dev.
						# PSMs CV1	% Coverage	Distinct peptides		# PSMs CV2	% Coverage	Distinct peptides
pUPM791a_00001	RLV_1	putative replication protein A	20.6897	29		3	5.04	2		9	16.37	5		12	6	4.24264
pUPM791a_00002	RLV_2	putative replication protein B		38		-	-	-		5	15.92	4
pUPM791a_00006	RLV_6	putative substrate-binding component of ABC transporter		32		-	-	-		10	17.87	6
pUPM791a_00018	RLV_19	putative aldolase	38.0952	21		5	15.04	3		11	42.11	8		16	8	4.24264
pUPM791a_00040	RLV_40	putative MCP type chemoreceptor.		44		-	-	-		2	3.19	2
pUPM791a_00064	RLV_63	putative substrate binding component of ABC transporter		26		-	-	-		6	15.9	4
pUPM791a_00070	RLV_69	putative fructose-bisphosphate aldolase		24		-	-	-		3	6.78	2
pUPM791a_00074	RLV_73	periplasmic erythritol binding protein		22		-	-	-		9	33.02	7
pUPM791a_00085	RLV_83	hypothetical protein	71.4286	14		8	46.36	5		12	62.25	7		20	10	2.82843
pUPM791a_00098	RLV_95	5-dehydro-4-deoxyglucarate dehydratase		24		4	13.29	3		-	-	-
pUPM791a_00099	RLV_96	putative fatty aldehyde dehydrogenase		34		-	-	-		4	10.3	4
pUPM791a_00115	RLV_111	putative glucosamine--fructose-6-phosphate aminotransferase [isomerizing]	14.5833	24		3	9.78	2		4	12.93	3		7	3.5	0.707107
pUPM791a_00127	RLV_123	putative substrate binding component of ABC transporter	14.5161	31		5	6.13	2		4	8.49	3		9	4.5	0.707107
pUPM791a_00134	RLV_130	aldehyde dehydrogenase		39		-	-	-		2	6.26	2
pUPM791a_00139	RLV_135	putative exported tail-specific protease precursor	21.0938	64		14	15.2	8		13	19.89	12		27	13.5	0.707107
pUPM791a_00162	RLV_158	nucleoside 2-deoxyribosyltransferase	53.5714	14		11	26.98	4		4	21.16	3		15	7.5	4.94975
pUPM791a_00221	RLV_216	putative substrate-binding component of ABC transporter		38		2	4.2	2		-	-	-
pUPM791a_00236	RLV_227	putative beta-glucosidase protein	17.9688	64		8	7.2	5		15	17.56	11		23	11.5	4.94975
pUPM791a_00240	RLV_231	putative alpha-mannosidase	9.72222	72		6	6.25	5		8	10.32	8		14	7	1.41421
pUPM791a_00251	RLV_240	putative substrate binding component of ABC transporter		34		-	-	-		4	8.33	3
pUPM791a_00263	RLV_252	catalase-peroxidase	68.6441	59		43	33.79	24		38	34.48	22		81	40.5	3.53553
pUPM791a_00289	RLV_276	putative dihydroxyacetone kinase		16		-	-	-		2	16.36	2
pUPM791a_00290	RLV_277	putative dihydroxyacetone kinase		17		-	-	-		2	9.88	2
pUPM791a_00296	RLV_283	putative substrate-binding periplasmic protein component of ABC transporter		23		-	-	-		2	9.58	2
pUPM791a_00307	RLV_291	putative substrate-binding component of ABC transporter		28		-	-	-		3	11.42	3
pUPM791a_00315	RLV_299	putative omega-amino acid:pyruvate transaminase	27.2727	33		7	15.32	5		11	22.75	8		18	9	2.82843
pUPM791a_00385	RLV_364	putative MocA family oxido-reductase/dehydratase	16.6667	27		4	11.08	3		5	18.66	5		9	4.5	0.707107
pUPM791a_00411	RLV_390	nucleotidyltransferase		25		-	-	-		2	7.8	2
pUPM791a_00465	RLV_441	acetyl-coenzyme A synthetase		51		6	8.17	4		-	-	-
pUPM791a_00466	RLV_442	putative FAA hydrolase family protein		23		-	-	-		3	9.85	2
pUPM791a_00552	RLV_530	hypothetical protein	50	10		4	26.21	3		6	26.21	4		10	5	1.41421
pUPM791a_00665	RLV_639	putative chloroperoxidase	13.0435	23		3	8.99	2		3	7.19	2		6	3	0
pUPM791a_00670	RLV_644	putative isochorismatase family protein		15		-	-	-		3	10.48	2
pUPM791a_00781	RLV_749	2.5-dihydroxypyridine 5.6-dioxygenase	54	25		18	36.73	11		9	19.24	5		27	13.5	6.36396
pUPM791a_00782	RLV_750	putative isochorismatase		15		10	39.91	6		-	-	-
pUPM791a_00783	RLV_751	putative arylmalonate decarboxylase		19		4	21.6	4		-	-	-
pUPM791a_00784	RLV_752	alpha/beta hydrolase		21		5	16.17	4		-	-	-
pUPM791a_00785	RLV_753	salicylate hydroxylase	30.3571	28		13	28.04	9		4	10.58	4		17	8.5	6.36396
pUPM791a_00790	RLV_758	putrescine/spermidine ABC transporter substrate-binding protein	32.6923	26		11	24.86	8		6	13.13	4		17	8.5	3.53553
pUPM791a_00804	RLV_772	putative transccriptional regulator		4		-	-	-		2	36.11	2
pUPM791a_00816	RLV_785	histidinol dehydrogenase	18.3333	30		7	16.06	6		4	9.73	3		11	5.5	2.12132
pUPM791a_00829	RLV_798	MOSC domain protein		14		-	-	-		3	20.44	3
pUPM791a_00910	RLV_875	putative substrate-binding component of ABC transporter	26	25		7	16.52	4		6	18.02	6		13	6.5	0.707107
pUPM791a_00913	RLV_878	putative flavoprotein oxidoreductase	7.69231	52		5	3.52	2		3	6.75	3		8	4	1.41421
pUPM791a_00919	RLV_884	putative esterase		20		-	-	-		5	14.75	3
pUPM791a_00920	RLV_885	putative glutathione-dependent formaldehyde-activating enzyme		16		-	-	-		4	23.68	3
pUPM791a_00944	RLV_909	delta-1-pyrroline-5-carboxylate dehydrogenase(p5c dehydrogenase)]		97		-	-	-		5	4.53	4
pUPM791a_00949	RLV_914	ABC transporter substrate-binding protein		36		-	-	-		3	8.74	3
pUPM791a_01004	RLV_969	putative 60 kDa chaperonin	109.783	46		61	25.09	14		40	31.55	15		101	50.5	14.8492
pUPM791a_01005	RLV_970	putative 10 kDa chaperonin	91.6667	12		14	26.92	3		8	48.08	4		22	11	4.24264
pUPM791a_01025	RLV_988	putative ATP-binding component of ABC transporter		26		-	-	-		3	8.09	2
pUPM791a_01048	RLV_1011	putative HlyD family secretion protein		29		-	-	-		3	6.93	2
pUPM791a_01052	RLV_1015	chemotaxis protein		46		-	-	-		2	3.83	2
pUPM791a_01063	RLV_1026	putative substrate-binding component of ABC transporter	22.7273	22		4	12.9	3		6	20.82	5		10	5	1.41421
pUPM791a_01068	RLV_1031	putative repetitive protein with two-component sensor and regulator motifs		139		-	-	-		12	8.86	8
pUPM791a_01073	RLV_1036	membrane protein	28.8462	26		12	25.57	7		3	8.1	3		15	7.5	6.36396
pUPM791a_01083	RLV_1045	putative substrate-binding periplasmic protein		18		4	11.64	2		-	-	-
pUPM791a_01112	RLV_1073	putative cold shock protein CspA	208.333	6		21	34.33	4		4	28.36	3		25	12.5	12.0208
pUPM791a_01121	RLV_1083	putative ABC transporter component		28		-	-	-		4	13.56	3
pUPM791a_01131	RLV_1092	ABC transporter substrate-binding protein	8.13953	43		2	5.61	2		5	9.58	4		7	3.5	2.12132
pUPM791a_01134	RLV_1095	fucose-binding protein	20.8333	12		3	27.15	3		2	21.85	2		5	2.5	0.707107
pUPM791a_01166	RLV_1126	alpha/beta hydrolase	31.5789	19		7	19.14	5		5	18.75	4		12	6	1.41421
pUPM791b_00001	RLV_1157	putative replication protein A		26		-	-	-		2	8.62	2
pUPM791b_00002	RLV_1158	putative replication protein B	7.8125	32		3	8.76	2		2	7.85	2		5	2.5	0.707107
pUPM791b_00013	RLV_1169	hypothetical protein	9.7973	148		7	4.03	6		22	13.69	19		29	14.5	10.6066
pUPM791b_00034	RLV_1189	putative ubiquinol oxidase polypeptide I		26		-	-	-		5	2.4	2
pUPM791b_00035	RLV_1190	putative ubiquinol oxidase polypeptide II precursor		25		-	-	-		3	13.42	3
pUPM791b_00039	RLV_1194	hypothetical protein		30		-	-	-		2	7.09	2
pUPM791b_00044	RLV_1199	putative substrate-binding component of ABC transporter		53		-	-	-		2	4.57	2
pUPM791b_00047	RLV_1203	putative O-antigen related protein	7.31707	41		4	7.95	3		2	3.49	2		6	3	1.41421
pUPM791b_00050	RLV_1206	putative transmembrane component of ABC transporter		51		-	-	-		3	5.2	2
pUPM791b_00056	RLV_1212	ATPase AAA	7.40741	27		2	10.69	2		2	10.69	2		4	2	0
pUPM791b_00114	RLV_1266	putative urocanate hydratase	10	45		6	8.98	4		3	6.46	3		9	4.5	2.12132
pUPM791b_00144	RLV_1296	putative dehydrogenase	22.4638	69		12	13.25	9		19	18.99	13		31	15.5	4.94975
pUPM791b_00146	RLV_1298	hypothetical protein		7		-	-	-		2	26.44	2
pUPM791b_00208	RLV_1358	putative 3-oxoacyl-[acyl-carrier-protein] (3-ketoacyl-acyl carrier protein reductase)FabI2	20.4545	22		2	11.36	2		7	25.76	5		9	4.5	3.53553
pUPM791b_00219	RLV_1369	hypothetical protein		9		-	-	-		3	32.14	2
pUPM791b_00274	RLV_1419	putative substrate-binding component of ABC transporter		34		-	-	-		5	10.26	3
pUPM791b_00281	RLV_1426	putative ATP-binding component of ABC transporter		31		-	-	-		3	13.58	3
pUPM791b_00284	RLV_1429	putative substrate-binding component of ABC transporter		27		-	-	-		3	10.56	2
pUPM791b_00294	RLV_1438	Sorbitol dehydrogenase. determined experimentally to be required for growth on sorbitol	13.4615	26		2	5.48	2		5	14.7	4		7	3.5	2.12132
pUPM791b_00300	RLV_1444	putative acyl-CoA dehydrogenase		32		-	-	-		10	20.76	7
pUPM791b_00301	RLV_1445	putative pectin degradation protein		7		3	26.79	2		-	-	-
pUPM791b_00310	RLV_1454	putative 3-hydroxyisobutyrate dehydrogenase		17		-	-	-		6	14.33	3
pUPM791b_00311	RLV_1455	hypothetical protein	25	20		4	19.05	4		6	25.4	6		10	5	1.41421
pUPM791b_00317	RLV_1461	rhamnose periplasmic binding protein	29.1667	24		4	13.9	3		10	25.98	6		14	7	4.24264
pUPM791b_00319	RLV_1463	Propbable rhamnose phosphate dehydrogenase	9.83607	61		4	8.45	4		8	10.89	5		12	6	2.82843
pUPM791b_00324	RLV_1468	putative IclR family transcriptional regulator		23		-	-	-		5	18.77	4
pUPM791b_00333	RLV_1477	half-amidase		32		-	-	-		2	4.17	2
pUPM791b_00334	RLV_1478	hypothetical protein		22		-	-	-		2	7.34	2
pUPM791b_00335	RLV_1479	putative choline-sulfatase		37		-	-	-		2	4.37	2
pUPM791b_00378	RLV_1519	hypothetical protein		30		-	-	-		3	7.04	2
pUPM791b_00382	RLV_1523	hypothetical protein	18.1818	22		5	15.44	3		3	13.24	3		8	4	1.41421
pUPM791b_00437	RLV_1576	flagellin. Expressed but not required for motility		13		-	-	-		8	15.23	4
pUPM791b_00439	RLV_1578	hypothetical protein		83		-	-	-		4	3.56	3
pUPM791b_00441	RLV_1580	putative 2-deoxy-D-gluconate 3-dehydrogenase		19		-	-	-		2	7.97	2
pUPM791b_00442	RLV_1581	putative 4-deoxy-L-threo-5-hexosulose-uronate ketol-isomerase	61.1111	18		15	33.45	9		7	24.82	7		22	11	5.65685
pUPM791b_00451	RLV_1591	putative MocA family oxido-reductase/dehydratase		26		-	-	-		5	18.66	5
pUPM791b_00461	RLV_1600	putative septum site-determining protein MinD	28.8462	26		7	20.96	4		8	35.29	8		15	7.5	0.707107
pUPM791b_00462	RLV_1601	septum site-determining protein MinC		20		-	-	-		8	23.01	5
pUPM791b_00525	RLV_1663	putative HTH family transcriptional regulator		13		-	-	-		4	37.31	4
pUPM791b_00535	RLV_1672	putative pantothenate biosynthesis protein		19		-	-	-		9	33.33	6
pUPM791b_00540	RLV_1677	hypothetical protein	36.9565	23		8	28.89	6		9	30.37	6		17	8.5	0.707107
pUPM791b_00541	RLV_1678	putative precorrin-4 c(11)-methyltransferase		18		-	-	-		3	10.71	2
pUPM791b_00545	RLV_1682	precorrin-2 c(20)-methyltransferase		18		3	12.35	2		-	-	-
pUPM791b_00546	RLV_1683	putative precorrin-8x methylmutase		17		3	12.86	2		-	-	-
pUPM791c_00001	RLV_1686	putative replication protein A	8.06452	31		3	6.14	2		2	7.37	2		5	2.5	0.707107
pUPM791c_00002	RLV_1687	replication protein RepB		33		3	7.25	2		-	-	-
pUPM791c_00005	RLV_1690	cold-shock protein		7		2	13.24	2		-	-	-
pUPM791c_00062	RLV_1741	putative substrate binding glycine betaine/L-proline ABC transporter		25		3	9.66	2		-	-	-
pUPM791c_00103	RLV_1778	3-ketoacyl-ACP reductase	15	20		3	10.66	2		3	10.66	2		6	3	0
pUPM791c_00227	RLV_1876	putative AstE/AspA family protein		24		-	-	-		2	7.9	2
pUPM791c_00228	RLV_1877	putative IclR transcriptional regulatory protein		24		-	-	-		3	14.64	3
pUPM791c_00268	RLV_1905	LysR type regulator NodC		21		-	-	-		2	7.74	2
pUPM791c_00290	RLV_1925	rhizosphere expressed protein RhiA		11		-	-	-		10	22.08	3
pUPM791c_00346	RLV_1979	isocitrate dehydrogenase	60.7143	42			-	-		51	55.83	24		51	25.5
pUPM791d_00001	RLV_2022	putative replication protein A		30		-	-	-		2	6.19	2
pUPM791d_00018	RLV_2212	putative response regulator transcriptional regulatory protein		26		-	-	-		2	6.82	2
pUPM791d_00021	#N/A	putative conjugative DNA transfer protein		37		-	-	-		2	5.47	2
pUPM791d_00055	#N/A	putative transposase		21		-	-	-		3	13.74	2
pUPM791d_00064	RLV_2172	hypothetical protein	20	15		3	13.02	2		3	20.31	3		6	3	0
pUPM791d_00155	#N/A	hypothetical protein		10		-	-	-		2	32.04	2
pUPM791d_00228	RLV_2024	putative replication protein repC		33		-	-	-		2	6.93	2
pUPM791d_00229	RLV_2023	putative replication protein B		29		-	-	-		4	10.75	3
pUPM791e_00001	RLV_2228	putative replication protein A	11.1111	27		3	11.08	3		3	7.84	3		6	3	0
pUPM791e_00002	RLV_2229	putative RepB replication protein		30		-	-	-		2	6.43	2
pUPM791e_00019	RLV_2241	putative substrate-binding component of ABC transporter		33		-	-	-		5	8.1	3
pUPM791e_00032	RLV_2253	inositol 2-dehydrogenase		25		2	5.76	2		-	-	-
pUPM791e_00042	RLV_2263	putative outer membrane lipoprotein	22.9167	24		8	18.58	4		3	10.47	2		11	5.5	3.53553
pUPM791e_00046	RLV_2267	putative methylmalonyl-CoA mutase		51		2	3.93	2		-	-	-
pUPM791e_00047	RLV_2268	hypothetical protein		31		-	-	-		5	17.88	5
pUPM791e_00049	RLV_2270	putative GFO/IDH/MocA oxidoreductase protein	15.5172	29		5	9.04	2		4	8.49	2		9	4.5	0.707107
pUPM791e_00059	RLV_2280	putative periplasmic solute-binding protein component of ABC transporter		31		-	-	-		3	10.61	3
pUPM791e_00063	RLV_2284	putative GFO/IDH/MocA family oxidoreductase		56		-	-	-		2	3.45	2
pUPM791e_00071	RLV_2292	putative dehydrogenase		26		2	7.58	2		-	-	-
pUPM791e_00072	RLV_2293	putative transmembrane TIM family protein		21		-	-	-		2	6.95	2
pUPM791e_00074	RLV_2295	putative periplasmic substrate binding component of ABC transporter	28.0488	41		7	9.38	4		16	31.03	11		23	11.5	6.36396
pUPM791e_00088	RLV_2310	putative substrate-binding component of ABC transporter		43		-	-	-		6	4.48	2
pUPM791e_00114	RLV_2336	putative inositol-1-monophosphatase		19		3	11.91	2		-	-	-
pUPM791e_00119	RLV_2341	putative peptide methionine sulfoxide reductase	35.7143	14		7	42.6	5		3	26.04	3		10	5	2.82843
pUPM791e_00133	RLV_2355	putative curved DNA-binding protein		27		-	-	-		2	8.88	2
pUPM791e_00136	RLV_2358	putative glutathione S-transferase	58	25		16	32.3	7		13	38.49	9		29	14.5	2.12132
pUPM791e_00175	RLV_2396	putative autoaggregation protein exported via PrsDE Type I secretion		14		-	-	-		4	13.5	3
pUPM791e_00180	RLV_2401	hypothetical protein		32		-	-	-		2	4.93	2
pUPM791e_00215	RLV_2435	putative IclR family transcriptional regulator		22		-	-	-		3	15.71	3
pUPM791e_00253	RLV_2473	putative peptidase		54		-	-	-		2	3.15	2
pUPM791e_00267	RLV_2487	putative substrate-binding component of ABC transporter		23		-	-	-		3	13.81	3
pUPM791e_00270	RLV_2490	Putative agmatinase		23		-	-	-		2	6.84	2
pUPM791e_00271	RLV_2491	putative aminotransferase		25		-	-	-		2	5.94	2
pUPM791e_00294	RLV_2514	putative pit accessory protein	19.0476	21		4	13.08	2		4	18.22	3		8	4	0
pUPM791e_00309	RLV_2529	SDR family oxidoreductase		18		-	-	-		2	9.58	2
pUPM791e_00313	RLV_2533	putative substrate-binding component of ABC transporter		31		-	-	-		2	4.44	2
pUPM791e_00319	RLV_2539	putative dihydrolipoyl dehydrogenase		40		-	-	-		2	5.38	2
pUPM791e_00323	RLV_2543	putative acyl-CoA dehydrogenase		32		-	-	-		3	9.87	3
pUPM791e_00324	RLV_2544	putative acyl-CoA thiolase	10.7143	28		2	8.35	2		4	9.37	3		6	3	1.41421
pUPM791e_00325	RLV_2545	putative short-chain dehydrogenase/reductase family protein		23		-	-	-		4	18.04	3
pUPM791e_00356	RLV_2576	putative dihydrodipicolinate synthase	8	25		2	5.94	2		2	5.94	2		4	2	0
pUPM791e_00357	RLV_2577	putative ATP-binding component of ABC transporter		30		2	4.64	2		-	-	-
pUPM791e_00372	RLV_2592	succinate-semialdehyde dehydrogenase [NADP+]		42		2	3.93	2		-	-	-
pUPM791e_00398	RLV_2619	hypothetical protein	14.8148	27		4	6.92	2		4	12.1	3		8	4	0
pUPM791e_00412	RLV_2633	putative esterase involved in siderophore processing		18		-	-	-		3	9.51	2
pUPM791e_00438	RLV_2659	putative glycerol kinase	17.1053	38		8	12.6	5		5	10	4		13	6.5	2.12132
pUPM791e_00439	RLV_2660	putative periplasmic binding protein of glycerol transporter	59	50		52	51.57	27		7	17.6	7		59	29.5	31.8198
pUPM791e_00443	RLV_2664	putative 2nd ATP binding component of glycerol ABC transporter	28.5714	28		10	14.89	4		6	16.57	4		16	8	2.82843
pUPM791e_00444	RLV_2665	putative ATP binding component of glycerol ABC transporter	22.2222	27		7	18.38	5		5	15.04	4		12	6	1.41421
pUPM791e_00445	RLV_2666	putative aerobic glycerol-3-phosphate dehydrogenase	12.2449	49		9	15.08	6		3	5.36	2		12	6	4.24264
pUPM791e_00450	RLV_2671	hypothetical protein	27.7778	9		2	17.92	2		3	16.18	2		5	2.5	0.707107
pUPM791e_00456	RLV_2676	putative ATP-binding component of ABC transporter		44		-	-	-		3	6.85	2
pUPM791e_00462	RLV_2683	putative mannonate dehydratase		33		-	-	-		4	10.13	3
pUPM791e_00517	RLV_2735	sugar ABC transporter substrate-binding protein	13.0435	23		3	9.12	2		3	9.42	2		6	3	0
chrUPM791_00001	RLV_2742	chromosomal replication initiator protein DnaA		48		-	-	-		3	8.71	3
chrUPM791_00004	RLV_2745	non-canonical purine NTP pyrophosphatase		15		-	-	-		3	17.76	3
chrUPM791_00005	RLV_2746	bleomycin resistance protein		13		-	-	-		2	18.84	2
chrUPM791_00006	RLV_2747	ribonuclease PH	42.8571	21		9	22.59	4		9	33.89	6		18	9	0
chrUPM791_00007	RLV_2748	HrcA family transcriptional regulator		36		-	-	-		2	6.28	2
chrUPM791_00008	RLV_2749	nucleotide exchange factor GrpE	87.5	16		18	40.95	8		10	36.19	8		28	14	5.65685
chrUPM791_00009	RLV_2750	putative nucleoside hydrolase		19		-	-	-		3	6.05	2
chrUPM791_00014	RLV_2755	tRNA (guanine-N(7)-)-methyltransferase		16		-	-	-		2	6.87	2
chrUPM791_00015	RLV_2756	S-adenosylmethionine synthetase	89.1892	37		32	46.36	21		34	51.94	19		66	33	1.41421
chrUPM791_00016	RLV_2757	Cro/Cl family transcriptional regulator PraR RL0390		12		-	-	-		3	24.64	3
chrUPM791_00018	RLV_2759	hemolysin		30		-	-	-		3	8.14	2
chrUPM791_00019	RLV_2760	endoribonuclease YbeY	25	10		2	15.2	2		3	19.3	2		5	2.5	0.707107
chrUPM791_00020	RLV_2761	phosphate starvation protein PhoH	29.6875	32		5	13.14	4		14	34.86	9		19	9.5	6.36396
chrUPM791_00021	RLV_2762	tRNA-2-methylthio-N(6)-dimethylallyladenosine synthase		48		-	-	-		5	14.05	5
chrUPM791_00023	RLV_2764	ferric uptake regulation protein	23.3333	15		3	19.72	3		4	23.94	3		7	3.5	0.707107
chrUPM791_00026	RLV_2767	iron transporter	50	14		6	30.32	4		8	30.32	4		14	7	1.41421
chrUPM791_00028	RLV_2769	tryptophan--tRNA ligase	20	25		4	9.32	3		6	17.8	6		10	5	1.41421
chrUPM791_00032	RLV_2773	bifunctional uridylyltransferase/uridylyl-removing protein	4.6875	96		2	2.27	2		7	8.16	7		9	4.5	3.53553
chrUPM791_00035	RLV_2776	malic enzyme	28.5714	63		22	18.92	9		14	22.47	11		36	18	5.65685
chrUPM791_00040	RLV_2781	RNA methyltransferase		24		-	-	-		2	12.59	2
chrUPM791_00046	RLV_2787	integration host factor subunit beta	61.1111	9		6	36.36	4		5	44.44	5		11	5.5	0.707107
chrUPM791_00049	RLV_2790	cell division protein DivIVA	50	12		9	26.26	4		3	17.17	3		12	6	4.24264
chrUPM791_00050	RLV_2791	ABC transporter ATP-binding protein		21		-	-	-		3	11.63	3
chrUPM791_00053	RLV_2794	Putative sigma-54 modulation protein	63.6364	11		8	21.99	4		6	20.42	3		14	7	1.41421
chrUPM791_00054	RLV_2795	nitrogen regulatory protein	36.3636	11		4	23.38	4		4	22.73	3		8	4	0
chrUPM791_00056	RLV_2798	ribokinase	36.1111	18		8	20.74	5		5	20.07	4		13	6.5	2.12132
chrUPM791_00058	RLV_2800	chemotaxis protein		42		-	-	-		3	5.02	2
chrUPM791_00065	RLV_2807	succinyl-diaminopimelate desuccinylase	13.7931	29		2	6.8	2		6	16.62	5		8	4	2.82843
chrUPM791_00066	RLV_2808	2.3.4.5-tetrahydropyridine-2.6-dicarboxylate N-succinyltransferase	65.9091	22		19	37.76	13		10	27.97	7		29	14.5	6.36396
chrUPM791_00067	RLV_2809	lysine decarboxylase		23		3	8.68	2		-	-	-
chrUPM791_00069	RLV_2811	haloacid dehalogenase		19		2	9.96	2		-	-	-
chrUPM791_00071	RLV_2813	phosphonomutase		21		-	-	-		2	9.38	2
chrUPM791_00072	RLV_2814	alpha-hydroxy-acid oxidizing enzyme	15.625	32		4	11.26	3		6	19.63	5		10	5	1.41421
chrUPM791_00073	RLV_2815	acetylglutamate kinase	48	25		12	31.19	9		12	27.46	7		24	12	0
chrUPM791_00082	RLV_2824	insertase	19.1489	47		9	14.74	6		9	14.57	7		18	9	0
chrUPM791_00104	RLV_2846	oxidoreductase	62.5	28		21	44.63	12		14	37.58	10		35	17.5	4.94975
chrUPM791_00120	RLV_2862	transporter	41.6667	12		6	25.32	3		4	22.78	3		10	5	1.41421
chrUPM791_00122	RLV_2864	sugar ABC transporter	103.704	27		34	45.72	14		22	33.63	11		56	28	8.48528
chrUPM791_00123	RLV_2865	ABC transporter permease		15		-	-	-		2	6.21	2
chrUPM791_00124	RLV_2866	sugar ABC transporter ATP-binding protein		22		-	-	-		2	12.31	2
chrUPM791_00125	RLV_2867	nucleoside triphosphate hydrolase		19		-	-	-		4	20.48	4
chrUPM791_00126	RLV_2868	dihydroorotase		28		4	11.78	3		-	-	-
chrUPM791_00133	RLV_2875	orotate phosphoribosyltransferase	30.9524	21		4	22.71	4		9	41.05	7		13	6.5	3.53553
chrUPM791_00134	RLV_2876	carbohydrate kinase	30	25		5	15.48	3		10	28.71	6		15	7.5	3.53553
chrUPM791_00135	RLV_2877	glucose-6-phosphate isomerase	58.8889	45		23	32.9	15		30	46.95	21		53	26.5	4.94975
chrUPM791_00151	RLV_2892	ABC transporter ATP-binding protein		48		-	-	-		2	4.06	2
chrUPM791_00152	RLV_2893	ABC transporter substrate-binding protein	50	25		12	30.09	9		13	32.83	10		25	12.5	0.707107
chrUPM791_00154	RLV_2895	L-fucose dehydrogenase	12	25		3	9.14	2		3	11.8	3		6	3	0
chrUPM791_00155	RLV_2896	galactarate dehydratase	21.875	32		5	12.4	5		9	13	6		14	7	2.82843
chrUPM791_00178	RLV_2917	regulator		27		-	-	-		4	10.38	3
chrUPM791_00179	RLV_2918	UDP-galactose-lipid carrier transferase		30		-	-	-		3	13.65	3
chrUPM791_00181	RLV_2920	phosphonate ABC transporter substrate-binding protein	53.3333	30		19	29.07	10		13	35.17	10		32	16	4.24264
chrUPM791_00185	RLV_2924	PhoU family transcriptional regulator		23		-	-	-		3	13.5	3
chrUPM791_00188	RLV_2927	acetylornithine aminotransferase	53.2258	31		14	26.82	8		19	41.85	13		33	16.5	3.53553
chrUPM791_00189	RLV_2928	ornithine carbamoyltransferase	19.2308	26		4	15.46	4		6	16.78	4		10	5	1.41421
chrUPM791_00190	RLV_2929	molecular chaperone Hsp33		27		4	13.94	3		-	-	-
chrUPM791_00192	RLV_2931	O-succinylhomoserine sulfhydrylase	48.5294	34		18	36.55	12		15	36.8	12		33	16.5	2.12132
chrUPM791_00193	RLV_2932	2'-deoxycytidine 5'-triphosphate deaminase	36.2069	29		13	20.05	5		8	26.37	7		21	10.5	3.53553
chrUPM791_00199	RLV_2938	Tellurite resistance protein TerB		13		-	-	-		2	14.6	2
chrUPM791_00203	RLV_2942	hypothetical protein		16		-	-	-		3	17.11	2
chrUPM791_00205	RLV_2944	dihydroorotate dehydrogenase 2		31		-	-	-		3	8.01	2
chrUPM791_00211	RLV_2950	alkylhydroperoxidase	21.4286	14		3	16.99	2		3	16.99	2		6	3	0
chrUPM791_00225	RLV_2964	acyl-CoA dehydrogenase		46		-	-	-		2	3.68	2
chrUPM791_00230	RLV_2969	cold-shock protein		8		4	27.54	2		-	-	-
chrUPM791_00238	RLV_2977	aspartate aminotransferase	25.8065	31		7	20.1	5		9	22.16	7		16	8	1.41421
chrUPM791_00241	RLV_2980	3-hydroxyisobutyryl-CoA hydrolase		28		4	9.71	3		-	-	-
chrUPM791_00249	RLV_2988	UDP-N-acetylglucosamine 1-carboxyvinyltransferase	50	33		13	23.95	8		20	39.07	12		33	16.5	4.94975
chrUPM791_00251	RLV_2990	histidinol dehydrogenase	25.7576	33		8	19.44	6		9	20.37	7		17	8.5	0.707107
chrUPM791_00254	RLV_2993	translation initiation factor IF-1	70	5		2	38.89	2		5	38.89	3		7	3.5	2.12132
chrUPM791_00282	RLV_3021	electron transfer flavoprotein-ubiquinone oxidoreductase		44		-	-	-		6	8.84	4
chrUPM791_00290	RLV_3029	sugar ABC transporter substrate-binding protein		34		-	-	-		2	5.24	2
chrUPM791_00295	RLV_3034	glucose dehydrogenase		19		-	-	-		3	8.3	2
chrUPM791_00297	RLV_3036	aldolase	28.5714	21		6	18.98	5		6	18.98	5		12	6	0
chrUPM791_00298	RLV_3037	oxidoreductase		29		-	-	-		3	11.2	3
chrUPM791_00302	RLV_3041	iditol 2-dehydrogenase	15.9091	22		4	8.33	2		3	8.33	2		7	3.5	0.707107
chrUPM791_00313	RLV_3052	hydrolase	26.9231	13		4	19.48	3		3	17.32	3		7	3.5	0.707107
chrUPM791_00315	RLV_3054	polysaccharidase		32		-	-	-		3	7.87	2
chrUPM791_00323	RLV_3062	ABC transporter ATP-binding protein	36.3636	11		6	21.83	2		2	20.42	2		8	4	2.82843
chrUPM791_00334	RLV_3073	preprotein translocase subunit SecD	16.0377	53		9	9.2	6		8	11.91	7		17	8.5	0.707107
chrUPM791_00340	RLV_3079	chemotaxis protein		49		-	-	-		2	4.06	2
chrUPM791_00342	RLV_3081	two-component response regulator	42.8571	7		4	22.31	3		2	22.31	2		6	3	1.41421
chrUPM791_00343	RLV_3082	chemotaxis protein CheA		54		-	-	-		7	6.03	4
chrUPM791_00345	RLV_3084	chemotaxis protein		27		-	-	-		5	16.56	4
chrUPM791_00347	RLV_3086	two-component response regulator	50	12		6	51.16	5		6	47.29	5		12	6	0
chrUPM791_00353	RLV_3092	hypothetical protein		7		-	-	-		2	17.69	2
chrUPM791_00372	RLV_3111	glycosyl transferase		55		-	-	-		3	5.14	3
chrUPM791_00373	RLV_3112	flagellin	84.6154	13		9	23.92	6		13	31.56	7		22	11	2.82843
chrUPM791_00374	RLV_3113	flagellin	138.462	13		17	35.76	8		19	37.09	8		36	18	1.41421
chrUPM791_00383	RLV_3123	flagellar hook protein FlgE	31.8182	22		6	9.2	3		8	13.1	4		14	7	1.41421
chrUPM791_00385	RLV_3125	flagellar hook-associated protein FlgL		21		5	13.79	3		-	-	-
chrUPM791_00398	RLV_3138	bifunctional 5.10-methylene-tetrahydrofolate dehydrogenase/5.10-methylene-tetrahydrofolate cyclohydrolase		22		-	-	-		8	24.41	6
chrUPM791_00400	RLV_3140	alpha-glucoside ABC transporter substrate-binding protein	157.812	32		49	52.54	22		52	44.81	17		101	50.5	2.12132
chrUPM791_00401	RLV_3141	alpha-glucoside ABC transporter permease		19		-	-	-		2	6.23	2
chrUPM791_00403	RLV_3143	alpha-glucosidase	21.0526	38		3	5.82	3		13	21.27	9		16	8	7.07107
chrUPM791_00404	RLV_3144	sugar ABC transporter ATP-binding protein	16.6667	27		4	10.77	3		5	13.81	4		9	4.5	0.707107
chrUPM791_00406	RLV_3146	phosphogluconate dehydratase	28.125	48		13	15.65	7		14	16.8	8		27	13.5	0.707107
chrUPM791_00407	RLV_3147	6-phosphogluconolactonase	85.2941	17		16	39.66	8		13	41.38	8		29	14.5	2.12132
chrUPM791_00408	RLV_3148	glucose-6-phosphate 1-dehydrogenase	59.0909	44		27	35.03	18		25	35.64	19		52	26	1.41421
chrUPM791_00410	RLV_3150	glutamine synthetase		37		-	-	-		6	13.6	5
chrUPM791_00413	RLV_3152	chemotaxis protein		68		-	-	-		3	3.2	2
chrUPM791_00420	RLV_3158	putrescine/spermidine ABC transporter substrate-binding protein	20	25		3	10.14	3		7	17.53	5		10	5	2.82843
chrUPM791_00425	RLV_3163	acetoacetyl-CoA synthetase		49		-	-	-		3	4	2
chrUPM791_00435	RLV_3171	methylmalonate-semialdehyde dehydrogenase	38.8889	45		20	26.71	10		15	27.31	10		35	17.5	3.53553
chrUPM791_00437	RLV_3173	peptide ABC transporter substrate-binding protein	195	40		100	38.23	27		56	34.27	21		156	78	31.1127
chrUPM791_00440	RLV_3176	peptide ABC transporter ATP-binding protein	16.6667	27		2	7.4	2		7	26.63	7		9	4.5	3.53553
chrUPM791_00441	RLV_3177	peptide ABC transporter ATP-binding protein		28		-	-	-		3	6.94	2
chrUPM791_00449	RLV_3185	glucose-1-phosphate thymidylyltransferase	27.5	20		5	11.15	3		6	21.25	5		11	5.5	0.707107
chrUPM791_00450	RLV_3186	NAD(P)-dependent oxidoreductase	7.69231	26		2	7.07	2		2	10.1	2		4	2	0
chrUPM791_00451	RLV_3187	dTDP-glucose 4.6-dehydratase	43.5484	31		8	18.52	5		19	37.89	12		27	13.5	7.77817
chrUPM791_00452	RLV_3188	dTDP-4-dehydrorhamnose 3.5-epimerase		13		-	-	-		4	24.47	4
chrUPM791_00456	RLV_3192	putative epimerase	21.7391	23		5	12.58	3		5	17.1	4		10	5	0
chrUPM791_00458	RLV_3194	WbqC-like protein family protein		18		2	13.59	2		-	-	-
chrUPM791_00459	RLV_3195	deoxygenase	21.1538	26		2	9.89	2		9	32.6	8		11	5.5	4.94975
chrUPM791_00462	RLV_3197	SAM-dependent methyltransferase		16		-	-	-		2	9.95	2
chrUPM791_00466	RLV_3201	methyltransferase		22		-	-	-		2	8.14	2
chrUPM791_00467	RLV_3202	TDP-4-oxo-6-deoxy-D-glucose aminotransferase		25		4	7.37	2		-	-	-
chrUPM791_00475	RLV_3209	hypothetical protein		43		-	-	-		2	3.79	2
chrUPM791_00476	RLV_3210	SAM-dependent methyltransferase		33		-	-	-		3	5.45	2
chrUPM791_00477	RLV_3211	Ubiquinone/menaquinone biosynthesis C-methyltransferase UbiE	41.6667	18		6	23.48	4		9	28.26	5		15	7.5	2.12132
chrUPM791_00478	RLV_3212	sn-glycerol-3-phosphate import ATP-binding protein UgpC 1		33		-	-	-		3	5.69	2
chrUPM791_00480	RLV_3214	putative glycosyltransferase	12.5	20		3	10.16	3		2	7.03	2		5	2.5	0.707107
chrUPM791_00487	RLV_3220	exopolyphosphatase		37		-	-	-		3	8.12	3
chrUPM791_00488	RLV_3221	ribosomal RNA large subunit methyltransferase E	8.69565	23		2	13.19	2		2	11.49	2		4	2	0
chrUPM791_00490	RLV_3223	lactoylglutathione lyase		9		-	-	-		2	34.65	2
chrUPM791_00492	RLV_3225	MBL fold hydrolase	14	25		2	6.67	2		5	14.55	4		7	3.5	2.12132
chrUPM791_00493	RLV_3226	inosine-5-monophosphate dehydrogenase	50	40		19	32.19	13		21	32.39	14		40	20	1.41421
chrUPM791_00498	RLV_3231	TetR family transcriptional regulator		17		-	-	-		3	11.27	2
chrUPM791_00501	RLV_3234	hypothetical protein		20		-	-	-		2	7.99	2
chrUPM791_00502	RLV_3235	glutamate--cysteine ligase	19.4444	36		6	14.66	6		8	17.07	8		14	7	1.41421
chrUPM791_00515	RLV_3248	hypothetical protein		12		-	-	-		2	16.44	2
chrUPM791_00526	RLV_3259	histidyl-tRNA synthetase	38.2979	47		17	24.46	12		19	32.94	16		36	18	1.41421
chrUPM791_00527	RLV_3260	ATP phosphoribosyltransferase regulatory subunit	14.8148	27		3	11.8	3		5	11.8	3		8	4	1.41421
chrUPM791_00528	RLV_3261	ATP phosphoribosyltransferase		16		-	-	-		3	16.02	3
chrUPM791_00532	RLV_3265	molecular chaperone GroEL	278.261	46		143	52.01	36		113	45.97	23		256	128	21.2132
chrUPM791_00533	RLV_3266	molecular chaperone GroES	207.692	13		35	58.16	8		19	45.92	5		54	27	11.3137
chrUPM791_00534	RLV_3267	haloacid dehalogenase	38.0952	21		8	24.47	6		8	31.56	7		16	8	0
chrUPM791_00535	RLV_3268	bifunctional riboflavin kinase/FMN adenylyltransferase		27		-	-	-		2	8.26	2
chrUPM791_00536	RLV_3269	isoleucine--tRNA ligase	32.716	81		22	20.98	16		31	21.81	19		53	26.5	6.36396
chrUPM791_00537	RLV_3270	lipoprotein	30.5556	18		2	12.92	2		9	38.76	6		11	5.5	4.94975
chrUPM791_00539	RLV_3272	ribosomal large subunit pseudouridine synthase B	7.97101	69		2	3.84	2		9	11.52	7		11	5.5	4.94975
chrUPM791_00545	RLV_3278	modulator protein	44.1176	34		16	35.27	12		14	32.59	10		30	15	1.41421
chrUPM791_00546	RLV_3279	3'(2').5'-bisphosphate nucleotidase CysQ		21		-	-	-		2	8.55	2
chrUPM791_00547	RLV_3280	inositol monophosphatase	66.6667	6		5	24.39	3		3	21.95	2		8	4	1.41421
chrUPM791_00548	RLV_3281	3-deoxy-D-manno-octulosonic acid transferase		38		-	-	-		5	10.25	4
chrUPM791_00549	RLV_3282	haloacid dehalogenase	16.6667	15		3	9.17	2		2	9.17	2		5	2.5	0.707107
chrUPM791_00559	RLV_3292	photosystem reaction center subunit H	22.7273	11		2	14.43	2		3	20.9	3		5	2.5	0.707107
chrUPM791_00560	RLV_3293	gluconolaconase	26.1905	21		7	24.07	5		4	17.63	4		11	5.5	2.12132
chrUPM791_00561	RLV_3294	2-dehydro-3-deoxy-6-phosphogalactonate aldolase		15		5	14.08	2		-	-	-
chrUPM791_00566	RLV_3300	sodium:proton antiporter	13.3333	30		2	6.7	2		6	10.57	3		8	4	2.82843
chrUPM791_00568	RLV_3302	magnesium transporter		26		-	-	-		2	7.23	2
chrUPM791_00574	RLV_3308	ATP synthase subunit b 2	56.25	16		11	20.29	5		7	28.02	6		18	9	2.82843
chrUPM791_00575	RLV_3309	ATP synthase subunit b 1	146.429	14		23	49.69	7		18	49.08	8		41	20.5	3.53553
chrUPM791_00583	RLV_3317	polyprenyl synthetase		27		-	-	-		5	11.54	3
chrUPM791_00589	RLV_3323	glycyl-tRNA synthetase subunit alpha	19.5652	23		5	16.08	4		4	12.22	3		9	4.5	0.707107
chrUPM791_00590	RLV_3324	membrane protein		14		-	-	-		2	12.57	2
chrUPM791_00591	RLV_3325	3-phosphoshikimate 1-carboxyvinyltransferase	26.4706	34		12	20	7		6	21.19	6		18	9	4.24264
chrUPM791_00593	RLV_3327	phosphoribosylamine--glycine ligase	37.0968	31		10	20.47	6		13	29.88	9		23	11.5	2.12132
chrUPM791_00598	RLV_3333	glycine--tRNA ligase subunit beta	31.6176	68		20	25.71	14		23	32.81	18		43	21.5	2.12132
chrUPM791_00599	RLV_3334	RNA-binding protein	23.6842	76		17	17.43	10		19	20.81	13		36	18	1.41421
chrUPM791_00601	RLV_3336	phosphoglycerate mutase		17		-	-	-		3	15.54	2
chrUPM791_00609	RLV_3345	(2Fe-2S)-binding protein	22.7273	33		4	11.67	4		11	23.33	8		15	7.5	4.94975
chrUPM791_00612	RLV_3348	acyl-CoA dehydrogenase		47		-	-	-		2	3.55	2
chrUPM791_00618	RLV_3354	chemotaxis protein		54		-	-	-		5	6.98	4
chrUPM791_00619	RLV_3355	1-deoxy-D-xylulose-5-phosphate synthase		50		-	-	-		3	3.92	2
chrUPM791_00622	RLV_3358	exodeoxyribonuclease 7 small subunit	27.7778	9		2	31.33	2		3	43.37	3		5	2.5	0.707107
chrUPM791_00640	RLV_3376	cobalt ABC transporter ATP-binding protein		20		-	-	-		4	21.24	4
chrUPM791_00642	RLV_3378	3.4-dihydroxy-2-butanone-4-phosphate synthase	26.5625	32		4	11.72	4		13	24.52	8		17	8.5	6.36396
chrUPM791_00643	RLV_3379	chorismate synthase	16.6667	30		4	9.97	3		6	12.07	4		10	5	1.41421
chrUPM791_00645	RLV_3381	hypothetical protein		5		-	-	-		3	24.42	3
chrUPM791_00647	RLV_3383	enoyl-ACP reductase	54.7619	21		8	31.62	8		15	47.43	12		23	11.5	4.94975
chrUPM791_00655	RLV_3391	peptidase C69	40.625	32		14	21.02	7		12	20.81	7		26	13	1.41421
chrUPM791_00656	RLV_3392	invasion protein B		16		-	-	-		3	14.02	2
chrUPM791_00657	RLV_3393	cytochrome B561	38.8889	18		7	17.01	4		7	20.41	5		14	7	0
chrUPM791_00661	RLV_3397	cytochrome c oxidase assembly protein CtaG		18		-	-	-		5	23.76	3
chrUPM791_00666	RLV_3402	4-hydroxy-3-methylbut-2-enyl diphosphate reductase		25		-	-	-		3	11.11	3
chrUPM791_00667	RLV_3403	homoserine kinase		25		-	-	-		3	11.21	3
chrUPM791_00674	RLV_3410	alkyl hydroperoxide reductase	75	10		9	36.02	5		6	28.57	3		15	7.5	2.12132
chrUPM791_00708	RLV_3444	metal ABC transporter substrate-binding protein	12.963	27		2	8.36	2		5	19.06	4		7	3.5	2.12132
chrUPM791_00711	RLV_3447	enamine deaminase RidA	136.364	11		16	42.18	4		14	42.18	4		30	15	1.41421
chrUPM791_00722	RLV_3458	diguanylate cyclase		68		-	-	-		2	2.9	2
chrUPM791_00724	RLV_3460	peptidase M16	25.7143	35		9	16.9	5		9	15.05	4		18	9	0
chrUPM791_00725	RLV_3461	threonine synthase	23.6842	38		7	18.26	7		11	26.96	9		18	9	2.82843
chrUPM791_00726	RLV_3462	hypothetical protein	26.9231	13		2	11.16	2		5	25.58	4		7	3.5	2.12132
chrUPM791_00727	RLV_3463	haloacid dehalogenase		18		-	-	-		6	24.02	4
chrUPM791_00728	RLV_3464	chemotaxis protein		47		-	-	-		4	7.38	4
chrUPM791_00735	RLV_3471	SnoaL-like domain protein		9		2	16.53	2		-	-	-
chrUPM791_00736	RLV_3472	2-haloalkanoic acid dehalogenase	46.875	16		4	21.57	4		11	40.2	7		15	7.5	4.94975
chrUPM791_00741	RLV_3477	DSBA oxidoreductase	40	20		10	29.69	7		6	25.78	6		16	8	2.82843
chrUPM791_00742	RLV_3478	chromosome segregation protein SMC		111		-	-	-		4	3.04	3
chrUPM791_00743	RLV_3479	pyruvate phosphate dikinase	9.09091	66		5	5.65	4		7	10.42	7		12	6	1.41421
chrUPM791_00820	RLV_3554	membrane protein		9		-	-	-		2	13.13	2
chrUPM791_00821	RLV_3555	hypothetical protein		7		-	-	-		4	29.52	2
chrUPM791_00841	RLV_3579	oxidoreductase		17		2	11.69	2		-	-	-
chrUPM791_00884	RLV_3621	alkene reductase	19.5652	23		6	15.41	4		3	12.61	3		9	4.5	2.12132
chrUPM791_00932	RLV_3667	sulfate adenylyltransferase	18.75	40		5	12.65	5		10	18.67	8		15	7.5	3.53553
chrUPM791_00933	RLV_3668	sulfate adenylyltransferase subunit 2	24.2424	33		5	20.5	5		11	33.75	9		16	8	4.24264
chrUPM791_00940	RLV_3675	oxygen-dependent choline dehydrogenase		44		-	-	-		5	8.55	4
chrUPM791_00941	RLV_3676	betaine aldehyde dehydrogenase	30	30		5	11.29	4		13	22.79	9		18	9	5.65685
chrUPM791_00946	RLV_3681	NAD(P)H quinone oxidoreductase	15.2174	23		2	9.37	2		5	17.22	4		7	3.5	2.12132
chrUPM791_00947	RLV_3682	hypothetical protein	15	20		4	14.67	3		2	6.18	2		6	3	1.41421
chrUPM791_00951	RLV_3686	asparaginase	38.4615	26		12	37.24	9		8	25.51	6		20	10	2.82843
chrUPM791_00955	RLV_3690	glutathione S-transferase		15		-	-	-		2	11.65	2
chrUPM791_00959	RLV_3694	glutathione S-transferase		16		-	-	-		2	13.12	2
chrUPM791_00968	RLV_3703	hypothetical protein		22		-	-	-		2	6.56	2
chrUPM791_00971	RLV_3706	30S ribosomal protein S21	20	10		2	12.82	2		2	23.08	2		4	2	0
chrUPM791_00974	RLV_3709	peroxiredoxin. Ohr subfamily	50	11		7	31.43	3		4	20	3		11	5.5	2.12132
chrUPM791_00983	RLV_3717	AAA-like domain protein		48		-	-	-		7	15.16	6
chrUPM791_00989	RLV_3723	glucose-6-phosphate 1-dehydrogenase	5.55556	36		2	4.95	2		2	3.96	2		4	2	0
chrUPM791_01002	RLV_3736	aminotransferase	52.1739	23		11	34.24	8		13	36.95	9		24	12	1.41421
chrUPM791_01008	RLV_3742	NAD(+) synthetase		23		-	-	-		2	8.66	2
chrUPM791_01016	RLV_3750	superoxide dismutase	53.3333	15		9	17	4		7	20.5	4		16	8	1.41421
chrUPM791_01020	RLV_3754	cytochrome C556	27.2727	11		2	17.12	2		4	24.66	3		6	3	1.41421
chrUPM791_01022	RLV_3756	glutathione S-transferase	20	15		2	9.57	2		4	17.7	3		6	3	1.41421
chrUPM791_01029	RLV_3763	hypothetical protein		38		2	7	2		-	-	-
chrUPM791_01035	RLV_3768	peptidase S9	37.931	58		23	19.23	11		21	24.22	15		44	22	1.41421
chrUPM791_01044	RLV_3777	Secreted effector protein pipB2	22.5	20		5	17.99	3		4	28.87	4		9	4.5	0.707107
chrUPM791_01046	RLV_3779	peptide-methionine (R)-S-oxide reductase	29.1667	12		4	18.98	2		3	22.63	2		7	3.5	0.707107
chrUPM791_01056	RLV_3789	cysteine desufuration protein SufE		11		-	-	-		2	12.86	2
chrUPM791_01086	RLV_3820	molecular chaperone GroEL		44		-	-	-		10	10.85	6
chrUPM791_01094	RLV_3828	GntR family transcriptional regulator		36		-	-	-		4	6.85	3
chrUPM791_01099	RLV_3833	SnoaL-like domain protein		16		3	20.92	3		-	-	-
chrUPM791_01106	RLV_3840	DNA-binding response regulator	25	18		2	9.87	2		7	20.63	4		9	4.5	3.53553
chrUPM791_01108	RLV_3842	outer membrane protein		14		-	-	-		2	22.14	2
chrUPM791_01110	RLV_3844	cytochrome C biogenesis protein CcdA		12		-	-	-		2	17.58	2
chrUPM791_01115	RLV_3849	serine peptidase	41.8919	37		14	16.76	6		17	21.85	8		31	15.5	2.12132
chrUPM791_01121	RLV_3855	aminopeptidase N	17.6056	71		12	11.11	7		13	14.06	10		25	12.5	0.707107
chrUPM791_01129	RLV_3862	molecular chaperone Hsp70	11.1111	36		6	12.33	4		2	6.28	2		8	4	2.82843
chrUPM791_01138	RLV_3871	magnesium transporter	10.9375	32		4	8.75	3		3	6.56	2		7	3.5	0.707107
chrUPM791_01165	RLV_3896	glycosyl transferase		30		-	-	-		7	23.08	6
chrUPM791_01166	RLV_3897	membrane protein		29		-	-	-		3	6.64	2
chrUPM791_01173	RLV_3904	AMP nucleosidase	11.7647	34		3	4.72	2		5	6.87	3		8	4	1.41421
chrUPM791_01190	RLV_3921	5-deoxy-glucuronate isomerase	19.4444	18		3	11.7	2		4	9.81	2		7	3.5	0.707107
chrUPM791_01191	RLV_3922	myo-inosose-2 dehydratase	57.1429	21		19	26.14	9		5	16.34	4		24	12	9.89949
chrUPM791_01192	RLV_3923	3D-(3.5/4)-trihydroxycyclohexane-1.2-dione acylhydrolase (decyclizing)	55.6818	44		32	30.19	14		17	25.49	12		49	24.5	10.6066
chrUPM791_01193	RLV_3924	5-dehydro-2-deoxygluconokinase	22.6415	53		13	13.98	7		11	11.49	6		24	12	1.41421
chrUPM791_01195	RLV_3926	myo-inositol 2-dehydrogenase	25	32		11	30.19	8		5	14.82	4		16	8	4.24264
chrUPM791_01196	RLV_3927	pyridine nucleotide-disulfide oxidoreductase	24.1935	31		7	16.79	5		8	15.06	6		15	7.5	0.707107
chrUPM791_01208	RLV_3938	membrane protein		17		-	-	-		3	10.17	3
chrUPM791_01211	RLV_3941	4-hydroxy-tetrahydrodipicolinate synthase	36.3636	22		8	20.75	5		8	16.67	5		16	8	0
chrUPM791_01213	RLV_3943	NYN domain-containing protein	13.3333	15		2	13.99	2		2	13.99	2		4	2	0
chrUPM791_01214	RLV_3944	DNA-directed RNA polymerase subunit omega		9		-	-	-		5	25.37	3
chrUPM791_01219	RLV_3949	S26 family signal peptidase	24	25		3	14.17	3		9	36.84	8		12	6	4.24264
chrUPM791_01220	RLV_3950	ribonuclease 3		25		-	-	-		2	7.11	2
chrUPM791_01221	RLV_3951	GTPase Era		31		-	-	-		6	14.7	4
chrUPM791_01226	RLV_3957	molybdenum cofactor sulfurase	26	25		7	15.44	4		6	19.3	4		13	6.5	0.707107
chrUPM791_01243	RLV_3974	phosphatidylserine decarboxylase proenzyme		20		-	-	-		7	36.64	7
chrUPM791_01245	RLV_3977	peptidoglycan-binding protein LysM	15.3846	52		2	-	-		14	17.06	9		16	8	8.48528
chrUPM791_01249	RLV_3980	citramalate synthase	15.8537	41		4	7.64	3		9	20.86	8		13	6.5	3.53553
chrUPM791_01250	RLV_3981	proline iminopeptidase		26		-	-	-		2	7.5	2
chrUPM791_01254	RLV_3985	cysteine--tRNA ligase	15.2778	36		3	5.62	2		8	9.5	4		11	5.5	3.53553
chrUPM791_01256	RLV_3987	oxidoreductase	25	22		4	15.45	3		7	19.51	4		11	5.5	2.12132
chrUPM791_01257	RLV_3988	amidophosphoribosyltransferase	15.4762	42		5	8.87	4		8	14.72	7		13	6.5	2.12132
chrUPM791_01259	RLV_3990	DNA repair protein RadA		33		3	6.65	2		-	-	-
chrUPM791_01265	RLV_3996	DNA helicase	25.641	39		8	15.66	6		12	22.49	9		20	10	2.82843
chrUPM791_01266	RLV_3997	50S ribosomal protein L9	89.4737	19		16	41.15	8		18	33.85	6		34	17	1.41421
chrUPM791_01268	RLV_3999	30S ribosomal protein S18	75	10		8	25.61	4		7	36.59	4		15	7.5	0.707107
chrUPM791_01269	RLV_4000	30S ribosomal protein S6	92.8571	14		12	36.13	6		14	39.35	6		26	13	1.41421
chrUPM791_01270	RLV_4001	NADP-dependent oxidoreductase	35.1852	27		9	17	5		10	27.95	9		19	9.5	0.707107
chrUPM791_01271	RLV_4002	ACP S-malonyltransferase	16.6667	18		3	9.55	3		3	9.55	3		6	3	0
chrUPM791_01272	RLV_4003	beta-ketoacyl-ACP reductase	71.0526	19		18	40.82	11		9	28.57	5		27	13.5	6.36396
chrUPM791_01273	RLV_4004	acyl carrier protein		4		-	-	-		5	16.67	2
chrUPM791_01274	RLV_4005	3-oxoacyl-ACP synthase	29.1667	24		5	8.81	3		9	19.52	7		14	7	2.82843
chrUPM791_01275	RLV_4006	4-amino-4-deoxychorismate lyase		33		-	-	-		5	12.84	4
chrUPM791_01276	RLV_4007	hypothetical protein	21.875	32		4	10.51	3		10	29.83	8		14	7	4.24264
chrUPM791_01277	RLV_4008	guanylate kinase		19		-	-	-		6	16.36	4
chrUPM791_01280	RLV_4011	molecular chaperone SurA	22.8571	35		6	15.29	4		10	30.25	8		16	8	2.82843
chrUPM791_01285	RLV_4016	cytosol aminopeptidase	22.5	40		2	6.85	2		16	24.6	9		18	9	9.89949
chrUPM791_01288	RLV_4019	oxidoreductase	32	25		5	15.58	5		11	27.27	8		16	8	4.24264
chrUPM791_01289	RLV_4020	peptidase		53		2	3.53	2		-	-	-
chrUPM791_01297	RLV_4028	glycosyl transferase family 1	7.40741	54		2	4.63	2		6	10.69	5		8	4	2.82843
chrUPM791_01300	RLV_4031	beta-aryl ether-cleaving enzyme		20		-	-	-		3	19.65	3
chrUPM791_01301	RLV_4032	nucleoside diphosphate kinase	137.5	12		19	40.71	8		14	40.71	8		33	16.5	3.53553
chrUPM791_01310	RLV_4041	membrane protein		12		-	-	-		2	9	2
chrUPM791_01311	RLV_4042	glutathione S-transferase		14		-	-	-		3	15.15	2
chrUPM791_01313	RLV_4044	dehydrogenase		53		-	-	-		2	3.68	2
chrUPM791_01318	RLV_4049	phosphoribosylglycinamide formyltransferase	25	18		5	16.59	3		4	22.42	4		9	4.5	0.707107
chrUPM791_01319	RLV_4050	phosphoribosylformylglycinamidine cyclo-ligase	33.3333	24		7	23.81	5		9	25.77	6		16	8	1.41421
chrUPM791_01322	RLV_4052A	polyphosphate kinase		29		-	-	-		4	10.59	3
chrUPM791_01324	RLV_4054	exopolyphosphatase		45		3	5.53	2		-	-	-
chrUPM791_01327	RLV_4057	ribonuclease D	32.8571	35		8	14.44	4		15	31.5	9		23	11.5	4.94975
chrUPM791_01330	RLV_4060	aspartate--tRNA(Asp/Asn) ligase	52.7778	54		29	30.7	14		28	35.57	18		57	28.5	0.707107
chrUPM791_01333	RLV_4063	membrane protein	19.2308	26		5	11.14	3		5	12.15	4		10	5	0
chrUPM791_01334	RLV_4064	DNA topoisomerase IV subunit A		64		-	-	-		4	6.13	4
chrUPM791_01341	RLV_4072	delta-aminolevulinic acid dehydratase		24		-	-	-		2	7.42	2
chrUPM791_01343	RLV_4074	MarR family transcriptional regulator		18		-	-	-		6	25.15	3
chrUPM791_01344	RLV_4075	amidase	37.1429	35		14	30.72	12		12	27.02	10		26	13	1.41421
chrUPM791_01345	RLV_4076	serine hydroxymethyltransferase	105	30		35	47.45	18		28	44.44	17		63	31.5	4.94975
chrUPM791_01346	RLV_4077	NrdR family transcriptional regulator		17		-	-	-		3	13.92	2
chrUPM791_01348	RLV_4079	riboflavin synthase subunit alpha	36.6667	15		4	14.29	2		7	29.06	4		11	5.5	2.12132
chrUPM791_01352	RLV_4084	6.7-dimethyl-8-ribityllumazine synthase		5		-	-	-		3	23.84	3
chrUPM791_01353	RLV_4085	hypothetical protein		16		-	-	-		7	33.13	5
chrUPM791_01354	RLV_4086	pyrophosphatase		34		-	-	-		5	7.58	5
chrUPM791_01357	RLV_4089	membrane protein	30.7692	13		6	26.55	3		2	15.82	2		8	4	2.82843
chrUPM791_01359	RLV_4091	metal-binding protein		10		-	-	-		2	14.13	2
chrUPM791_01361	RLV_4093	3-oxoacyl-ACP synthase III	10.4167	24		2	9.97	2		3	13.29	3		5	2.5	0.707107
chrUPM791_01362	RLV_4094	integration host factor subunit alpha	23.0769	13		3	16.96	2		3	25.89	3		6	3	0
chrUPM791_01363	RLV_4095	MerR family transcriptional regulator		18		-	-	-		7	30.17	4
chrUPM791_01372	RLV_4104	glycerol-3-phosphatase		15		-	-	-		3	12.61	2
chrUPM791_01394	RLV_4126	n-acetyl-gamma-glutamyl-phosphate reductase	30	20		4	11.94	4		8	14.52	3		12	6	2.82843
chrUPM791_01397	RLV_4129	30S ribosomal protein S9	50	18		6	14.84	3		12	41.94	7		18	9	4.24264
chrUPM791_01398	RLV_4130	50S ribosomal protein L13	32.3529	17		5	24.68	4		6	22.08	3		11	5.5	0.707107
chrUPM791_01420	RLV_4151	ATP-dependent Clp protease proteolytic subunit	46.875	16		7	16.75	5		8	18.66	5		15	7.5	0.707107
chrUPM791_01421	RLV_4152	ATP-dependent Clp protease ATP-binding subunit ClpX	53.8462	39		20	40.71	14		22	40.24	16		42	21	1.41421
chrUPM791_01422	RLV_4154	peptidase	42.9688	64		26	20.87	13		29	31.18	23		55	27.5	2.12132
chrUPM791_01423	RLV_4155	transcriptional regulator (histone-like protein)	822.222	9		70	79.12	7		78	64.84	6		148	74	5.65685
chrUPM791_01426	RLV_4158	aldo/keto reductase	29.1667	24		7	15.85	5		7	15.85	4		14	7	0
chrUPM791_01427	RLV_4159	cupin	29.1667	12		4	33.08	3		3	17.29	2		7	3.5	0.707107
chrUPM791_01430	RLV_4162	glutathione peroxidase	22.2222	18		4	19.23	3		4	23.08	4		8	4	0
chrUPM791_01437	RLV_4167	NADH-quinone oxidoreductase subunit B		15		-	-	-		3	19.59	3
chrUPM791_01438	RLV_4168	NADH-quinone oxidoreductase subunit C	37.5	16		3	12.5	2		9	23	6		12	6	4.24264
chrUPM791_01439	RLV_4169	NADH-quinone oxidoreductase subunit D	13.8889	36		3	10.1	3		7	12.88	4		10	5	2.82843
chrUPM791_01441	RLV_4171	NADH dehydrogenase subunit E	39.3939	33		13	24.48	8		13	31.44	9		26	13	0
chrUPM791_01442	RLV_4172	NADH dehydrogenase	20.5128	39		6	16.59	6		10	19.12	7		16	8	2.82843
chrUPM791_01443	RLV_4173	NADH-ubiquinone oxidoreductase		23		-	-	-		2	11.64	2
chrUPM791_01444	RLV_4174	NADH dehydrogenase subunit G	41.8182	55		19	29.58	15		27	32.76	20		46	23	5.65685
chrUPM791_01445	RLV_4175	NADH-quinone oxidoreductase subunit H		12		-	-	-		3	6.34	2
chrUPM791_01446	RLV_4176	NADH-quinone oxidoreductase subunit I	20.5882	17		3	15.95	2		4	15.34	2		7	3.5	0.707107
chrUPM791_01447	RLV_4177	NADH:ubiquinone oxidoreductase subunit J		9		-	-	-		5	14.22	2
chrUPM791_01449	RLV_4179	NADH:ubiquinone oxidoreductase subunit L		34		-	-	-		5	4.05	3
chrUPM791_01453	RLV_4183	MBL fold metallo-hydrolase	26.3158	38		8	11.15	5		12	16.91	9		20	10	2.82843
chrUPM791_01456	RLV_4186	proline--tRNA ligase	45.122	41		25	29.55	14		12	21.59	8		37	18.5	9.19239
chrUPM791_01458	RLV_4188	lipoprotein-releasing system ATP-binding protein LolD	12.5	20		2	10.57	2		3	14.1	2		5	2.5	0.707107
chrUPM791_01468	RLV_4199	50S ribosomal protein L33	120	5		6	41.82	2		6	41.82	2		12	6	0
chrUPM791_01472	RLV_4203	DNA topoisomerase I	22.8395	81		14	12.56	9		23	21.83	17		37	18.5	6.36396
chrUPM791_01475	RLV_4206	dihydroorotase	15.625	32		7	14.69	5		3	6.06	2		10	5	2.82843
chrUPM791_01476	RLV_4207	aspartate carbamoyltransferase	19.5652	23		2	8.18	2		7	24.53	6		9	4.5	3.53553
chrUPM791_01477	RLV_4208	acyl-CoA dehydrogenase	21.5686	51		13	15.4	7		9	15.76	7		22	11	2.82843
chrUPM791_01478	RLV_4209	ribonuclease	29.1045	67		13	12.92	10		26	18.7	17		39	19.5	9.19239
chrUPM791_01479	RLV_4210	N-acetylmuramoyl-L-alanine amidase		38		-	-	-		7	17.6	5
chrUPM791_01480	RLV_4211	penicillin-binding protein 1A	15.0794	63		7	8.65	5		12	17.8	10		19	9.5	3.53553
chrUPM791_01481	RLV_4212	peptide chain release factor 2	32.1429	28		8	17.25	4		10	22.81	6		18	9	1.41421
chrUPM791_01487	RLV_4218	hypothetical protein		27		-	-	-		2	8.74	2
chrUPM791_01507	RLV_4236	elongation factor Tu	232.857	35		97	56.01	21		66	53.96	21		163	81.5	21.9203
chrUPM791_01509	RLV_4238	dehydratase		24		-	-	-		7	21.55	5
chrUPM791_01512	RLV_4241	hypothetical protein NUSG Transcription termination/antitermination protein	82.3529	17		14	39.77	7		14	55.11	10		28	14	0
chrUPM791_01513	RLV_4242	50S ribosomal protein L11	100	15		14	46.85	6		16	60.14	7		30	15	1.41421
chrUPM791_01514	RLV_4243	50S ribosomal protein L1	84.7826	23		19	51.07	10		20	54.94	12		39	19.5	0.707107
chrUPM791_01515	RLV_4244	50S ribosomal protein L10	117.857	14		18	57.56	7		15	61.63	8		33	16.5	2.12132
chrUPM791_01516	RLV_4245	50S ribosomal protein L7/L12	380.769	13		47	51.59	9		52	42.06	5		99	49.5	3.53553
chrUPM791_01517	RLV_4246	DNA-directed RNA polymerase subunit beta	59.0551	127		73	34.74	46		77	38.65	49		150	75	2.82843
chrUPM791_01518	RLV_4247	DNA-directed RNA polymerase subunit beta'	77.2358	123		98	41.01	60		92	40.94	53		190	95	4.24264
chrUPM791_01520	RLV_4249	30S ribosomal protein S12	131.818	11		17	17.89	4		12	23.58	5		29	14.5	3.53553
chrUPM791_01521	RLV_4250	30S ribosomal protein S7	160	15		26	59.62	13		22	60.9	13		48	24	2.82843
chrUPM791_01522	RLV_4251	elongation factor G	100	59		67	35.19	25		51	37.91	23		118	59	11.3137
chrUPM791_01524	RLV_4253	30S ribosomal protein S10		11		7	33.33	4		-	-	-
chrUPM791_01525	RLV_4254	50S ribosomal protein L3	104.545	22		24	51.17	9		22	49.3	8		46	23	1.41421
chrUPM791_01526	RLV_4255	50S ribosomal protein L4	73.6842	19		16	21.36	5		12	19.42	4		28	14	2.82843
chrUPM791_01527	RLV_4256	50S ribosomal protein L23	150	9		12	49.48	4		15	49.48	4		27	13.5	2.12132
chrUPM791_01528	RLV_4257	50S ribosomal protein L2	100	31		35	41.01	12		27	39.21	14		62	31	5.65685
chrUPM791_01529	RLV_4258	30S ribosomal protein S19	133.333	9		15	40.22	5		9	34.78	3		24	12	4.24264
chrUPM791_01530	RLV_4259	50S ribosomal protein L22	131.818	11		21	37.98	7		8	32.56	5		29	14.5	9.19239
chrUPM791_01531	RLV_4260	30S ribosomal protein S3	93.75	24		22	40.33	12		23	35.39	9		45	22.5	0.707107
chrUPM791_01532	RLV_4261	50S ribosomal protein L16	47.0588	17		10	27.74	4		6	26.28	3		16	8	2.82843
chrUPM791_01533	RLV_4262	50S ribosomal protein L29		10		6	33.33	3		-	-	-
chrUPM791_01534	RLV_4263	30S ribosomal protein S17	164.286	7		14	58.23	5		9	56.96	5		23	11.5	3.53553
chrUPM791_01535	RLV_4264	50S ribosomal protein L14	46.6667	15		5	31.15	4		9	42.62	6		14	7	2.82843
chrUPM791_01536	RLV_4265	50S ribosomal protein L24	104.167	12		15	35.29	4		10	35.29	3		25	12.5	3.53553
chrUPM791_01537	RLV_4266	50S ribosomal protein L5	87.5	20		15	41.08	10		20	49.19	9		35	17.5	3.53553
chrUPM791_01538	RLV_4267	30S ribosomal protein S14		11		6	29.7	3		-	-	-
chrUPM791_01539	RLV_4268	30S ribosomal protein S8	87.5	12		13	49.24	5		8	45.45	5		21	10.5	3.53553
chrUPM791_01540	RLV_4269	50S ribosomal protein L6	76.6667	15		11	35.03	5		12	49.15	7		23	11.5	0.707107
chrUPM791_01541	RLV_4270	50S ribosomal protein L18	110.714	14		20	58.33	8		11	45	5		31	15.5	6.36396
chrUPM791_01542	RLV_4271	30S ribosomal protein S5	109.524	21		22	50.26	11		24	45.5	11		46	23	1.41421
chrUPM791_01543	RLV_4272	50S ribosomal protein L30	38.8889	9		5	43.48	3		2	27.54	2		7	3.5	2.12132
chrUPM791_01544	RLV_4273	50S ribosomal protein L15	146.429	14		21	50	7		20	69.62	10		41	20.5	0.707107
chrUPM791_01545	RLV_4274	preprotein translocase subunit SecY		19		-	-	-		2	3.36	2
chrUPM791_01546	RLV_4275	adenylate kinase	73.6842	19		15	46.3	9		13	59.26	12		28	14	1.41421
chrUPM791_01547	RLV_4276	30S ribosomal protein S13	216.667	12		28	63.93	10		24	57.38	11		52	26	2.82843
chrUPM791_01548	RLV_4277	30S ribosomal protein S11	143.75	8		13	33.33	5		10	32.56	4		23	11.5	2.12132
chrUPM791_01549	RLV_4278	DNA-directed RNA polymerase subunit alpha	41.3793	29		10	13.1	8		14	21.73	7		24	12	2.82843
chrUPM791_01550	RLV_4279	50S ribosomal protein L17	38.2353	17		5	34.29	5		8	36.43	6		13	6.5	2.12132
chrUPM791_01556	RLV_4286	dihydroxy-acid dehydratase	21.8182	55		7	9.48	4		17	25	13		24	12	7.07107
chrUPM791_01557	RLV_4287	hypothetical protein		11		-	-	-		3	21.37	2
chrUPM791_01559	RLV_4289	serine protease	14.8649	37		5	12.85	4		6	12.85	4		11	5.5	0.707107
chrUPM791_01560	RLV_4290	ATPase AAA		37		-	-	-		2	4.79	2
chrUPM791_01583	RLV_4312	sugar ABC transporter substrate-binding protein	28.5714	35		6	11.67	4		14	28.33	13		20	10	5.65685
chrUPM791_01586	RLV_4315	sugar ABC transporter ATP-binding protein		29		-	-	-		4	14.29	4
chrUPM791_01605	RLV_4334	phenylalanine 4-monooxygenase	76.1905	21		14	27.76	8		18	34.98	12		32	16	2.82843
chrUPM791_01608	RLV_4337	4-hydroxyphenylpyruvate dioxygenase	35	30		6	19.51	5		15	32.25	10		21	10.5	6.36396
chrUPM791_01609	RLV_4338	homogentisate 1.2-dioxygenase		35		-	-	-		3	7.73	3
chrUPM791_01610	RLV_4339	2-keto-4-pentenoate hydratase	8.62069	29		3	8.21	2		2	9.09	2		5	2.5	0.707107
chrUPM791_01615	RLV_4344	ribonucleotide-diphosphate reductase subunit alpha	31.3725	102		22	15.11	17		42	26.04	30		64	32	14.1421
chrUPM791_01617	RLV_4346	xanthine phosphoribosyltransferase		13		-	-	-		3	16.46	3
chrUPM791_01619	RLV_4348	molybdenum cofactor biosynthesis protein	23.3333	15		4	9.69	2		3	16.28	3		7	3.5	0.707107
chrUPM791_01620	RLV_4349	NAD(P)H dehydrogenase (quinone)	46.1538	13		5	16.16	3		7	31.82	5		12	6	1.41421
chrUPM791_01623	RLV_4352	threonine dehydratase		28		-	-	-		3	6.49	3
chrUPM791_01624	RLV_4353	Transcriptional activator HlyU		8		-	-	-		3	38.89	3
chrUPM791_01629	RLV_4358	2'. 3'-cyclic nucleotide 2'-phosphodiesterase	32	50		16	18.88	11		16	24.32	13		32	16	0
chrUPM791_01633	RLV_4362	alanine dehydrogenase	59.2593	27		19	34.95	9		13	33.6	8		32	16	4.24264
chrUPM791_01641	RLV_4370	3-mercaptopyruvate sulfurtransferase	23.0769	26		5	14.88	4		7	20.42	5		12	6	1.41421
chrUPM791_01643	RLV_4372	cysteine synthase	31.0345	29		10	20.29	6		8	25.8	7		18	9	1.41421
chrUPM791_01666	RLV_4393	ABC transporter substrate-binding protein	19.6429	28		6	14.16	3		5	22.89	5		11	5.5	0.707107
chrUPM791_01667	RLV_4395	peroxidase	53.3333	15		5	24.66	5		11	42.92	8		16	8	4.24264
chrUPM791_01678	RLV_4404	ABC transporter substrate-binding protein	59.6154	26		13	36.99	9		18	39.6	11		31	15.5	3.53553
chrUPM791_01695	RLV_4422	protein-L-isoaspartate O-methyltransferase	34.375	16		3	18.18	3		8	29.09	6		11	5.5	3.53553
chrUPM791_01696	RLV_4423	hypothetical protein	47.0588	17		8	23.61	6		8	26.39	6		16	8	0
chrUPM791_01697	RLV_4424	valine--tRNA ligase	40.9639	83		39	21.22	17		29	22.81	20		68	34	7.07107
chrUPM791_01700	RLV_4428	exodeoxyribonuclease III		25		-	-	-		3	7.98	2
chrUPM791_01702	RLV_4430	deoxyguanosinetriphosphate triphosphohydrolase		30		-	-	-		2	8.15	2
chrUPM791_01703	RLV_4431	arginine--tRNA ligase	30.1887	53		14	22.74	11		18	32.99	16		32	16	2.82843
chrUPM791_01704	RLV_4432	sporulation protein	13.1579	57		5	6.5	5		10	9.34	8		15	7.5	3.53553
chrUPM791_01705	RLV_4433	beta-hexosaminidase		24		-	-	-		4	12.69	3
chrUPM791_01708	RLV_4436	protein translocase TatA		5		-	-	-		3	20.63	2
chrUPM791_01711	RLV_4439	serine--tRNA ligase	43.9024	41		15	25.06	11		21	45.43	17		36	18	4.24264
chrUPM791_01712	RLV_4440	5'-nucleotidase surE		19		-	-	-		3	11.28	2
chrUPM791_01713	RLV_4441	protein-L-isoaspartate O-methyltransferase		22		-	-	-		2	15.67	2
chrUPM791_01714	RLV_4442	peptidoglycan-binding protein		45		-	-	-		9	12.73	5
chrUPM791_01716	RLV_4444	preprotein translocase	75	8		6	26.09	2		6	35.65	4		12	6	0
chrUPM791_01717	RLV_4445	preprotein translocase subunit SecD		54		-	-	-		3	2.84	2
chrUPM791_01721	RLV_4449	methylenetetrahydrofolate--tRNA-(uracil-5-)- methyltransferase TrmFO	9.09091	33		3	4.4	2		3	5.24	2		6	3	0
chrUPM791_01728	RLV_4455	trigger factor	151.111	45		71	53.44	28		65	54.66	26		136	68	4.24264
chrUPM791_01732	RLV_4459	pyridine nucleotide-disulfide oxidoreductase		36		-	-	-		2	6.2	2
chrUPM791_01734	RLV_4461	methionine aminopeptidase	16.6667	24		5	14.39	3		3	9.71	2		8	4	1.41421
chrUPM791_01741	RLV_4467	glutamyl-tRNA(Gln) amidotransferase subunit A	33.3333	36		14	14	5		10	18.26	7		24	12	2.82843
chrUPM791_01746	RLV_4472	aspartyl/glutamyl-tRNA(Asn/Gln) amidotransferase subunit B	34.4444	45		13	26.4	10		18	33.6	13		31	15.5	3.53553
chrUPM791_01753	RLV_4479	acetyl-CoA carboxylase	50	31		17	20.27	8		14	26.73	9		31	15.5	2.12132
chrUPM791_01754	RLV_4480	acetyl-CoA carboxylase biotin carboxyl carrier protein subunit		9		-	-	-		2	12.18	2
chrUPM791_01758	RLV_4483	1-aminocyclopropane-1-carboxylate deaminase	18	25		3	8.57	2		6	11.69	4		9	4.5	2.12132
chrUPM791_01761	RLV_4486	hypothetical protein		10		-	-	-		4	28.47	3
chrUPM791_01762	RLV_4487	aminotransferase	20.9677	31		7	18.83	6		6	14.43	5		13	6.5	0.707107
chrUPM791_01763	RLV_4488	homoserine dehydrogenase	37.5	32		10	17.69	6		14	27.21	10		24	12	2.82843
chrUPM791_01766	RLV_4491	hypothetical protein		52		-	-	-		8	11.23	5
chrUPM791_01767	RLV_4492	putative pleiotropic regulator	13.4615	26		2	7.96	2		5	11.14	3		7	3.5	2.12132
chrUPM791_01772	RLV_4497	lactoylglutathione lyase	30	10		4	27.4	3		2	10.96	2		6	3	1.41421
chrUPM791_01773	RLV_4498	cold-shock protein		17		-	-	-		3	15.63	2
chrUPM791_01778	RLV_4501	NADH-ubiquinone oxidoreductase	23.0769	13		3	23.76	2		3	24.75	2		6	3	0
chrUPM791_01795	RLV_4518	hypothetical protein	35.7143	14		5	32.21	5		5	24.83	4		10	5	0
chrUPM791_01797	RLV_4520	general L-amino acid transport ATP-binding protein AapP		22		-	-	-		2	9.73	2
chrUPM791_01800	RLV_4523	general L-amino acid-binding periplasmic protein AapJ	45.6522	23		17	31.38	10		4	9.38	3		21	10.5	9.19239
chrUPM791_01801	RLV_4524	cystathionine beta-lyase		26		-	-	-		7	20.2	6
chrUPM791_01804	RLV_4527	alpha/beta hydrolase		18		-	-	-		2	9.2	2
chrUPM791_01805	RLV_4528	serine O-acetyltransferase		26		-	-	-		3	9.39	2
chrUPM791_01806	RLV_4529	hypothetical protein	40	5		2	25.37	2		2	23.88	2		4	2	0
chrUPM791_01807	RLV_4530	phasin family protein	150	11		14	72.36	9		19	75.61	9		33	16.5	3.53553
chrUPM791_01809	RLV_4532	ATP-dependent Clp protease ATP-binding subunit ClpA	30	75		17	16.75	12		28	31.69	22		45	22.5	7.77817
chrUPM791_01812	RLV_4535	glycerophosphoryl diester phosphodiesterase		17		-	-	-		4	17.99	4
chrUPM791_01814	RLV_4537	ATP-binding protein	14.8148	27		5	21.94	4		3	9.35	2		8	4	1.41421
chrUPM791_01815	RLV_4538	30S ribosomal protein S2	116.667	21		26	45.88	12		23	58.82	13		49	24.5	2.12132
chrUPM791_01816	RLV_4539	elongation factor Ts	172.917	24		44	36.69	10		39	50	14		83	41.5	3.53553
chrUPM791_01817	RLV_4540	uridylate kinase	50	20		8	30	6		12	30.83	6		20	10	2.82843
chrUPM791_01818	RLV_4541	ribosome-recycling factor	78.9474	19		18	55.91	10		12	48.92	8		30	15	4.24264
chrUPM791_01819	RLV_4542	UDP pyrophosphate synthase		25		-	-	-		4	15.38	3
chrUPM791_01821	RLV_4544	zinc metalloprotease		28		-	-	-		3	8.75	2
chrUPM791_01822	RLV_4545	outer membrane protein biogenesis protein YaeT	38.3333	60		19	17.52	11		27	28.52	19		46	23	5.65685
chrUPM791_01823	RLV_4546	UDP-3-O-(3-hydroxymyristoyl)glucosamine N-acyltransferase	27.2727	22		4	9.86	3		8	26.48	7		12	6	2.82843
chrUPM791_01825	RLV_4548	UDP-N-acetylglucosamine O-acyltransferase	36.6667	15		6	15.44	3		5	8.82	2		11	5.5	0.707107
chrUPM791_01828	RLV_4551	type II citrate synthase	68.1818	33		17	19.35	9		28	25.87	11		45	22.5	7.77817
chrUPM791_01830	RLV_4554	LexA repressor		20		-	-	-		2	11.72	2
chrUPM791_01832	RLV_4556	2-dehydro-3-deoxyphosphooctonate aldolase	75	24		19	36.3	10		17	40.93	11		36	18	1.41421
chrUPM791_01833	RLV_4557	enolase	81.6667	30		28	34.91	13		21	31.84	11		49	24.5	4.94975
chrUPM791_01835	RLV_4559	pyruvate dehydrogenase E1 subunit alpha	57.1429	28		19	31.32	10		13	31.32	10		32	16	4.24264
chrUPM791_01836	RLV_4560	pyruvate dehydrogenase subunit beta	37.1429	35		14	20.82	8		12	22.13	9		26	13	1.41421
chrUPM791_01837	RLV_4561	branched-chain alpha-keto acid dehydrogenase subunit E2	46.9697	33		17	23.84	9		14	25.39	9		31	15.5	2.12132
chrUPM791_01838	RLV_4562	arylesterase	38.2353	17		6	24.88	3		7	37.56	5		13	6.5	0.707107
chrUPM791_01840	RLV_4564	dihydrolipoamide dehydrogenase	34.6154	39		8	18.05	7		19	32.16	14		27	13.5	7.77817
chrUPM791_01850	RLV_4574	two-component system sensor histidine kinase		32		-	-	-		4	15.63	4
chrUPM791_01851	RLV_4575	nitrogen regulation protein NR(I)	11.7021	47		4	7.25	3		7	10.35	5		11	5.5	2.12132
chrUPM791_01857	RLV_4580	alcohol dehydrogenase	50	29		11	27.96	8		18	48.02	14		29	14.5	4.94975
chrUPM791_01859	RLV_4582	sigma-54-dependent Fis family transcriptional regulator	26.1364	44		5	10.79	4		18	34.8	13		23	11.5	9.19239
chrUPM791_01860	RLV_4583	D-amino acid aminotransferase		33		-	-	-		7	18.47	5
chrUPM791_01861	RLV_4584	RNA-binding protein hfq		6		-	-	-		3	27.5	2
chrUPM791_01863	RLV_4586	nucleoside triphosphate pyrophosphohydrolase		26		-	-	-		6	15.3	3
chrUPM791_01867	RLV_4590	sulfite reductase	20	45		8	13.13	6		10	21.4	9		18	9	1.41421
chrUPM791_01868	RLV_4591	oxidoreductase	31.25	16		5	34.12	5		5	27.06	4		10	5	0
chrUPM791_01899	RLV_4619	5-dehydro-4-deoxyglucarate dehydratase		22		2	7.17	2		-	-	-
chrUPM791_01900	RLV_4620	mannonate dehydratase	20.6897	29		8	16.05	4		4	11.11	3		12	6	2.82843
chrUPM791_01902	RLV_4622	ABC transporter substrate-binding protein	10	45		4	7.91	3		5	10.92	4		9	4.5	0.707107
chrUPM791_01916	RLV_4636	periplasmic copper-binding protein	27.2727	11		3	18.95	2		3	23.16	3		6	3	0
chrUPM791_01932	RLV_4651	ferredoxin--NADP reductase	14	25		4	11.85	2		3	11.85	2		7	3.5	0.707107
chrUPM791_01934	RLV_4653	quinone oxidoreductase		26		-	-	-		3	9.51	2
chrUPM791_01938	RLV_4657	DNA-binding protein	32.1429	28		6	15.08	5		12	25.42	8		18	9	4.24264
chrUPM791_01939	RLV_4658	sugar ABC transporter substrate-binding protein	12.5	24		4	8.13	2		2	8.13	2		6	3	1.41421
chrUPM791_01944	RLV_4663	bifunctional N-acetylglucosamine-1-phosphate uridyltransferase/glucosamine-1-phosphate acetyltransferase		31		-	-	-		4	11.26	4
chrUPM791_01945	RLV_4664	glutamine--fructose-6-phosphate aminotransferase		48		-	-	-		4	7.4	4
chrUPM791_01949	RLV_4668	transcription-repair-coupling factor	4.9505	101		4	2.83	3		6	4.97	5		10	5	1.41421
chrUPM791_01951	RLV_4670	DSBA oxidoreductase		22		-	-	-		2	10.76	2
chrUPM791_01952	RLV_4671	bicyclomycin resistance protein	14.1304	46		8	7.83	5		5	8.17	4		13	6.5	2.12132
chrUPM791_01953	RLV_4672	invasion protein B	91.1765	17		21	28.18	10		10	26.36	8		31	15.5	7.77817
chrUPM791_01955	RLV_4674	glutamine synthetase	63.2353	34		21	28.36	12		22	27.72	14		43	21.5	0.707107
chrUPM791_01956	RLV_4675	nitrogen regulatory protein P-II 1	40.9091	11		4	34.82	3		5	34.82	3		9	4.5	0.707107
chrUPM791_01961	RLV_4680	ABC-ATPase UvrA	17.8571	84		8	9.25	7		22	21.07	17		30	15	9.89949
chrUPM791_01962	RLV_4681	single-stranded DNA-binding protein	86.6667	15		12	45.56	9		14	40.24	8		26	13	1.41421
chrUPM791_01964	RLV_4683	DNA gyrase subunit A	38.5542	83		27	21.54	18		37	28.9	24		64	32	7.07107
chrUPM791_01969	RLV_4688	peptidyl-prolyl cis-trans isomerase	85.7143	14		13	32.11	6		11	31.05	5		24	12	1.41421
chrUPM791_01970	RLV_4689	peptidyl-prolyl cis-trans isomerase	206.667	15		40	65.68	14		22	63.31	10		62	31	12.7279
chrUPM791_01972	RLV_4691	queuine tRNA-ribosyltransferase	8.82353	34		2	5.85	2		4	10.9	4		6	3	1.41421
chrUPM791_02018	RLV_4737	methionine--tRNA ligase	39.7959	49		12	17.83	7		27	40.12	16		39	19.5	10.6066
chrUPM791_02031	RLV_4750	PhnA protein	42.8571	7		3	37.5	2		3	37.5	2		6	3	0
chrUPM791_02040	RLV_4756	peptidyl-prolyl cis-trans isomerase	36.5385	52		13	26.51	12		25	34.29	16		38	19	8.48528
chrUPM791_02041	RLV_4757	anthranilate phosphoribosyltransferase	21.1538	26		6	16.27	4		5	19.82	5		11	5.5	0.707107
chrUPM791_02042	RLV_4758	indole-3-glycerol phosphate synthase	8.33333	24		2	10.37	2		2	6.67	2		4	2	0
chrUPM791_02048	RLV_4764	helicase	11.4035	57		5	9.22	4		8	11.67	6		13	6.5	2.12132
chrUPM791_02054	RLV_4770	CTP synthetase	29.4872	39		13	20.48	9		10	14.39	7		23	11.5	2.12132
chrUPM791_02055	RLV_4771	preprotein translocase subunit SecG		6		-	-	-		2	16.48	2
chrUPM791_02056	RLV_4772	triosephosphate isomerase	35.2941	17		6	12.5	5		6	13.28	4		12	6	0
chrUPM791_02057	RLV_4773	phospholipase	10	25		2	9.7	2		3	13.71	3		5	2.5	0.707107
chrUPM791_02058	RLV_4774	DNA topoisomerase IV subunit B	5.9322	59		2	3.58	2		5	6.87	4		7	3.5	2.12132
chrUPM791_02065	RLV_4781	nitroreductase	33.3333	18		5	15.46	3		7	35.05	6		12	6	1.41421
chrUPM791_02067	RLV_4783	threonine--tRNA ligase	28.8136	59		13	17.4	11		21	29.5	17		34	17	5.65685
chrUPM791_02071	RLV_4787	GTP cyclohydrolase	19.0476	21		6	21.57	3		2	13.73	2		8	4	2.82843
chrUPM791_02072	RLV_4788	phosphoribosyl-AMP cyclohydrolase		12		-	-	-		3	15.33	2
chrUPM791_02084	RLV_4800	serine ammonia-lyase		32		-	-	-		3	6.21	2
chrUPM791_02090	RLV_4806	MerR family transcriptional regulator		14		-	-	-		2	14.06	2
chrUPM791_02100	RLV_4816	acetyl/propionyl-CoA carboxylase subuit alpha		59		-	-	-		2	3.86	2
chrUPM791_02101	RLV_4817	putative alcohol dehydrogenase class III	45	30		13	24	8		14	29.87	10		27	13.5	0.707107
chrUPM791_02110	RLV_4826	pseudouridine synthase		34		-	-	-		5	19.39	5
chrUPM791_02113	RLV_4829	hypothetical protein	78.8462	26		24	45.65	12		17	41.14	12		41	20.5	4.94975
chrUPM791_02116	RLV_4832	glycine cleavage system protein T	20.6897	29		4	11.9	3		8	17.72	6		12	6	2.82843
chrUPM791_02117	RLV_4833	glycine cleavage system protein H	91.6667	6		5	21.67	2		6	21.67	2		11	5.5	0.707107
chrUPM791_02118	RLV_4834	glycine dehydrogenase	26.1194	67		17	12.58	11		18	19.39	15		35	17.5	0.707107
chrUPM791_02126	RLV_4843	FeS assembly SUF system protein SufT?		8		3	17.46	2		-	-	-
chrUPM791_02127	RLV_4844	cysteine desulfurase		30		-	-	-		2	6.54	2
chrUPM791_02128	RLV_4845	Fe-S cluster assembly protein SufD	25.9259	27		7	15.33	5		7	17.22	6		14	7	0
chrUPM791_02129	RLV_4846	ABC transporter ATP-binding protein RL2580	59.0909	22		10	44.62	8		16	52.59	10		26	13	4.24264
chrUPM791_02130	RLV_4847	Fe-S cluster assembly protein SufB	31.1111	45		10	17.79	7		18	31.29	12		28	14	5.65685
chrUPM791_02132	RLV_4849	alpha/beta hydrolase		15		-	-	-		4	12	4
chrUPM791_02136	RLV_4853	tyrosine--tRNA ligase	34.8485	33		9	14.35	6		14	35.41	11		23	11.5	3.53553
chrUPM791_02142	RLV_4859	RNA helicase	25	48		12	19.04	9		12	21.73	10		24	12	0
chrUPM791_02148	RLV_4865	hypothetical protein		16		2	7.05	2		-	-	-
chrUPM791_02150	RLV_4867	adenylosuccinate lyase	45.3488	43		15	33.1	11		24	45.06	16		39	19.5	6.36396
chrUPM791_02155	RLV_4872	phosphoribosylaminoimidazole-succinocarboxamide synthase	45.6522	23		5	20.87	4		16	45.28	12		21	10.5	7.77817
chrUPM791_02156	RLV_4873	phosphoribosylformylglycinamidine synthase	92.8571	7		4	50	3		9	50	4		13	6.5	3.53553
chrUPM791_02158	RLV_4875	phosphoribosylformylglycinamidine synthase subunit PurQ		14		-	-	-		5	23.32	5
chrUPM791_02163	RLV_4880	phosphoribosylformylglycinamidine synthase subunit PurL	26.3636	55		13	16.55	10		16	19.65	12		29	14.5	2.12132
chrUPM791_02164	RLV_4881	ATP-binding protein		7		-	-	-		2	38.96	2
chrUPM791_02168	RLV_4884	glutaredoxin	68.75	8		6	30.63	3		5	30.63	3		11	5.5	0.707107
chrUPM791_02174	RLV_4889	inositol monophosphatase		19		2	12	2		-	-	-
chrUPM791_02177	RLV_4892	30S ribosomal protein S4	173.684	19		38	60.98	19		28	55.61	14		66	33	7.07107
chrUPM791_02178	RLV_4893	ATP-binding protein		35		-	-	-		2	4.77	2
chrUPM791_02181	RLV_4896	RNA methyltransferase		22		-	-	-		3	11.59	3
chrUPM791_02184	RLV_4899	isocitrate dehydrogenase	140.244	41		64	52.11	23		51	53.85	24		115	57.5	9.19239
chrUPM791_02186	RLV_4901	glutathione S-transferase		19		-	-	-		3	9.62	2
chrUPM791_02189	RLV_4904	alanine--tRNA ligase	32.8767	73		23	17.65	13		25	25.79	19		48	24	1.41421
chrUPM791_02190	RLV_4905	DNA recombination/repair protein RecA	39.3939	33		14	25.27	8		12	28.3	9		26	13	1.41421
chrUPM791_02192	RLV_4907	pseudouridine-5'-phosphate glycosidase	41.6667	24		12	33.77	9		8	30.84	7		20	10	2.82843
chrUPM791_02193	RLV_4908	signal transduction histidine kinase		70		-	-	-		5	7.73	5
chrUPM791_02194	RLV_4909	flagellar biosynthesis protein FliO	11.1111	27		3	10.57	2		3	15.43	3		6	3	0
chrUPM791_02197	RLV_4912	phosphohistidine phosphatase		11		3	23.78	3		-	-	-
chrUPM791_02205	RLV_4920	(2Fe-2S) ferredoxin		7		-	-	-		3	28.3	2
chrUPM791_02207	RLV_4922	membrane protein	16.1836	207		16	7.73	14		51	22.28	38		67	33.5	24.7487
chrUPM791_02211	RLV_4926	diguanylate cyclase		37		-	-	-		4	10.07	3
chrUPM791_02221	RLV_4936	malic enzyme	36.6667	60		21	21.56	13		23	24.16	16		44	22	1.41421
chrUPM791_02225	RLV_4940	phenazine biosynthesis protein	14.7059	17		2	10	2		3	10	2		5	2.5	0.707107
chrUPM791_02232	RLV_4946	hypothetical protein		13		-	-	-		3	15.03	2
chrUPM791_02233	RLV_4947	phospho-2-dehydro-3-deoxyheptonate aldolase	39.6552	29		10	26.63	8		13	35.13	10		23	11.5	2.12132
chrUPM791_02234	RLV_4948	protein TolB	12.5	20		2	10.55	2		3	13.82	3		5	2.5	0.707107
chrUPM791_02235	RLV_4949	NAD synthetase	20.9302	43		7	10.02	4		11	16.99	8		18	9	2.82843
chrUPM791_02242	RLV_4955	phospho-2-dehydro-3-deoxyheptonate aldolase	38.8889	36		12	19.26	8		16	24.73	9		28	14	2.82843
chrUPM791_02245	RLV_4957	glutathione reductase	11.4286	35		3	7.16	3		5	11.28	4		8	4	1.41421
chrUPM791_02248	RLV_4960	hypothetical protein	126.667	15		20	47.06	9		18	32.09	6		38	19	1.41421
chrUPM791_02249	RLV_4961	ribose-5-phosphate isomerase A		18		-	-	-		2	10.34	2
chrUPM791_02250	RLV_4962	phosphoglycolate phosphatase		17		-	-	-		3	9.24	2
chrUPM791_02251	RLV_4963	peptidoglycan-binding protein	28	50		16	20.41	11		12	20.25	10		28	14	2.82843
chrUPM791_02252	RLV_4965	class II fumarate hydratase	16.6667	30		4	8.21	3		6	15.12	6		10	5	1.41421
chrUPM791_02254	RLV_4967	fumarate hydratase	31.8182	44		9	18.32	7		19	34.58	14		28	14	7.07107
chrUPM791_02261	RLV_4974	hypothetical protein		10		3	24.8	2		-	-	-
chrUPM791_02272	RLV_4985	sugar ABC transporter substrate-binding protein	22.7273	22		3	14.89	3		7	31.72	6		10	5	2.82843
chrUPM791_02283	RLV_4995	circadian clock protein KaiC		35		-	-	-		4	11.33	4
chrUPM791_02291	RLV_5004	alpha/beta hydrolase		23		-	-	-		7	12.89	4
chrUPM791_02296	RLV_5008	2-deoxyribose-5-phosphate aldolase		31		-	-	-		3	9.06	3
chrUPM791_02297	RLV_5009	aldehyde dehydrogenase	5.17241	58		2	2.64	2		4	5.03	3		6	3	1.41421
chrUPM791_02298	RLV_5010	membrane protein	32.0312	64		23	22.73	17		18	19.56	12		41	20.5	3.53553
chrUPM791_02299	RLV_5011	amino acid ABC transporter	77.2727	22		15	48.64	10		19	44.75	10		34	17	2.82843
chrUPM791_02304	RLV_5016	S-adenosylmethionine-dependent methyltransferase	26.6667	15		6	19.49	5		2	4.78	2		8	4	2.82843
chrUPM791_02318	RLV_5030	oxidoreductase	26.1905	21		5	11.07	3		6	16.96	5		11	5.5	0.707107
chrUPM791_02322	RLV_5034	ArsR family transcriptional regulator	38.8889	18		7	44.44	6		7	48.77	6		14	7	0
chrUPM791_02327	RLV_5039	nicotinate-nucleotide--dimethylbenzimidazole phosphoribosyltransferase	27.0833	24		4	16.27	4		9	28.4	7		13	6.5	3.53553
chrUPM791_02336	RLV_5049	glyceraldehyde 3-phosphate reductase	26.7857	28		3	3.79	2		12	27.11	9		15	7.5	6.36396
chrUPM791_02337	RLV_5050	oxidoreductase	25	24		3	7.43	2		9	14.85	4		12	6	4.24264
chrUPM791_02338	RLV_5051	xylose isomerase		23		-	-	-		4	14.62	3
chrUPM791_02339	RLV_5052	beta-mannosidase		57		-	-	-		2	2.8	2
chrUPM791_02343	RLV_5056	ABC transporter substrate-binding protein		28		-	-	-		7	25.3	7
chrUPM791_02354	RLV_5066	6-phosphogluconate dehydrogenase	64.1026	39		24	38.45	14		26	38.45	15		50	25	1.41421
chrUPM791_02360	RLV_5072	NADPH:quinone oxidoreductase	41.3043	23		11	19.59	7		8	22.22	6		19	9.5	2.12132
chrUPM791_02361	RLV_5073	3-oxoacyl-ACP synthase	35.1852	27		7	16.36	5		12	18.46	6		19	9.5	3.53553
chrUPM791_02362	RLV_5074	3-oxoacyl-ACP synthase	51.7241	29		13	21.45	6		17	27.68	10		30	15	2.82843
chrUPM791_02364	RLV_5076	acyl carrier protein	61.1111	9		6	34.78	3		5	34.78	3		11	5.5	0.707107
chrUPM791_02372	RLV_5084	nucleoside hydrolase		23		2	13.25	2		-	-	-
chrUPM791_02377	RLV_5089	cob(I)alamin adenolsyltransferase/cobinamide ATP-dependent adenolsyltransferase		21		-	-	-		3	9.26	2
chrUPM791_02378	RLV_5090	cobaltochelatase		96		-	-	-		4	3.55	3
chrUPM791_02379	RLV_5091	cobalamin biosynthesis protein CobW	40	25		7	10.6	3		13	22.06	7		20	10	4.24264
chrUPM791_02380	RLV_5092	adenosylcobinamide kinase/adenosylcobinamide phosphate guanyltransferase		14		-	-	-		6	28.74	4
chrUPM791_02419	RLV_5130	cation transporter		59		-	-	-		5	5.21	4
chrUPM791_02421	RLV_5132	two-component system sensor histidine kinase/response regulator		25		-	-	-		3	12.15	3
chrUPM791_02458	RLV_5170	peroxiredoxin		10		-	-	-		2	14.5	2
chrUPM791_02497	RLV_5209	excinuclease ABC subunit B		80		-	-	-		5	3.92	3
chrUPM791_02499	RLV_5211	metal-binding protein	12.1951	41		6	5.05	4		4	4	3		10	5	1.41421
chrUPM791_02500	RLV_5212	metal-binding protein		47		4	5.18	3		-	-	-
chrUPM791_02502	RLV_5214	cold-shock protein	285.714	7		15	74.29	5		25	61.43	3		40	20	7.07107
chrUPM791_02505	RLV_5217	chloroperoxidase	30.9524	21		7	22.3	6		6	20.5	6		13	6.5	0.707107
chrUPM791_02546	RLV_5259	glyoxalase family protein		11		-	-	-		2	14.65	2
chrUPM791_02573	RLV_5286	polysaccharidase		33		-	-	-		8	14.14	5
chrUPM791_02581	RLV_5294	RNA-binding protein		23		-	-	-		2	9.51	2
chrUPM791_02604	RLV_5317	ABC transporter substrate-binding protein	47.8261	23		9	20.41	8		13	35.21	12		22	11	2.82843
chrUPM791_02624	RLV_5340	cell division protein FtsZ	25	20		4	12.68	3		6	16.22	4		10	5	1.41421
chrUPM791_02676	RLV_5395	alkanal monooxygenase		27		-	-	-		3	10.88	3
chrUPM791_02684	RLV_5403	hypothetical protein		10		7	20.59	2		-	-	-
chrUPM791_02689	RLV_5408	class C beta-lactamase		31		-	-	-		2	8.05	2
chrUPM791_02699	RLV_5418	2-hydroxyhepta-2.4-diene-1.7-dioate isomerase	20.5882	17		4	11.26	2		3	16.45	3		7	3.5	0.707107
chrUPM791_02720	RLV_5439	phenazine biosynthesis protein PhzF	23.8095	21		3	12.21	3		7	21.78	6		10	5	2.82843
chrUPM791_02727	RLV_5447	aldo/keto reductase	21.4286	28		4	7.95	2		8	15.06	4		12	6	2.82843
chrUPM791_02729	RLV_5449	GntR family transcriptional regulator	30.6452	31		11	14.53	4		8	18.72	6		19	9.5	2.12132
chrUPM791_02730	RLV_5450	branched chain amino acid aminotransferase	18.75	32		6	17.49	5		6	20.49	6		12	6	0
chrUPM791_02735	RLV_5455	ketol-acid reductoisomerase	72.2222	27		21	31.86	11		18	28.91	11		39	19.5	2.12132
chrUPM791_02739	RLV_5459	zinc-binding dehydrogenase	66	25		20	35.34	9		13	28.16	7		33	16.5	4.94975
chrUPM791_02750	RLV_5470	pyridoxine 5'-phosphate synthase	17.5	20		3	14.4	3		4	21.6	4		7	3.5	0.707107
chrUPM791_02762	RLV_5482	putative lipoprotein		10		2	22.22	2		-	-	-
chrUPM791_02774	RLV_5493	acetolactate synthase small subunit		19		2	13.68	2		-	-	-
chrUPM791_02775	RLV_5494	acetolactate synthase	31.7073	41		9	19.8	9		17	26.17	14		26	13	5.65685
chrUPM791_02781	RLV_5500	phosphoserine phosphatase	18.75	16		2	8.11	2		4	13.18	3		6	3	1.41421
chrUPM791_02782	RLV_5501	serine protease	20.2703	37		9	10.49	5		6	10.15	4		15	7.5	2.12132
chrUPM791_02783	RLV_5502	protease modulator HflC	34.4828	29		6	20.44	6		14	31.45	10		20	10	5.65685
chrUPM791_02784	RLV_5503	Modulator of FtsH protease HflK	32.6923	26		9	13.61	4		8	19.44	7		17	8.5	0.707107
chrUPM791_02786	RLV_5505	thymidylate synthase	14.2857	21		3	11.74	2		3	7.2	2		6	3	0
chrUPM791_02788	RLV_5506	Stringent starvation protein B		13		-	-	-		6	24.56	5
chrUPM791_02792	RLV_5510	lactate dehydrogenase		35		-	-	-		3	8.09	3
chrUPM791_02798	RLV_5516	cell envelope biogenesis protein OmpA	37.5	12		6	18.55	4		3	18.1	3		9	4.5	2.12132
chrUPM791_02805	RLV_5523	PrkA family serine protein kinase		59		-	-	-		9	8.66	5
chrUPM791_02816	RLV_5533	Xaa-Pro aminopeptidase	21.9512	41		6	10.15	5		12	17.35	8		18	9	4.24264
chrUPM791_02821	RLV_5538	chemotaxis protein CheW		13		-	-	-		2	18.06	2
chrUPM791_02822	RLV_5539	hypothetical protein		13		-	-	-		3	18.29	2
chrUPM791_02825	RLV_5542	DNA ligase	17.8571	70		8	8.5	5		17	24.09	15		25	12.5	6.36396
chrUPM791_02828	RLV_5545	membrane protein	18.1818	22		5	22.06	5		3	13.17	3		8	4	1.41421
chrUPM791_02830	RLV_5547	cell division protein FtsZ	28.5714	42		13	19.44	9		11	20.32	9		24	12	1.41421
chrUPM791_02833	RLV_5550	D-alanine--D-alanine ligase	22.9167	24		5	12.66	3		6	15.58	4		11	5.5	0.707107
chrUPM791_02837	RLV_5554	UDP-N-acetylenolpyruvoylglucosamine reductase	22.4138	29		9	20.37	6		4	13.58	4		13	6.5	3.53553
chrUPM791_02838	RLV_5555	UDP-N-acetylmuramate--L-alanine ligase	25	32		6	12.1	5		10	20.59	9		16	8	2.82843
chrUPM791_02839	RLV_5556	UDP-N-acetylglucosamine--N-acetylmuramyl- (pentapeptide) pyrophosphoryl-undecaprenol N-acetylglucosamine transferase		25		-	-	-		3	11.76	3
chrUPM791_02841	RLV_5558	UDP-N-acetylmuramoylalanine--D-glutamate ligase	26.7857	28		9	16.77	6		6	16.56	6		15	7.5	2.12132
chrUPM791_02843	RLV_5560	UDP-N-acetylmuramoylalanyl-D-glutamyl-2. 6-diaminopimelate--D-alanyl-D-alanine ligase	16.6667	33		3	7.97	3		8	20.34	7		11	5.5	3.53553
chrUPM791_02844	RLV_5561	UDP-N-acetylmuramoylalanyl-D-glutamate--2. 6-diaminopimelate ligase	17.9487	39		5	10.87	5		9	18.18	8		14	7	2.82843
chrUPM791_02847	RLV_5564	ribosomal RNA small subunit methyltransferase H		24		-	-	-		4	12.9	3
chrUPM791_02854	RLV_5571	pyrophosphate--fructose-6-phosphate 1-phosphotransferase	33.871	31		6	11.66	4		15	28.78	10		21	10.5	6.36396
chrUPM791_02861	RLV_5578	lytic transglycosylase	79.0323	31		30	42.47	15		19	39.26	14		49	24.5	7.77817
chrUPM791_02863	RLV_5580	5.10-methylenetetrahydrofolate reductase	58.3333	24		8	31.67	7		20	45.67	11		28	14	8.48528
chrUPM791_02864	RLV_5581	ArsR family transcriptional regulator	32.1429	28		7	15.84	4		11	35.19	9		18	9	2.82843
chrUPM791_02865	RLV_5582	heme ABC transporter ATP-binding protein	38.6364	44		16	26.23	11		18	32.6	14		34	17	1.41421
chrUPM791_02866	RLV_5583	ribonuclease	10.8696	23		3	9.76	2		2	9.76	2		5	2.5	0.707107
chrUPM791_02870	RLV_5587	thiamine pyrophosphate protein		38		-	-	-		3	7.61	3
chrUPM791_02871	RLV_5588	putative ribonuclease-L-PSP family protein		9		5	14.91	2		-	-	-
chrUPM791_02873	RLV_5590	hypothetical protein	14.5833	24		5	14.7	3		2	6.81	2		7	3.5	2.12132
chrUPM791_02874	RLV_5591	putative ErfK/YbiS/YhnG family protein		32		2	6.44	2		-	-	-
chrUPM791_02879	RLV_5596	alcohol dehydrogenase	79.6296	27		23	33.16	12		20	39.69	12		43	21.5	2.12132
chrUPM791_02880	RLV_5597	aldehyde dehydrogenase	46.875	32		15	31.24	12		15	26.03	9		30	15	0
chrUPM791_02881	RLV_5598	glutamine synthetase	19.2308	39		6	14.73	5		9	20.44	7		15	7.5	2.12132
chrUPM791_02883	RLV_5600	N-formylglutamate amidohydrolase	20	20		3	17.58	3		5	17.58	3		8	4	1.41421
chrUPM791_02885	RLV_5602	iron ABC transporter substrate-binding protein	78.8462	26		22	29.43	11		19	30.52	13		41	20.5	2.12132
chrUPM791_02888	RLV_5605	spermidine/putrescine ABC transporter ATPase		31		-	-	-		4	12.18	3
chrUPM791_02894	RLV_5611	sugar ABC transporter substrate-binding protein	43.75	32		15	23.68	8		13	27.99	10		28	14	1.41421
chrUPM791_02897	RLV_5614	methionine synthase	32.3529	102		25	16.07	17		41	28.16	31		66	33	11.3137
chrUPM791_02898	RLV_5615	mannose-6-phosphate isomerase		28		-	-	-		5	9.31	3
chrUPM791_02913	RLV_5630	hypothetical protein		7		-	-	-		3	43.75	2
chrUPM791_02914	RLV_5631	LuxR family transcriptional regulator CinR		23		-	-	-		2	8.46	2
chrUPM791_02922	RLV_5639	hypothetical protein	21.0526	38		3	6.93	2		13	34.65	11		16	8	7.07107
chrUPM791_02928	RLV_5644	membrane protein	34.375	16		6	18.29	4		5	15.45	4		11	5.5	0.707107
chrUPM791_02929	RLV_4711	hypothetical protein	68.1818	11		7	27.73	4		8	46.22	6		15	7.5	0.707107
chrUPM791_02930	RLV_5646	hypothetical protein	20	10		2	15.84	2		2	15.84	2		4	2	0
chrUPM791_02950	RLV_5666	RNA polymerase sigma factor RpoD	28.7037	54		11	14.16	10		20	20	14		31	15.5	6.36396
chrUPM791_02951	RLV_5668	L-threonine 3-dehydrogenase		26		-	-	-		2	5.22	2
chrUPM791_02952	RLV_5669	2-amino-3-ketobutyrate CoA ligase		31		-	-	-		10	19.49	7
chrUPM791_02956	RLV_5674	hypothetical protein		26		-	-	-		3	8.41	3
chrUPM791_02957	RLV_5675	aspartyl-tRNA amidotransferase subunit B	47.3684	19		10	39.07	5		8	34.44	5		18	9	1.41421
chrUPM791_02958	RLV_5676	carbamoyl phosphate synthase small subunit	32.1429	28		6	12.9	5		12	22.58	9		18	9	4.24264
chrUPM791_02963	RLV_5681	aldo/keto reductase	12.5	28		4	8.76	2		3	9.97	2		7	3.5	0.707107
chrUPM791_02968	RLV_5686	carbamoyl phosphate synthase large subunit	28.7234	94		21	15.32	16		33	23.15	25		54	27	8.48528
chrUPM791_02971	RLV_5689	transcription elongation factor GreA	70.5882	17		14	58.86	9		10	51.27	7		24	12	2.82843
chrUPM791_02973	RLV_5691	C4-dicarboxylate transporter	21.0526	19		2	6.76	2		6	6.76	2		8	4	2.82843
chrUPM791_02976	RLV_5694	leucine-responsive regulatory protein	23.0769	13		4	14.84	2		2	14.84	2		6	3	1.41421
chrUPM791_02977	RLV_5695	thioredoxin reductase	32.5	20		7	14.2	3		6	19.44	4		13	6.5	0.707107
chrUPM791_02978	RLV_5696	LysR family transcriptional regulator		24		-	-	-		6	19.13	4
chrUPM791_02981	RLV_5699	alkene reductase	18.9655	29		4	9.36	3		7	22.73	7		11	5.5	2.12132
chrUPM791_02988	RLV_5706	3-deoxy-manno-octulosonate cytidylyltransferase	13.1579	19		3	10.03	2		2	10.03	2		5	2.5	0.707107
chrUPM791_02990	RLV_5708	aspartate aminotransferase	71.4286	28		20	30.75	12		20	39.5	15		40	20	0
chrUPM791_02996	RLV_5714	cold-shock protein	50	6		3	33.8	2		3	25.35	2		6	3	0
chrUPM791_02997	RLV_5715	membrane protein		11		5	17.45	2		-	-	-
chrUPM791_03001	RLV_5719	DNA-binding response regulator	13.6364	22		3	11.59	3		3	18.45	3		6	3	0
chrUPM791_03005	RLV_5723	MBL fold metallo-hydrolase		17		-	-	-		2	14.72	2
chrUPM791_03009	RLV_5727	Membrane fusogenic activity	95	10		8	52.33	5		11	52.33	5		19	9.5	2.12132
chrUPM791_03011	RLV_5729	TetR family transcriptional regulator		22		-	-	-		4	6.56	3
chrUPM791_03012	RLV_5730	polyphenol oxidase		19		-	-	-		2	9.09	2
chrUPM791_03013	RLV_5731	Xaa-Pro dipeptidase	36	25		8	18.02	6		10	21.15	8		18	9	1.41421
chrUPM791_03015	RLV_5733	ribose-phosphate pyrophosphokinase	54.7619	21		9	25.81	7		14	32.26	9		23	11.5	3.53553
chrUPM791_03016	RLV_5734	hypothetical protein	18.75	40		6	12.43	5		9	17.09	7		15	7.5	2.12132
chrUPM791_03017	RLV_5736	50S ribosomal protein L25	109.375	16		18	29.7	7		17	38.61	9		35	17.5	0.707107
chrUPM791_03020	RLV_5739	peptidyl-tRNA hydrolase		23		-	-	-		2	11.52	2
chrUPM791_03023	RLV_5742	GTP-binding protein	55.1724	29		18	32.15	10		14	35.42	10		32	16	2.82843
chrUPM791_03027	RLV_5747	adenine phosphoribosyltransferase	42.8571	14		6	17.78	2		6	25	3		12	6	0
chrUPM791_03029	RLV_5749	cytochrome B	22.5	20		7	6.4	2		2	6.16	2		9	4.5	3.53553
chrUPM791_03034	RLV_5754	multidrug ABC transporter ATP-binding protein	4.08163	49		2	4.05	2		2	5.18	2		4	2	0
chrUPM791_03038	RLV_5759	coproporphyrinogen III oxidase	24.1379	29		6	20.79	5		8	30.36	7		14	7	1.41421
chrUPM791_03041	RLV_5762	poly(A) polymerase		42		-	-	-		2	5.52	2
chrUPM791_03044	RLV_5765	ATPase AAA	15.3846	26		4	11.61	3		4	9.82	3		8	4	0
chrUPM791_03046	RLV_5767	RNA-binding protein		62		-	-	-		3	4.48	3
chrUPM791_03047	RLV_5768	membrane protein		56		-	-	-		6	10.6	5
chrUPM791_03055	RLV_5776	transcriptional regulator (anti-sigma factor)		19		2	11.03	2		-	-	-
chrUPM791_03058	RLV_5779	2-isopropylmalate synthase	29.1667	48		11	11.15	6		17	22.47	11		28	14	4.24264
chrUPM791_03060	RLV_5781	ATP-dependent Clp protease proteolytic subunit	110.526	19		17	44.85	7		25	49.48	10		42	21	5.65685
chrUPM791_03061	RLV_5782	ABC transporter substrate-binding protein	28.5714	14		5	12.55	3		3	12.55	3		8	4	1.41421
chrUPM791_03062	RLV_5783	7-cyano-7-deazaguanine reductase		10		-	-	-		5	23.38	3
chrUPM791_03066	RLV_5787	anthranilate synthase subunit I	41.4062	64		21	17.83	13		32	32.78	21		53	26.5	7.77817
chrUPM791_03073	RLV_5794	formate--tetrahydrofolate ligase		43		-	-	-		2	3.94	2
chrUPM791_03078	RLV_5799	membrane protein	12.5	32		4	7.98	2		4	7.98	2		8	4	0
chrUPM791_03080	RLV_5801	thymidine kinase		17		-	-	-		3	22.5	3
chrUPM791_03081	RLV_5802	glycine/betaine ABC transporter substrate-binding protein	32.6923	26		5	19.5	4		12	38.36	9		17	8.5	4.94975
chrUPM791_03085	RLV_5806	ArsR family transcriptional regulator	50	5		2	28.57	2		3	37.14	3		5	2.5	0.707107
chrUPM791_03086	RLV_5808	omega amino acid--pyruvate aminotransferase	51.4286	35		13	16.78	7		23	36.05	12		36	18	7.07107
chrUPM791_03088	RLV_5810	branched chain amino acid ABC transporter substrate-binding protein	29.3103	29		10	18.26	5		7	19.89	5		17	8.5	2.12132
chrUPM791_03090	RLV_5812	alpha-glucosidase		44		2	4.38	2		-	-	-
chrUPM791_03091	RLV_5813	peptide ABC transporter substrate-binding protein	39.2857	42		14	17.11	9		19	18.82	11		33	16.5	3.53553
chrUPM791_03097	RLV_5819	2-dehydro-3-deoxygluconokinase	15	20		3	13.07	3		3	14.38	3		6	3	0
chrUPM791_03099	RLV_5822	glutamine synthetase	39.2857	28		12	31.21	8		10	26.88	7		22	11	1.41421
chrUPM791_03101	RLV_5824	esterase		28		4	13.35	3		-	-	-
chrUPM791_03103	RLV_5826	GTPase Der	9.30233	43		2	4.01	2		6	12.45	5		8	4	2.82843
chrUPM791_03104	RLV_5827	membrane protein		22		-	-	-		8	32.6	6
chrUPM791_03110	RLV_5833	methionine aminopeptidase	21.875	16		2	10.71	2		5	15.48	3		7	3.5	2.12132
chrUPM791_03111	RLV_5834	luciferase	17.2414	29		4	11.86	3		6	18.93	5		10	5	1.41421
chrUPM791_03114	RLV_5837	dehydrogenase		10		-	-	-		2	19.35	2
chrUPM791_03115	RLV_5838	glycerol kinase		39		7	12.27	5		-	-	-
chrUPM791_03119	RLV_5841	aldehyde oxidase		49		7	8.86	5		-	-	-
chrUPM791_03125	RLV_5847	guanine deaminase		31		-	-	-		3	7.8	3
chrUPM791_03132	RLV_5854	PspA/IM30 family protein	15	40		6	16.62	4		6	20.84	5		12	6	0
chrUPM791_03134	RLV_5856	flotillin	15.4545	55		6	13.87	6		11	18.49	9		17	8.5	3.53553
chrUPM791_03136	RLV_5858	5-hydroxyisourate hydrolase	43.75	8		5	36.44	3		2	24.58	2		7	3.5	2.12132
chrUPM791_03139	RLV_5861	OHCU decarboxylase	31.25	16		5	30.72	4		5	37.35	5		10	5	0
chrUPM791_03140	RLV_5862	chitin deacetylase		31		-	-	-		2	6.84	2
chrUPM791_03150	RLV_5671	RNA helicase	9.01639	61		6	8.07	4		5	9.39	5		11	5.5	0.707107
chrUPM791_03152	RLV_5874	hypothetical protein		40		-	-	-		5	12.58	4
chrUPM791_03155	RLV_5877	dihydroxy-acid dehydratase	26.7442	43		11	20.55	9		12	16.41	8		23	11.5	0.707107
chrUPM791_03156	RLV_5878	aldehyde dehydrogenase	25.641	39		11	17.19	8		9	18.24	9		20	10	1.41421
chrUPM791_03157	RLV_5879	Fumarylacetoacetate (FAA) hydrolase family protein	40.7407	27		10	25.15	6		12	34.43	9		22	11	1.41421
chrUPM791_03159	RLV_5881	xylose ABC transporter ATP-binding protein	26.5957	47		11	14.65	5		14	26.76	10		25	12.5	2.12132
chrUPM791_03160	RLV_5882	sugar ABC transporter substrate-binding protein	85.1852	27		26	34.18	11		20	33.33	11		46	23	4.24264
chrUPM791_03164	RLV_5886	inositol 2-dehydrogenase	61.1111	27		18	31.82	10		15	26.67	10		33	16.5	2.12132
chrUPM791_03166	RLV_5888	xylose ABC transporter substrate-binding protein	101.852	27		38	49.71	18		17	41.33	12		55	27.5	14.8492
chrUPM791_03168	RLV_5890	sugar ABC transporter ATP-binding protein	15.9091	22		4	17.69	4		3	11.15	3		7	3.5	0.707107
chrUPM791_03191	RLV_5915	glycosyl transferase	15.1515	33		5	15.14	5		5	10.18	4		10	5	0
chrUPM791_03192	RLV_5916	acetyltransferase		17		-	-	-		3	22.02	3
chrUPM791_03193	RLV_5917	exopolysaccharide glucosyl ketal-pyruvate-transferase	30.7692	26		7	14	3		9	24.67	6		16	8	1.41421
chrUPM791_03195	RLV_5919	exopolysaccharide biosynthesis protein	31.0811	37		7	22.74	6		16	49.85	14		23	11.5	6.36396
chrUPM791_03196	RLV_5920	galactosyl transferase		26		-	-	-		3	14.65	3
chrUPM791_03197	RLV_5921	glycosyl transferase	23.0769	26		6	15.92	3		6	24.52	6		12	6	0
chrUPM791_03198	RLV_5922	glycosyl transferase		21		2	6.8	2		-	-	-
chrUPM791_03199	RLV_5923	glycosyl transferase family A		29		-	-	-		2	9.51	2
chrUPM791_03206	RLV_5930	putative autoaggregation protein exported via PrsDE Type I secretion		11		2	9.48	2		-	-	-
chrUPM791_03208	RLV_5932	chromosome partitioning protein ParA	46.3768	69		33	28.5	18		31	29.68	21		64	32	1.41421
chrUPM791_03210	RLV_5934	sugar ABC transporter substrate-binding protein	35	30		14	27.42	7		7	21.88	6		21	10.5	4.94975
chrUPM791_03213	RLV_5937	UDP-glucose 6-dehydrogenase	112.162	37		44	46.15	19		39	50.9	20		83	41.5	3.53553
chrUPM791_03218	RLV_5944	mannose-1-phosphate guanyltransferase	22.0779	77		11	10.18	8		23	19.63	16		34	17	8.48528
chrUPM791_03221	RLV_5947	UDP-glucuronate 5'-epimerase		31		-	-	-		3	4.73	2
chrUPM791_03232	RLV_5959	oxidoreductase	61.1111	27		14	34.58	11		19	40.63	12		33	16.5	3.53553
chrUPM791_03233	RLV_5960	glutamine amidotransferase	58.3333	18		6	16.09	4		15	32.18	7		21	10.5	6.36396
chrUPM791_03250	RLV_5977	RNA polymerase sigma factor		15		-	-	-		3	10.27	2
chrUPM791_03251	RLV_5978	hypothetical protein	50	7		3	41.18	2		4	51.47	3		7	3.5	0.707107
chrUPM791_03252	RLV_5979	chemotaxis regulatory protein CheY (PhyR)	34.2105	19		4	15.53	3		9	19.7	4		13	6.5	3.53553
chrUPM791_03254	RLV_5981	dihydropyrimidine dehydrogenase subunit A	32.5	40		12	27.81	9		14	33.77	11		26	13	1.41421
chrUPM791_03263	RLV_5990	Zn-dependent hydrolase	17.7419	31		5	5.76	2		6	15.35	5		11	5.5	0.707107
chrUPM791_03265	RLV_5992	phenylhydantoinase	26.4706	34		8	11.16	5		10	18.8	8		18	9	1.41421
chrUPM791_03267	RLV_5994	sulfonate ABC transporter ATP-binding protein		21		-	-	-		4	12.79	3
chrUPM791_03271	RLV_5997	nitrate ABC transporter substrate-binding protein	42.5	20		9	27.67	6		8	25.3	5		17	8.5	0.707107
chrUPM791_03272	RLV_5998	hemolysin secretion protein D	20.3125	32		4	11.87	3		9	22.22	7		13	6.5	3.53553
chrUPM791_03273	RLV_5999	ABC transporter permease		79		-	-	-		5	3.52	3
chrUPM791_03275	RLV_6001	urease accessory protein UreG	16.6667	15		3	15.76	3		2	13.3	2		5	2.5	0.707107
chrUPM791_03277	RLV_6002A	Urease accessory protein UreE 1	21.875	16		2	17.17	2		5	29.29	5		7	3.5	2.12132
chrUPM791_03280	RLV_6006	urease subunit alpha		35		4	3.86	2		-	-	-
chrUPM791_03285	RLV_6011	urease subunit gamma		7		-	-	-		2	27	2
chrUPM791_03292	RLV_6018	Serotype-specific antigen 1 precursor	14.8936	47		7	13.41	6		7	13.09	6		14	7	0
chrUPM791_03296	RLV_6022	branched chain amino acid ABC transporter substrate-binding protein	54	25		13	21.98	7		14	17.43	7		27	13.5	0.707107
chrUPM791_03298	RLV_6024	ABC transporter ATP-binding protein	17.3913	23		3	7.29	2		5	23.08	5		8	4	1.41421
chrUPM791_03299	RLV_6025	ABC transporter ATP-binding protein		22		-	-	-		2	8.25	2
chrUPM791_03300	RLV_6026	branched-chain amino acid ABC transporter permease	12.069	29		3	6.48	2		4	8.64	3		7	3.5	0.707107
chrUPM791_03310	RLV_6036	DNA-binding response regulator		18		5	14.16	2		-	-	-
chrUPM791_03312	RLV_6038	histidine phosphotransferase	23.0769	13		3	8.84	2		3	8.84	2		6	3	0
chrUPM791_03313	RLV_6039	hypothetical protein		12		-	-	-		2	8.72	2
chrUPM791_03317	RLV_6043	ribosomal large subunit pseudouridine synthase D		28		-	-	-		2	8.5	2
chrUPM791_03318	RLV_6044	DNA-directed RNA polymerase sigma-70 factor		29		-	-	-		2	4.97	2
chrUPM791_03319	RLV_6045	membrane protein		47		-	-	-		8	8.38	6
chrUPM791_03320	RLV_6046	adenylosuccinate synthetase	76.5625	32		25	39.35	15		24	41.67	16		49	24.5	0.707107
chrUPM791_03326	RLV_6052	multidrug efflux RND transporter permease subunit	7.8125	64		5	4.6	4		5	6.38	5		10	5	0
chrUPM791_03327	RLV_6053	MexE family multidrug efflux RND transporter periplasmic adaptor subunit	38.3333	30		14	29.8	10		9	21.72	7		23	11.5	3.53553
chrUPM791_03338	RLV_6064	MexE family multidrug efflux RND transporter periplasmic adaptor subunit		28		-	-	-		3	6.65	2
chrUPM791_03342	RLV_6068	Rrf2 family transcriptional regulator	18.4211	19		4	16.29	2		3	14.04	2		7	3.5	0.707107
chrUPM791_03352	RLV_6078	ABC transporter substrate-binding protein		29		4	11.17	3		-	-	-
chrUPM791_03380	RLV_6105	hypothetical protein	16.6667	15		3	11.34	2		2	8.76	2		5	2.5	0.707107
chrUPM791_03402	RLV_6127	phosphoribosylaminoimidazole-succinocarboxamide synthase	24.1379	29		6	24.2	5		8	33.12	7		14	7	1.41421
chrUPM791_03404	RLV_6129	hemolysin secretion protein D	16.6667	33		7	10.17	3		4	12.41	4		11	5.5	2.12132
chrUPM791_03405	RLV_6130	multidrug efflux RND transporter permease subunit	6.48148	54		4	3.19	3		3	1.93	2		7	3.5	0.707107
chrUPM791_03406	RLV_5939	nodulation protein NodT	17.6471	34		6	14.77	5		6	12.87	4		12	6	0
chrUPM791_03414	RLV_6138	MFS transporter	22.5	20		3	10.4	2		6	18.65	4		9	4.5	2.12132
chrUPM791_03430	RLV_6154	amino acid-binding protein	16.6667	33		4	11.79	3		7	19.23	6		11	5.5	2.12132
chrUPM791_03437	RLV_6161	tRNA-specific 2-thiouridylase		29		-	-	-		6	12.28	4
chrUPM791_03441	RLV_6165	3-phosphoglycerate dehydrogenase	53.75	40		15	27.68	12		28	34.84	16		43	21.5	9.19239
chrUPM791_03442	RLV_6166	phosphoserine aminotransferase	29.0323	31		7	21.94	7		11	21.43	8		18	9	2.82843
chrUPM791_03445	RLV_6169	phosphoglucosamine mutase	27.7778	36		6	13.33	5		14	27.78	10		20	10	5.65685
chrUPM791_03446	RLV_6170	cell division protein FtsH	21.1538	52		9	15.28	8		13	19.14	10		22	11	2.82843
chrUPM791_03448	RLV_6172	tol-pal system protein YbgF	18.5185	27		5	14.59	4		5	17.93	4		10	5	0
chrUPM791_03449	RLV_6173	membrane protein	70	15		11	28.81	5		10	28.81	5		21	10.5	0.707107
chrUPM791_03450	RLV_6174	protein TolB	72.973	37		25	51.24	19		29	54.4	19		54	27	2.82843
chrUPM791_03452	RLV_6176	biopolymer transporter ExbD		9		-	-	-		2	17.33	2
chrUPM791_03453	RLV_6177	biopolymer transporter ExbB		20		-	-	-		3	12.55	3
chrUPM791_03454	RLV_6178	4-hydroxybenzoyl-CoA thioesterase		17		-	-	-		3	20.53	3
chrUPM791_03455	RLV_6179	NAD-dependent dehydratase		25		-	-	-		6	11.08	4
chrUPM791_03460	RLV_6184	metallophosphoesterase		21		-	-	-		2	9.85	2
chrUPM791_03463	RLV_6187	transcriptional regulator	19.0476	21		5	10.48	2		3	14.92	3		8	4	1.41421
chrUPM791_03474	RLV_6198	acid tolerance protein	24.0741	27		4	7.61	4		9	15.43	6		13	6.5	3.53553
chrUPM791_03475	RLV_6199	putative transmembrane protein		52		-	-	-		4	5	4
chrUPM791_03478	RLV_6202	6-phosphogluconate dehydrogenase	18.75	24		3	14.58	3		6	16.62	4		9	4.5	2.12132
chrUPM791_03482	RLV_6206	NAD-dependent epimerase	69.2308	26		12	35.17	9		24	43.43	14		36	18	8.48528
chrUPM791_03486	RLV_6210	transketolase	68	50		33	25.88	19		35	33.03	22		68	34	1.41421
chrUPM791_03487	RLV_6211	glyceraldehyde-3-phosphate dehydrogenase	100	27		29	49.4	15		25	50.89	15		54	27	2.82843
chrUPM791_03491	RLV_6214	phosphoglycerate kinase	77.4194	31		27	43.25	13		21	41	13		48	24	4.24264
chrUPM791_03492	RLV_6215	fructose-bisphosphate aldolase	90.625	32		32	40.18	14		26	36.66	13		58	29	4.24264
chrUPM791_03495	RLV_6217	MFS transporter		17		-	-	-		2	5.56	2
chrUPM791_03498	RLV_6220	50S ribosomal protein L31	350	6		26	75.34	4		16	75.34	4		42	21	7.07107
chrUPM791_03499	RLV_6221	ABC transporter	8.75	40		2	4.33	2		5	9.33	4		7	3.5	2.12132
chrUPM791_03502	RLV_6223	hypothetical protein	141.667	6		10	59.68	4		7	50	5		17	8.5	2.12132
chrUPM791_03505	RLV_6226	membrane protein	13.7931	29		3	12.83	3		5	14.29	3		8	4	1.41421
chrUPM791_03506	RLV_6227	flagellar motor protein MotA		29		-	-	-		3	7.36	3
chrUPM791_03507	RLV_6228	inositol monophosphatase	32.5	20		6	16.92	4		7	30.08	6		13	6.5	0.707107
chrUPM791_03521	RLV_6242	hemagglutinin	12.5	28		3	7.22	3		4	7.5	3		7	3.5	0.707107
chrUPM791_03522	RLV_6243	thiamine-phosphate pyrophosphorylase		18		-	-	-		8	35.94	5
chrUPM791_03528	RLV_6249	phosphoribosylaminoimidazole carboxylase	18.5185	27		4	11.17	3		6	18.99	5		10	5	1.41421
chrUPM791_03535	RLV_6256	serine/threonine dehydratase		23		-	-	-		4	8.33	3
chrUPM791_03544	RLV_6265	pyruvate kinase	81.4286	35		34	47.81	17		23	40.92	14		57	28.5	7.77817
chrUPM791_03545	RLV_6266	membrane protein		13		-	-	-		3	23.57	3
chrUPM791_03547	RLV_6268	hypothetical protein		10		-	-	-		2	23.76	2
chrUPM791_03550	RLV_6271	sigma-54-dependent Fis family transcriptional regulator		43		-	-	-		4	8.95	3
chrUPM791_03551	RLV_6272	oligoendopeptidase F	19.1489	47		6	9.71	5		12	16.5	9		18	9	4.24264
chrUPM791_03556	RLV_6277	homospermidine synthase	22.7273	33		6	10.97	5		9	12.22	7		15	7.5	2.12132
chrUPM791_03559	RLV_6280	multifunctional 2'.3'-cyclic-nucleotide 2'-phosphodiesterase/5'-nucleotidase/3'-nucleotidase	22.619	42		4	5.37	3		15	18.25	10		19	9.5	7.77817
chrUPM791_03561	RLV_6282	membrane protein	8.92857	28		3	8.67	2		2	7.51	2		5	2.5	0.707107
chrUPM791_03563	RLV_6284	arabinose 5-phosphate isomerase		21		2	9.06	2		-	-	-
chrUPM791_03565	RLV_6286	UTP--glucose-1-phosphate uridylyltransferase	116	25		34	46.44	15		24	42.03	12		58	29	7.07107
chrUPM791_03566	RLV_6288	lytic transglycosylase		37		-	-	-		3	10.07	3
chrUPM791_03569	RLV_6291	dihydropyrimidine dehydrogenase subunit A	26.1905	42		13	23.22	9		9	22	9		22	11	2.82843
chrUPM791_03570	RLV_6292	glutamate synthase	22.6562	128		21	14.17	17		37	22.74	30		58	29	11.3137
chrUPM791_03571	RLV_6293	threonine aldolase		25		3	10	2		-	-	-
chrUPM791_03576	RLV_6298	inositol monophosphatase		20		3	11.67	2		-	-	-
chrUPM791_03578	RLV_6300	MFS transporter		13		2	20.83	2		-	-	-
chrUPM791_03582	RLV_6304	hypothetical protein	21.875	16		2	11.83	2		5	29.03	4		7	3.5	2.12132
chrUPM791_03592	RLV_6313	C4-dicarboxylate ABC transporter substrate-binding protein	62.5	20		20	36.31	10		5	19.11	5		25	12.5	10.6066
chrUPM791_03599	RLV_6321	IMP dehydrogenase		88		-	-	-		6	4.33	4
chrUPM791_03602	RLV_6324	membrane protein		23		-	-	-		3	10.76	3
chrUPM791_03603	RLV_6325	glycogen phosphorylase	34.3284	67		21	15	10		25	28.66	18		46	23	2.82843
chrUPM791_03604	RLV_6326	glycogen-branching enzyme	8.49057	53		4	3.67	3		5	8.44	5		9	4.5	0.707107
chrUPM791_03605	RLV_6327	glucose-1-phosphate adenylyltransferase	16.1765	34		4	11.43	4		7	18.1	7		11	5.5	2.12132
chrUPM791_03606	RLV_6328	glycogen synthase		32		-	-	-		7	14.17	5
chrUPM791_03607	RLV_6329	phosphoglucomutase	40.4762	42		14	18.23	8		20	28.73	13		34	17	4.24264
chrUPM791_03612	RLV_6334	sarcosine oxidase subunit alpha	13.6986	73		3	5.32	3		17	17.85	13		20	10	9.89949
chrUPM791_03615	RLV_6337	sarcosine oxidase subunit beta	13.2353	34		3	8.63	3		6	9.83	3		9	4.5	2.12132
chrUPM791_03619	RLV_6341	30S ribosomal protein S21	33.3333	9		3	17.14	2		3	28.57	3		6	3	0
chrUPM791_03620	RLV_3316	GlcNAc transferase		24		-	-	-		4	13.15	3
chrUPM791_03625	RLV_6347	NAD(P) transhydrogenase subunit alpha		28		-	-	-		3	11.26	3
chrUPM791_03631	RLV_6353	ABC transporter substrate-binding protein	36	25		8	17.93	4		10	26.63	7		18	9	1.41421
chrUPM791_03633	RLV_6355	dihydrofolate reductase	22	25		4	11.64	3		7	18.24	5		11	5.5	2.12132
chrUPM791_03637	RLV_6359	cobalamin biosynthesis protein CobW	39.6552	29		14	20.81	6		9	20.81	6		23	11.5	3.53553
chrUPM791_03638	RLV_6360	WD domain. G-beta repeat	25	28		6	13.07	3		8	25.84	6		14	7	1.41421
chrUPM791_03646	RLV_6368	ABC transporter substrate-binding protein		19		-	-	-		2	14.08	2
chrUPM791_03649	RLV_6371	acetyltransferase		20		-	-	-		2	10.39	2
chrUPM791_03650	RLV_6372	Inner membrane protein YebE	50	15		8	26.36	4		7	29.71	5		15	7.5	0.707107
chrUPM791_03651	RLV_6373	ketohydroxyglutarate aldolase		15		-	-	-		3	15.57	3
chrUPM791_03655	RLV_6377	putative rhodanese-related sulfurtransferase		25		-	-	-		2	7.12	2
chrUPM791_03659	RLV_6381	oxidoreductase	14.5161	31		4	7.85	2		5	18.48	5		9	4.5	0.707107
chrUPM791_03660	RLV_6382	AP endonuclease		25		-	-	-		8	19.14	6
chrUPM791_03661	RLV_6383	ABC transporter substrate-binding protein		25		-	-	-		5	18.73	5
chrUPM791_03665	RLV_6387	xylose isomerase	51.5152	33		16	26.61	10		18	27.75	11		34	17	1.41421
chrUPM791_03666	RLV_6388	xylulokinase	9.67742	31		4	7.85	3		2	4.75	2		6	3	1.41421
chrUPM791_03669	RLV_6391	hemolysin D	21.6667	30		6	13.33	4		7	15.56	5		13	6.5	0.707107
chrUPM791_03673	RLV_6395	glutamate--tRNA ligase	48.7805	41		23	36.48	16		17	34.63	15		40	20	4.24264
chrUPM791_03674	RLV_6396	lysine--tRNA ligase	30.2326	43		14	25.9	11		12	20.88	10		26	13	1.41421
chrUPM791_03681	RLV_6403	gamma-aminobutyraldehyde dehydrogenase	9.45946	37		3	8.42	3		4	5.89	2		7	3.5	0.707107
chrUPM791_03694	RLV_6416	transaldolase	66.2162	37		23	45.48	13		26	54.52	16		49	24.5	2.12132
chrUPM791_03705	RLV_6427	mannitol 2-dehydrogenase	11.8421	38		2	7.51	2		7	13.79	5		9	4.5	3.53553
chrUPM791_03706	RLV_6428	sugar ABC transporter ATP-binding protein		31		-	-	-		6	14.46	4
chrUPM791_03709	RLV_6431	sugar ABC transporter substrate-binding protein		34		-	-	-		5	12.39	5
chrUPM791_03712	RLV_6434	N-acetylglucosamine kinase		20		-	-	-		4	15.51	4
chrUPM791_03714	RLV_6436	ACR family transporter	10	75		5	3.63	3		10	11.16	9		15	7.5	3.53553
chrUPM791_03715	RLV_6437	hemolysin secretion protein D	20.3125	32		7	12.4	3		6	14.51	5		13	6.5	0.707107
chrUPM791_03716	RLV_6438	TetR family transcriptional regulator		18		-	-	-		3	16.34	3
chrUPM791_03717	RLV_6439	peroxiredoxin		9		-	-	-		4	34.27	4
chrUPM791_03724	RLV_6446	galactonate dehydratase		29		-	-	-		6	18.06	4
chrUPM791_03729	RLV_6451	phytanoyl-CoA dioxygenase		29		-	-	-		2	7.34	2
chrUPM791_03731	RLV_6453	gluconolactonase	20.8333	24		2	5.94	2		8	28.05	7		10	5	4.24264
chrUPM791_03739	RLV_6461	beta-D-galactosidase	22.5	60		12	16.47	9		15	20.88	12		27	13.5	2.12132
chrUPM791_03748	RLV_6470	adenylate cyclase	7.57576	33		2	6.65	2		3	9.61	3		5	2.5	0.707107
chrUPM791_03749	RLV_6471	ribonucleotide-diphosphate reductase subunit beta	30.7692	26		6	14.2	3		10	29.63	8		16	8	2.82843
chrUPM791_03750	RLV_6472	ribonucleotide-diphosphate reductase subunit alpha	25.8929	56		8	11.85	6		21	29.43	17		29	14.5	9.19239
chrUPM791_03758	RLV_6480	aldehyde dehydrogenase	12.5	44		3	6.37	2		8	15.74	6		11	5.5	3.53553
chrUPM791_03800	RLV_6523	chaperone protein ClpB	20.122	82		12	13.74	9		21	24.13	15		33	16.5	6.36396
chrUPM791_03801	RLV_6524	hypothetical protein	47.3684	19		10	14.4	3		8	14.4	3		18	9	1.41421
chrUPM791_03802	RLV_6525	N5-glutamine S-adenosyl-L-methionine-dependent methyltransferase		26		-	-	-		6	19.93	4
chrUPM791_03803	RLV_6526	peptide chain release factor 1	23.6842	38		11	28.41	8		7	22.28	6		18	9	2.82843
chrUPM791_03804	RLV_6527	peptidase	4.79452	73		2	3.44	2		5	7.15	4		7	3.5	2.12132
chrUPM791_03805	RLV_6528	aspartate kinase	57.8125	32		20	39.14	15		17	42	14		37	18.5	2.12132
chrUPM791_03806	RLV_6529	bifunctional 3-demethylubiquinone 3-O-methyltransferase/2-octaprenyl-6-hydroxy phenol methylase	22.7273	22		2	13.31	2		8	30.65	6		10	5	4.24264
chrUPM791_03808	RLV_6531	amidohydrolase		23		-	-	-		2	7.72	2
chrUPM791_03814	RLV_6537	NTP pyrophosphohydrolase		13		-	-	-		3	24.09	3
chrUPM791_03816	RLV_6539	N-acetylglutamate synthase	51.5625	32		16	29.78	9		17	28.33	11		33	16.5	0.707107
chrUPM791_03817	RLV_6541	peptidylprolyl isomerase	200	30		79	63.48	25		41	57.68	20		120	60	26.8701
chrUPM791_03818	RLV_6542	protein translocase subunit SecA	51.25	80		39	26.74	22		43	34.25	29		82	41	2.82843
chrUPM791_03822	RLV_6546	NADP-dependent aryl-alcohol dehydrogenase	23.3333	30		5	13.8	4		9	24.85	7		14	7	2.82843
chrUPM791_03828	RLV_6552	hypothetical protein	44.4444	9		5	40	3		3	24.21	2		8	4	1.41421
chrUPM791_03840	RLV_6564	cob(I)yrinic acid a.c-diamide adenosyltransferase		15		-	-	-		2	11.46	2
chrUPM791_03842	RLV_6566	electron transfer flavoprotein subunit beta	68.1818	22		16	46.59	11		14	49	10		30	15	1.41421
chrUPM791_03843	RLV_6567	putative electron transfer flavoprotein alpha-subunit	30.9524	21		7	16.83	3		6	23.62	5		13	6.5	0.707107
chrUPM791_03844	RLV_6568	3-hydroxybutyryl-CoA dehydrogenase		23		-	-	-		6	10.24	3
chrUPM791_03847	RLV_6571	argininosuccinate lyase	22.2222	36		6	11.13	5		10	18.84	8		16	8	2.82843
chrUPM791_03849	RLV_6573	diaminopimelate decarboxylase	13.8889	36		4	11.61	4		6	15.88	5		10	5	1.41421
chrUPM791_03852	RLV_6576	hypoxanthine phosphoribosyltransferase	28.5714	14		3	15	2		5	27.78	4		8	4	1.41421
chrUPM791_03859	RLV_6583	hypothetical protein		27		-	-	-		6	18.05	4
chrUPM791_03861	RLV_6585	cyclohexadienyl dehydrogenase	40.3846	26		9	23.13	5		12	39.09	10		21	10.5	2.12132
chrUPM791_03862	RLV_6586	histidinol-phosphate aminotransferase	46.2963	27		10	24.12	7		15	33.06	11		25	12.5	3.53553
chrUPM791_03864	RLV_6588	hydroxyacylglutathione hydrolase	15.625	16		3	14.84	3		2	6.64	2		5	2.5	0.707107
chrUPM791_03868	RLV_6592	50S ribosomal protein L28	70	10		8	34.69	4		6	32.65	3		14	7	1.41421
chrUPM791_03872	RLV_6596	cobalt chelatase	8.03571	56		5	8.69	4		4	7.9	4		9	4.5	0.707107
chrUPM791_03873	RLV_6597	aerobic cobaltochelatase subunit CobS	53.3333	30		15	27.88	8		17	40	11		32	16	1.41421
chrUPM791_03876	RLV_6600	3-dehydroquinate synthase	19.6429	28		6	14.63	5		5	11.97	3		11	5.5	0.707107
chrUPM791_03880	RLV_6604	acetyl-CoA carboxylase carboxyl transferase subunit alpha	13.3333	30		2	4.42	2		6	16.4	4		8	4	2.82843
chrUPM791_03883	RLV_6607	ATP-binding protein		29		-	-	-		4	8.04	3
chrUPM791_03885	RLV_6609	amidohydrolase		28		-	-	-		2	6.98	2
chrUPM791_03895	RLV_6619	1-deoxy-D-xylulose-5-phosphate reductoisomerase		34		-	-	-		2	5.56	2
chrUPM791_03903	RLV_6627	membrane protein		3		3	9.41	2		-	-	-
chrUPM791_03905	RLV_6629	filamentous hemagglutinin adherence factor		149		-	-	-		2	1.31	2
chrUPM791_03907	RLV_6631	arginase		21		-	-	-		3	11.25	3
chrUPM791_03909	RLV_6633	chemotaxis protein CheW		13		-	-	-		2	13.29	2
chrUPM791_03913	RLV_6637	formate dehydrogenase subunit alpha	5	70		3	1.88	2		4	3.44	3		7	3.5	0.707107
chrUPM791_03914	RLV_6638	formate dehydrogenase subunit beta	7.14286	42		2	5.41	2		4	6.18	2		6	3	1.41421
chrUPM791_03918	RLV_6642	oxidoreductase		23		-	-	-		5	20.8	5
chrUPM791_03924	RLV_6648	myristoyl transferase	12.5	24		4	12.8	4		2	6.55	2		6	3	1.41421
chrUPM791_03929	RLV_6653	ATP synthase subunit beta	183.871	31		56	50.21	18		58	49.58	17		114	57	1.41421
chrUPM791_03930	RLV_6654	ATP synthase subunit gamma	61.5385	26		11	20.75	7		21	45.92	15		32	16	7.07107
chrUPM791_03931	RLV_6655	ATP synthase subunit alpha	103.409	44		43	42.04	21		48	49.51	25		91	45.5	3.53553
chrUPM791_03932	RLV_6656	ATP synthase F0F1 subunit delta	37.5	16		5	26.6	5		7	26.6	5		12	6	1.41421
chrUPM791_03945	RLV_6669	dihydrodipicolinate synthetase		23		-	-	-		2	8.06	2
chrUPM791_03952	RLV_6676	dihydrolipoamide dehydrogenase	40.2778	36		12	19.44	8		17	22.01	10		29	14.5	3.53553
chrUPM791_03954	RLV_6678	glucose-1-dehydrogenase		21		-	-	-		2	12.4	2
chrUPM791_03957	RLV_6681	dihydrolipoamide succinyltransferase	103.226	31		38	40.62	17		26	39.43	14		64	32	8.48528
chrUPM791_03959	RLV_6683	2-oxoglutarate dehydrogenase subunit E1	61.0465	86		54	32.51	29		51	36.74	33		105	52.5	2.12132
chrUPM791_03960	RLV_6684	succinyl-CoA synthetase subunit alpha	102.5	20		26	32.33	11		15	28.67	8		41	20.5	7.77817
chrUPM791_03961	RLV_6685	hypothetical protein		13		-	-	-		2	15.34	2
chrUPM791_03962	RLV_6686	succinyl-CoA ligase subunit beta	86.4865	37		27	45.84	16		37	47.1	19		64	32	7.07107
chrUPM791_03963	RLV_6687	malate dehydrogenase	135	20		34	44.69	16		20	44.06	14		54	27	9.89949
chrUPM791_03965	RLV_6689	membrane protein		9		-	-	-		2	14.62	2
chrUPM791_03966	RLV_6690	succinate dehydrogenase iron-sulfur subunit		26		-	-	-		4	9.65	2
chrUPM791_03967	RLV_6691	succinate dehydrogenase	33.3333	51		18	21.7	10		16	22.68	11		34	17	1.41421
chrUPM791_03997	RLV_6720	GntR family transcriptional regulator		22		-	-	-		2	9.3	2
chrUPM791_04004	RLV_6727	hypothetical protein		8		-	-	-		3	19.71	2
chrUPM791_04007	RLV_6731	ubiquinol-cytochrome C reductase	15.625	16		2	17.48	2		3	25.17	3		5	2.5	0.707107
chrUPM791_04008	RLV_6732	YciI-like protein	27.2727	11		4	40.21	4		2	21.65	2		6	3	1.41421
chrUPM791_04011	RLV_6735	hydroxymethylbilane synthase		28		-	-	-		4	11.97	3
chrUPM791_04013	RLV_6737	membrane protein	18.5185	27		6	18.27	5		4	12.98	4		10	5	1.41421
chrUPM791_04014	RLV_6738	hypothetical protein		51		-	-	-		4	3.33	2
chrUPM791_04015	RLV_6739	Tellurite resistance protein TerB		14		3	14.91	2		-	-	-
chrUPM791_04020	RLV_6744	inorganic pyrophosphatase	87.5	16		13	43.5	7		15	46.33	10		28	14	1.41421
chrUPM791_04022	RLV_6746	GTP-binding protein	40.5172	58		22	25.08	12		25	33	17		47	23.5	2.12132
chrUPM791_04023	RLV_6747	peptidase M3	37.069	58		15	20.14	11		28	31.8	20		43	21.5	9.19239
chrUPM791_04035	RLV_6758	Argininosuccinate synthase 2	76.1905	42		27	40.79	14		37	58.48	19		64	32	7.07107
chrUPM791_04036	RLV_6759	short-chain dehydrogenase	29.5455	22		7	25.44	5		6	20.14	4		13	6.5	0.707107
chrUPM791_04038	RLV_6761	ABC transporter ATP-binding protein		19		-	-	-		2	8.71	2
chrUPM791_04040	RLV_6763	ABC transporter substrate-binding protein	39.1304	23		11	33.75	7		7	27.76	6		18	9	2.82843
chrUPM791_04041	RLV_6764	23S rRNA (adenine(2503)-C(2))-methyltransferase RlmN		38		-	-	-		4	6.13	2
chrUPM791_04042	RLV_6765	hypothetical protein	150	13		21	55.03	8		18	65.09	8		39	19.5	2.12132
chrUPM791_04049	RLV_6771	ABC transporter ATP-binding protein		16		-	-	-		2	13.62	2
chrUPM791_04050	RLV_6772	glycosyl transferase family 1		61		-	-	-		2	3.42	2
chrUPM791_04055	RLV_6777	aconitate hydratase	43.2836	67		25	20.87	19		33	30.36	25		58	29	5.65685
chrUPM791_04063	RLV_6785	signal recognition particle-docking protein FtsY		35		-	-	-		4	10.17	4
chrUPM791_04065	RLV_6787	diaminopimelate epimerase	15.2174	23		2	12.62	2		5	16.61	3		7	3.5	2.12132
chrUPM791_04067	RLV_6789	signal recognition particle protein	17.7083	48		8	13.28	6		9	14.04	6		17	8.5	0.707107
chrUPM791_04068	RLV_6790	chorismate mutase	45.4545	11		5	38.68	3		5	49.06	4		10	5	0
chrUPM791_04069	RLV_6791	30S ribosomal protein S16	186.364	11		19	57.72	9		22	56.91	9		41	20.5	2.12132
chrUPM791_04070	RLV_6792	ribosome maturation factor RimM		17		-	-	-		4	10.7	2
chrUPM791_04072	RLV_6794	50S ribosomal protein L19	223.529	17		50	71.82	16		26	61.88	11		76	38	16.9706
chrUPM791_04073	RLV_6795	amino acid ABC transporter	17.5	20		3	12.08	2		4	23.02	4		7	3.5	0.707107
chrUPM791_04075	RLV_6797	3-isopropylmalate dehydratase large subunit	60.2564	39		30	31.13	13		17	24.95	10		47	23.5	9.19239
chrUPM791_04077	RLV_6799	oxidoreductase	60.4167	24		16	33.7	10		13	42.39	11		29	14.5	2.12132
chrUPM791_04079	RLV_6801	DNA-binding response regulator		23		-	-	-		2	11.01	2
chrUPM791_04082	RLV_6804	membrane protein	50	16		7	20.72	4		9	22.97	6		16	8	1.41421
chrUPM791_04087	RLV_6809	2-octaprenyl-6-methoxyphenyl hydroxylase		38		-	-	-		2	4.7	2
chrUPM791_04089	RLV_6811	peptidase S16		19		-	-	-		3	8.52	2
chrUPM791_04090	RLV_6812	co-chaperone YbbN	47.5	20		12	24.07	7		7	18.21	5		19	9.5	3.53553
chrUPM791_04118	RLV_6839	hypothetical protein	8.82353	34		4	8.13	3		2	4.79	2		6	3	1.41421
chrUPM791_04120	RLV_6841	ABC transporter substrate-binding protein	10.2273	44		4	7.77	3		5	11.95	5		9	4.5	0.707107
chrUPM791_04130	RLV_6851	aldehyde dehydrogenase	41.25	40		17	26.37	10		16	26.17	11		33	16.5	0.707107
chrUPM791_04132	RLV_6853	hypothetical protein		38		-	-	-		3	8.09	3
chrUPM791_04134	RLV_6855	AsnC family transcriptional regulator	90	5		4	50	3		5	60.26	4		9	4.5	0.707107
chrUPM791_04140	RLV_6862	Amino acid--[acyl-carrier-protein] ligase	14	25		2	8.61	2		5	19.87	4		7	3.5	2.12132
chrUPM791_04141	RLV_6863	acyl-CoA dehydrogenase		32		-	-	-		5	9.92	3
chrUPM791_04144	RLV_6866	elongation factor P--(R)-beta-lysine ligase		28		-	-	-		3	7.67	2
chrUPM791_04145	RLV_6867	elongation factor P	100	14		13	35.45	5		15	35.45	6		28	14	1.41421
chrUPM791_04153	RLV_6875	aminotransferase	23.8095	21		5	16.62	4		5	18.08	5		10	5	0
chrUPM791_04155	RLV_6877	galactose mutarotase	23.2143	28		6	10.59	3		7	13.53	5		13	6.5	0.707107
chrUPM791_04157	RLV_6879	glycosyl transferase family 1		43		-	-	-		2	4.22	2
chrUPM791_04159	RLV_6881	elongation factor 3	6.77966	59		3	4.13	2		5	10.58	5		8	4	1.41421
chrUPM791_04160	RLV_6882	thiamine pyrophosphokinase	18.75	16		3	19.44	3		3	11.57	2		6	3	0
chrUPM791_04163	RLV_6885	metalloprotease		42		6	11.87	4		-	-	-
chrUPM791_04165	RLV_6887	CarD family transcriptional regulator	39.4737	19		4	17.89	3		11	35.79	6		15	7.5	4.94975
chrUPM791_04166	RLV_6888	ferredoxin	35	10		3	22.32	2		4	32.14	3		7	3.5	0.707107
chrUPM791_04168	RLV_6890	helicase	12.8713	101		14	9.23	8		12	10.95	10		26	13	1.41421
chrUPM791_04171	RLV_6892	beta-ketoacyl-ACP reductase	52.6316	19		11	25.31	5		9	31.54	7		20	10	1.41421
chrUPM791_04172	RLV_6893	acetyl-CoA acetyltransferase	44.4444	27		11	21.88	7		13	21.63	8		24	12	1.41421
chrUPM791_04173	RLV_6894	polyhydroxyalkanoate synthesis repressor PhaR	20.5882	17		3	12.11	2		4	15.26	3		7	3.5	0.707107
chrUPM791_04175	RLV_6896	50S ribosomal protein L32	93.75	8		11	47.54	4		4	22.95	2		15	7.5	4.94975
chrUPM791_04176	RLV_6897	glutathione S-transferase		17		-	-	-		2	10.23	2
chrUPM791_04179	RLV_6900	geranylgeranyl pyrophosphate synthase		23		-	-	-		4	14.14	3
chrUPM791_04184	RLV_6905	4-hydroxy-3-methylbut-2-en-1-yl diphosphate synthase (flavodoxin)	19.6429	28		5	13.22	4		6	13.7	4		11	5.5	0.707107
chrUPM791_04188	RLV_6909	amino acid ABC transporter substrate-binding protein	65.2174	23		17	38.91	9		13	42.8	9		30	15	2.82843
chrUPM791_04191	RLV_6912	FMN reductase		14		-	-	-		4	26.32	4
chrUPM791_04192	RLV_6913	pyruvate carboxylase	34.1584	101		31	24.26	22		38	28.86	27		69	34.5	4.94975
chrUPM791_04194	RLV_6915	beta-(1-->2)glucan export ATP-binding/permease NdvA		51		-	-	-		4	4.94	2
chrUPM791_04197	RLV_6919	protein ndvB	15.2778	216		26	7.89	18		40	14.69	32		66	33	9.89949
chrUPM791_04205	RLV_6926	ABC transporter substrate-binding protein	51.1111	45		20	30.9	13		26	33.82	17		46	23	4.24264
chrUPM791_04206	RLV_6927	peptidase		26		-	-	-		4	11.93	4
chrUPM791_04208	RLV_6929	D-ribose transporter ATP-binding protein	10.8696	46		7	18.91	7		3	7.41	3		10	5	2.82843
chrUPM791_04209	RLV_6930	rhizopine-binding protein	90.4762	21		19	52.1	11		19	46.28	10		38	19	0
chrUPM791_04210	RLV_6931	hypothetical protein	34.375	16		4	21.82	3		7	32.12	5		11	5.5	2.12132
chrUPM791_04212	RLV_6933	UDP-glucose 4-epimerase	29.1667	24		5	18.04	4		9	23.24	6		14	7	2.82843
chrUPM791_04219	RLV_6940	50S ribosomal protein L21	33.3333	9		4	25.71	3		2	18.1	2		6	3	1.41421
chrUPM791_04220	RLV_6941	50S ribosomal protein L27	95	10		9	58.43	5		10	57.3	4		19	9.5	0.707107
chrUPM791_04224	RLV_6945	GTPase Obg	24	25		4	10.89	3		8	17.04	5		12	6	2.82843
chrUPM791_04225	RLV_6946	glutamate 5-kinase		32		-	-	-		3	9.51	3
chrUPM791_04226	RLV_6947	gamma-glutamyl-phosphate reductase	16.6667	30		6	16.39	5		4	9.37	3		10	5	1.41421
chrUPM791_04235	RLV_6956	peptidase S41	74.3243	37		22	31.59	12		33	48.18	21		55	27.5	7.77817
chrUPM791_04238	RLV_6959	bacterioferritin	50	13		8	40.99	5		5	26.71	3		13	6.5	2.12132
chrUPM791_04244	RLV_6965	hypothetical protein		7		4	36.76	2		-	-	-
chrUPM791_04248	RLV_6969	3-isopropylmalate dehydratase small subunit	71.875	16		9	39.6	6		14	46.53	9		23	11.5	3.53553
chrUPM791_04250	RLV_6971	3-isopropylmalate dehydrogenase	84.6154	26		27	35.68	14		17	36.22	12		44	22	7.07107
chrUPM791_04252	RLV_6973	MFS transporter		32		-	-	-		5	7.96	3
chrUPM791_04258	RLV_6979	aspartate-semialdehyde dehydrogenase	123.077	26		33	36.34	11		31	37.21	13		64	32	1.41421
chrUPM791_04259	RLV_6980	lytic transglycosylase	50	19		9	25.17	6		10	22.41	5		19	9.5	0.707107
chrUPM791_04261	RLV_6982	carbonate dehydratase	52.7778	18		10	24.88	4		9	24.88	4		19	9.5	0.707107
chrUPM791_04262	RLV_6983	pyridoxamine kinase		18		-	-	-		3	12.37	3
chrUPM791_04263	RLV_6984	NAD-glutamate dehydrogenase	16.4286	140		16	10.81	13		30	19.42	23		46	23	9.89949
chrUPM791_04265	RLV_6986	bifunctional phosphoribosylaminoimidazolecarboxamide formyltransferase/inosine monophosphate cyclohydrolase	35.5556	45		17	25.46	11		15	26.95	12		32	16	1.41421
chrUPM791_04267	RLV_6988	MFS transporter		38		-	-	-		5	7.17	2
chrUPM791_04270	RLV_6991	acetyl-coenzyme A synthetase		49		-	-	-		17	21.35	11
chrUPM791_04271	RLV_6992	hypothetical protein	35.4167	24		8	17.95	4		9	29.91	7		17	8.5	0.707107
chrUPM791_04272	RLV_6993	flagellin		16		-	-	-		6	16.08	4
chrUPM791_04274	RLV_6995	YggS family pyridoxal phosphate enzyme	36.1111	18		5	22.83	3		8	31.96	6		13	6.5	2.12132
chrUPM791_04275	RLV_6996	leucine--tRNA ligase	31.5068	73		20	22.72	14		26	21.69	15		46	23	4.24264
chrUPM791_04276	RLV_6997	hypothetical protein	30.7692	13		4	24.86	3		4	24.86	3		8	4	0
chrUPM791_04278	RLV_6999	chromosome partitioning protein ParB	24.0741	27		6	13.31	3		7	23.21	5		13	6.5	0.707107
chrUPM791_04281	RLV_7002	tRNA uridine 5-carboxymethylaminomethyl modification enzyme MnmG		53		-	-	-		2	2.72	2
chrUPM791_04283	RLV_7005	hypothetical protein Rho transcription termination factor	75	36		29	42.76	17		25	42.76	19		54	27	2.82843
chrUPM791_04288	RLV_7010	shikimate 5-dehydrogenase	16.6667	24		2	9.12	2		6	20.7	5		8	4	2.82843
chrUPM791_04291	RLV_7013	protein-export protein SecB	54.1667	12		5	25	4		8	25	4		13	6.5	2.12132
chrUPM791_04293	RLV_7015	calcium-binding protein	26.1905	21		4	12.82	2		7	31.2	6		11	5.5	2.12132
chrUPM791_04297	RLV_7019	DNA gyrase subunit B	37.1429	70		24	19	17		28	31.71	24		52	26	2.82843
chrUPM791_04298	RLV_7020	oxidoreductase	17.5	20		3	12.06	2		4	24.12	4		7	3.5	0.707107
chrUPM791_04301	RLV_7023	2-hydroxyhepta-2.4-diene-1.7-dioate isomerase		21		-	-	-		2	11.43	2
chrUPM791_04305	RLV_7027	N-(5'-phosphoribosyl)anthranilate isomerase		19		-	-	-		3	12.16	2
chrUPM791_04306	RLV_7028	tryptophan synthase subunit beta	40.625	32		13	21.43	6		13	21.43	8		26	13	0
chrUPM791_04307	RLV_7029	tryptophan synthase alpha chain	19.4444	18		3	10.75	2		4	12.54	3		7	3.5	0.707107
chrUPM791_04308	RLV_7030	acetyl-CoA carboxylase carboxyl transferase subunit beta	43.75	24		10	17.94	4		11	20.27	8		21	10.5	0.707107
chrUPM791_04309	RLV_7031	folylpolyglutamate synthase	13.3333	30		3	5.43	2		5	11.09	4		8	4	1.41421
chrUPM791_04310	RLV_7032	thioredoxin	185.714	7		14	62.26	5		12	53.77	5		26	13	1.41421
chrUPM791_04314	RLV_7036	tRNA threonylcarbamoyladenosine biosynthesis protein TsaE		48		-	-	-		2	4.95	2
chrUPM791_04316	RLV_7038	adenosylhomocysteinase	138.571	35		50	35.19	16		47	38.63	16		97	48.5	2.12132
chrUPM791_04317	RLV_7039	HPr kinase		6		-	-	-		2	8.79	2
chrUPM791_04318	RLV_7040	PTS fructose transporter subunit IIA	40	10		4	21.8	3		4	13.53	4		8	4	0
chrUPM791_04321	RLV_7043	DNA-binding response regulator	28.2609	23		6	11.2	2		7	22.4	5		13	6.5	0.707107
chrUPM791_04322	RLV_7044	phosphoenolpyruvate carboxykinase [ATP]	56.25	40		25	36.75	16		20	31.72	13		45	22.5	3.53553
chrUPM791_04325	RLV_7047	pantothenate kinase		28		-	-	-		3	6.95	2
chrUPM791_04327	RLV_7049	imidazole glycerol phosphate synthase cyclase subunit	28.5714	21		6	22.9	4		6	24.81	5		12	6	0
chrUPM791_04328	RLV_7050	1-(5-phosphoribosyl)-5-[(5- phosphoribosylamino)methylideneamino] imidazole-4-carboxamide isomerase		17		-	-	-		4	16.53	4
chrUPM791_04331	RLV_7053	imidazole glycerol phosphate synthase subunit HisH	33.3333	15		5	16.2	3		5	19.91	3		10	5	0
chrUPM791_04335	RLV_7057	ATP-dependent protease ATPase subunit HslU	35.2273	44		9	17.24	6		22	35.63	13		31	15.5	9.19239
chrUPM791_04336	RLV_7058	hypothetical protein		25		-	-	-		2	6.98	2
chrUPM791_04338	RLV_7060	malate synthase G	22.7273	55		5	7.75	5		20	24.2	15		25	12.5	10.6066
chrUPM791_04339	RLV_7061	hypothetical protein		18		-	-	-		4	13.22	2
chrUPM791_04341	RLV_7063	two-component system response regulator		18		-	-	-		3	15.61	2
chrUPM791_04344	RLV_7066	ornithine cyclodeaminase	9.61538	26		2	9.84	2		3	7.62	2		5	2.5	0.707107
chrUPM791_04375	RLV_7097	oxidoreductase		36		-	-	-		2	4.71	2
chrUPM791_04377	RLV_7099	ABC transporter ATP-binding protein		32		-	-	-		6	16.59	5
chrUPM791_04381	RLV_7103	sugar ABC transporter ATP-binding protein		30		-	-	-		3	10.06	2
chrUPM791_04384	RLV_7106	D-mannonate oxidoreductase		41		-	-	-		5	11.36	4
chrUPM791_04385	RLV_7107	glucuronate isomerase		37		-	-	-		3	7.43	3
chrUPM791_04388	RLV_7110	4-aminobutyrate aminotransferase	40	30		11	18.78	7		13	25.82	9		24	12	1.41421
chrUPM791_04390	RLV_7112	3'-5' exonuclease	33.3333	18		6	30.29	4		6	37.02	5		12	6	0
chrUPM791_04392	RLV_7114	30S ribosomal protein S1	139.423	52		79	51.15	33		66	48.68	26		145	72.5	9.19239
chrUPM791_04393	RLV_7115	cytidylate kinase	10	20		2	13.95	2		2	14.42	2		4	2	0
chrUPM791_04394	RLV_7116	3-phosphoshikimate 1-carboxyvinyltransferase		36		2	5.75	2		-	-	-
chrUPM791_04395	RLV_7117	Protein of unknown function (FYDLN_acid)		4		-	-	-		4	12.6	2
chrUPM791_04399	RLV_7122	membrane protein		20		-	-	-		3	8.78	2
chrUPM791_04403	RLV_7126	beta-hydroxydecanoyl-ACP dehydratase	46.4286	14		8	35.67	7		5	27.49	4		13	6.5	2.12132
chrUPM791_04404	RLV_7127	3-oxoacyl-ACP synthase	46.4286	28		15	33.09	10		11	28.71	9		26	13	2.82843
chrUPM791_04405	RLV_7128	enoyl-ACP reductase	42.1053	19		6	16.79	5		10	30.22	7		16	8	2.82843
chrUPM791_04406	RLV_7129	methyltransferase		28		-	-	-		4	15.09	4
chrUPM791_04407	RLV_7130	polyribonucleotide nucleotidyltransferase	93.9655	58		66	36.52	25		43	41.01	26		109	54.5	16.2635
chrUPM791_04408	RLV_7131	30S ribosomal protein S15	133.333	9		15	44.94	9		9	40.45	7		24	12	4.24264
chrUPM791_04410	RLV_7133	tRNA pseudouridine synthase B	43.75	24		10	14.52	3		11	26.45	6		21	10.5	0.707107
chrUPM791_04411	RLV_7134	ribosome-binding factor A		17		3	20.15	2		-	-	-
chrUPM791_04412	RLV_7135	translation initiation factor IF-2	34.1176	85		29	24.43	18		29	27.59	21		58	29	0
chrUPM791_04413	RLV_7136	DNA-binding protein		21		-	-	-		3	12.61	2
chrUPM791_04414	RLV_7137	hypothetical protein	38.5417	48		19	24.95	14		18	30.02	15		37	18.5	0.707107
chrUPM791_04415	RLV_7138	ribosome maturation factor RimP	50	17		9	31.34	5		8	29.35	5		17	8.5	0.707107
chrUPM791_04418	RLV_7141	membrane protein		37		4	6.32	2		-	-	-
chrUPM791_04421	RLV_7144	Nucleoid-associated protein	50	9		4	14.95	2		5	36.45	3		9	4.5	0.707107
chrUPM791_04422	RLV_7145	DNA polymerase III subunit gamma/tau		53		-	-	-		7	11.84	6
chrUPM791_04424	RLV_7147	NADH pyrophosphatase	12.9032	31		3	6.58	2		5	12.54	4		8	4	1.41421
chrUPM791_04428	RLV_7151	prephenate dehydratase	24	25		6	14.08	3		6	27.11	6		12	6	0
chrUPM791_04429	RLV_7152	3-deoxy-manno-octulosonate cytidylyltransferase	19.5652	23		5	15.94	3		4	18.33	4		9	4.5	0.707107
chrUPM791_04430	RLV_7153	cysteine desulfurase		14		2	14.97	2		-	-	-
chrUPM791_04432	RLV_7155	carbohydrate kinase	56	25		13	23.94	9		15	33.94	10		28	14	1.41421
chrUPM791_04440	RLV_7163	molecular chaperone DnaJ	22.8571	35		5	16.53	5		11	29.6	9		16	8	4.24264
chrUPM791_04441	RLV_7164	molecular chaperone DnaK	132.692	52		79	52.51	34		59	46.24	28		138	69	14.1421
chrUPM791_04444	RLV_7167	peptide-binding protein	13.6364	22		4	18.02	3		2	13.96	2		6	3	1.41421
chrUPM791_04445	RLV_7168	succinyl-diaminopimelate desuccinylase	43.2432	37		13	15.8	6		19	30.09	11		32	16	4.24264
chrUPM791_04448	RLV_7171	DNA polymerase I	10	85		4	4.23	3		13	13.48	11		17	8.5	6.36396
chrUPM791_04449	RLV_7172	cell division protein FtsK	4.47761	67		3	3.08	2		3	4.74	3		6	3	0
chrUPM791_04452	RLV_7175	phosphonate metabolism protein PhnM		34		2	5.24	2		-	-	-
chrUPM791_04466	RLV_7189	2.3-bisphosphoglycerate-dependent phosphoglycerate mutase	80	20		11	38.39	8		21	49.76	11		32	16	7.07107
chrUPM791_04467	RLV_7190	4-hydroxy-tetrahydrodipicolinate reductase		18		-	-	-		3	18.98	3
chrUPM791_04468	RLV_7191	ABC transporter ATP-binding protein		46		-	-	-		4	7.06	3
chrUPM791_04469	RLV_7192	glucokinase		23		-	-	-		3	12.02	3
chrUPM791_04472	RLV_7195	bicyclomycin resistance protein	13.2653	49		8	11.15	5		5	11.15	5		13	6.5	2.12132
chrUPM791_04473	RLV_7196	ABC transporter permease		21		-	-	-		2	7.46	2
chrUPM791_04475	RLV_7198	microcin C ABC transporter ATP-binding protein YejF		48		-	-	-		4	10.09	4
chrUPM791_04476	RLV_7199	glyoxylate/hydroxypyruvate reductase A	10	25		2	8.15	2		3	12.54	3		5	2.5	0.707107
chrUPM791_04485	RLV_7209	membrane protein	158	25		40	48.79	17		39	61.82	20		79	39.5	0.707107
chrUPM791_04488	RLV_7212	sugar ABC transporter permease		16		-	-	-		2	7.43	2
chrUPM791_04494	RLV_7218	uracil phosphoribosyltransferase	52.7778	18		10	37.32	6		9	46.89	8		19	9.5	0.707107
chrUPM791_04496	RLV_7220	phosphopentomutase		28		-	-	-		3	6.16	2
chrUPM791_04511	RLV_7235	cytochrome C oxidase subunit II	14.2857	35		3	7.13	2		7	13.39	6		10	5	2.82843
chrUPM791_04513	RLV_7237	peptidase P60	14	25		2	8.77	2		5	15.09	4		7	3.5	2.12132
chrUPM791_04521	RLV_7245	aminotransferase		65		-	-	-		3	3.9	3
chrUPM791_04522	RLV_7246	formyltetrahydrofolate deformylase	32.6087	23		4	10.2	2		11	27.89	6		15	7.5	4.94975
chrUPM791_04536	RLV_7261	elongation factor 4	23.2143	56		9	17.21	8		17	28.52	14		26	13	5.65685
chrUPM791_04537	RLV_7262	thiaminase II	25	14		3	16.38	3		4	20.26	4		7	3.5	0.707107
chrUPM791_04540	RLV_7265	haloacid dehalogenase		16		-	-	-		2	12.32	2
chrUPM791_04541	RLV_7266	acetylpolyamine aminohydrolase		18		-	-	-		2	9.09	2
chrUPM791_04547	RLV_7272	2-hydroxymuconic semialdehyde hydrolase	9.61538	26		2	10.39	2		3	16.13	3		5	2.5	0.707107
chrUPM791_04548	RLV_7273	translation initiation factor IF-3	25	18		4	10.71	2		5	17.86	3		9	4.5	0.707107
chrUPM791_04549	RLV_7274	50S ribosomal protein L35	100	6		7	17.91	2		5	17.91	2		12	6	1.41421
chrUPM791_04550	RLV_7275	50S ribosomal protein L20	25	14		3	11.19	2		4	26.12	4		7	3.5	0.707107
chrUPM791_04551	RLV_7276	phenylalanine--tRNA ligase subunit alpha	15.5172	29		4	8.89	3		5	10.83	5		9	4.5	0.707107
chrUPM791_04552	RLV_7277	phenylalanine--tRNA ligase subunit beta	17.1875	64		11	14.75	9		11	17.22	10		22	11	0
chrUPM791_04560	RLV_7285	oxidoreductase	20.3125	32		5	12.8	4		8	23.48	7		13	6.5	2.12132
chrUPM791_04567	RLV_7292	peptidase M29	34.375	32		12	26.86	9		10	18.94	6		22	11	1.41421
chrUPM791_04568	RLV_7293	glutathione S-transferase		18		-	-	-		3	9.25	2
chrUPM791_04571	RLV_7296	arsenate reductase		12		-	-	-		2	25	2
chrUPM791_04588	RLV_7313	GMP synthetase	50	41		19	21.92	9		22	33.08	14		41	20.5	2.12132
chrUPM791_04593	RLV_7318	Imelysin		33		3	9.02	3		-	-	-
chrUPM791_04595	RLV_7320	peptidase	48.2143	28		14	16	6		13	23.29	9		27	13.5	0.707107
chrUPM791_04596	RLV_7321	MFS transporter	12.8571	35		6	9.79	3		3	9.32	3		9	4.5	2.12132
chrUPM791_04600	RLV_7325	glutathione S-transferase	16.6667	21		4	16.96	3		3	13.91	3		7	3.5	0.707107
chrUPM791_04603	RLV_7328	3-beta-hydroxy-delta(5)-steroid dehydrogenase	33.3333	27		7	14.11	4		11	29.45	7		18	9	2.82843
chrUPM791_04604	RLV_7329	hypothetical protein		9		4	50.53	4		-	-	-
chrUPM791_04605	RLV_7330	orotidine 5'-phosphate decarboxylase	27.5	20		5	21.7	4		6	16.6	3		11	5.5	0.707107
chrUPM791_04609	RLV_7334	DNA polymerase III subunit beta	48	25		14	27.07	7		10	22.65	6		24	12	2.82843
chrUPM791_04617	RLV_7343	glutathione synthetase	14.8148	27		4	7.62	2		4	15.24	4		8	4	0
chrUPM791_04620	RLV_7346	cysteine synthase	15.2174	23		5	17.81	4		2	6.88	2		7	3.5	2.12132
chrUPM791_04626	RLV_7352	deoxyuridine 5'-triphosphate nucleotidohydrolase		13		4	19.87	2		-	-	-
chrUPM791_04627	RLV_7353	peptide chain release factor 3	21.1111	45		11	16.32	6		8	15.75	6		19	9.5	2.12132
chrUPM791_04651	RLV_7377	ubiquinone/menaquinone biosynthesis C-methyltransferase UbiE		20		-	-	-		3	17.83	3
chrUPM791_04654	RLV_7380	30S ribosomal protein S20	68.75	8		9	40.22	4		2	27.17	2		11	5.5	4.94975
	*RPSM is the mean #PSM normalized to the number of tryptic peptides of the protein (x100)
	**Only proteins detected in all replicates are considered to calculate values for RPSM, total PSMs, Mean PSMs, and Standard Deviations.

## Sheet: iTRAQ
Table S1.4 iTRAQ values. Mean and 2 replicates corresponding to pea/lentil ratios are shown
Locus	RLV accession	Description		Replicate 1				Replicate 2				P/L Mean iTRAQ	St. Dev.
				P/L. iTRAQ	Distinct peptides	Coverage		P/L. iTRAQ	Distinct peptides	Coverage
pUPM791a_00174	RLV_170	putative FAD-binding dehydrogenase		1.2691	2	5.54		1.52748	5	12.37		1.39829	0.182699
pUPM791a_00263	RLV_252	catalase-peroxidase		1.82663	22	36.54		1.74661	25	42.99		1.78662	0.0565865
pUPM791a_00525	RLV_502	putative small heat shock protein		0.392667	2	11.69		0.291819	2	11.69		0.342243	0.0713109
pUPM791a_00850	RLV_817	molecular chaperone Hsp20		0.14842	2	12.5		0.218224	2	12.5		0.183322	0.0493593
pUPM791a_00851	RLV_818	putative small heat shock protein		0.444315	7	45.34		0.458275	6	37.89		0.451295	0.00987101
pUPM791a_00910	RLV_875	putative substrate-binding component of ABC transporter		1.26325	2	9.91		2.04082	10	44.14		1.65204	0.549829
pUPM791a_01004	RLV_969	putative 60 kDa chaperonin		0.580529	15	51.29		0.703186	15	46.86		0.641858	0.0867322
pUPM791a_01005	RLV_970	putative 10 kDa chaperonin		0.904188	3	46.15		0.868041	2	38.46		0.886114	0.02556
pUPM791a_01112	RLV_1073	putative cold shock protein CspA		1.50009	2	22.39		1.79819	2	14.93		1.64914	0.21079
pUPM791a_01176	RLV_1135	Arginine deiminase		1.47957	3	7.33		2.37396	3	6.6		1.92677	0.632429
pUPM791a_01177	RLV_1136	ornithine carbamoyltransferase		2.35011	8	22.75		3.1456	11	29.94		2.74786	0.5625
pUPM791a_01182	RLV_1140	Lysine decarboxylase, inducible		2.46294	12	17.93		2.86856	14	20.72		2.66575	0.286819
pUPM791a_01183	RLV_1141	Ornithine decarboxylase, inducible		1.85493	7	10.44		2.89027	12	19.5		2.3726	0.732095
pUPM791b_00144	RLV_1296	putative dehydrogenase		1.23905	2	2.34		1.63788	5	6.68		1.43847	0.282017
pUPM791b_00236	RLV_1384	universal stress protein		1.88817	14	51.26		2.531	14	50.18		2.20959	0.454553
pUPM791b_00247	RLV_1394	peptidoglycan-binding protein		1.47798	12	42.33		2.22007	13	50.7		1.84903	0.524738
pUPM791b_00252	RLV_1399	molecular chaperone Hsp20		1.86092	9	45.56		2.26675	10	56.21		2.06383	0.28697
pUPM791b_00253	RLV_1400	phospholipid-binding protein		0.831314	7	37.67		1.35675	9	38.14		1.09403	0.37154
pUPM791b_00254	RLV_1401	MBL fold metallo-hydrolase		1.4136	8	18.01		1.94605	13	26.29		1.67982	0.376504
pUPM791b_00256	RLV_1403	acetate kinase		1.68575	2	6.67		1.31717	3	7.95		1.50146	0.26063
pUPM791b_00257	RLV_1404	phosphoketolase		2.17464	9	11.42		2.3661	11	14.81		2.27037	0.135383
pUPM791b_00259	RLV_1405	hypothetical protein		1.47917	2	9.5		1.92732	4	17.65		1.70324	0.316891
pUPM791b_00535	RLV_1672	putative pantothenate biosynthesis protein		0.855799	4	16.3		1.40964	10	37.04		1.13272	0.391626
pUPM791b_00540	RLV_1677	hypothetical protein		1.08959	2	6.3		1.94486	7	28.52		1.51723	0.604764
pUPM791c_00135	RLV_1805	hypothetical protein		2.24826	2	7.2		2.8527	5	25		2.55048	0.427404
pUPM791c_00152	RLV_1815A	putative amino-acid racemase		1.99498	7	31.33		2.20196	9	39.36		2.09847	0.146359
pUPM791c_00153	RLV_1816	alkaline phosphatase		0.696266	3	6.35		0.978239	4	11.33		0.837252	0.199385
pUPM791c_00160	RLV_1821	OsmC-like protein		2.17222	4	23.5		2.3386	3	15.85		2.25541	0.117647
pUPM791c_00166	RLV_1826	Redoxin		2.11207	4	15.76		2.64429	7	24.18		2.37818	0.376339
pUPM791c_00168	RLV_1827	putative transmembrane cytochrome oxidase subunit FixN		0.575947	2	3.52		0.803628	2	2.96		0.689788	0.160995
pUPM791c_00169	RLV_1828	putative cytochrome oxidase subunit FixO		0.696656	5	23.77		0.788969	6	29.51		0.742813	0.0652749
pUPM791c_00171	RLV_1830	putative cytochrome oxidase subunit FixP		0.791598	12	52.96		0.837743	13	52.26		0.814671	0.0326298
pUPM791c_00174	RLV_1832	nitrogen fixation cation transport protein FixH		0.715277	2	18.01		0.604911	2	21.12		0.660094	0.0780405
pUPM791c_00175	RLV_1833	transmembrane nitrogen fixation cation transport protein FixI		0.356149	10	16.29		0.32083	5	6.83		0.33849	0.0249739
pUPM791c_00177	RLV_1835	RNA polymerase sigma-54 factor		1.75268	3	9.07		1.32681	4	9.27		1.53974	0.301135
pUPM791c_00178	RLV_1836	aspartate kinase		1.46606	7	22.68		2.37656	8	26.23		1.92131	0.643822
pUPM791c_00179	RLV_1837	aspartate-semialdehyde dehydrogenase		0.776208	10	33.04		0.798476	9	28.99		0.787342	0.0157453
pUPM791c_00180	RLV_1838	putative ferredoxin		1.16717	2	19.63		1.40827	2	19.63		1.28772	0.170488
pUPM791c_00182	RLV_1839	putative nitrogenase iron-molybdenum cofactor biosynthesis protein NifN		0.749528	12	27.33		0.591889	15	37.59		0.670709	0.111468
pUPM791c_00183	RLV_1840	putative nitrogenase iron-molybdenum cofactor biosynthesis protein NifE		0.879025	9	20.51		0.758783	10	24.52		0.818904	0.0850239
pUPM791c_00184	RLV_1841	nitrogenase molybdenum-iron protein beta chain NifK		2.06517	29	64.91		1.68909	30	71.93		1.87713	0.265929
pUPM791c_00185	RLV_1842	nitrogenase molybdenum-iron protein alpha chain NifD		1.8792	19	39.88		1.80263	24	50.61		1.84091	0.0541379
pUPM791c_00186	RLV_1843	putative nitrogenase iron protein NifH		1.4556	14	47.81		1.63797	15	48.15		1.54679	0.128956
pUPM791c_00187	RLV_1843A	cytochrome C biogenesis protein		3.2163	7	59.21		3.22725	6	53.95		3.22177	0.00774202
pUPM791c_00189	RLV_1844	diaminobutyrate aminotransferase		2.35576	11	32.78		2.50565	13	40.09		2.4307	0.105992
pUPM791c_00190	RLV_1845	putative urea amidolyase		2.74648	13	38.69		3.09755	14	37.56		2.92202	0.24824
pUPM791c_00191	RLV_1846	D-alanine--D-alanine ligase		3.70255	13	34.08		3.89156	16	48.6		3.79706	0.133649
pUPM791c_00193	RLV_1848	Glutamyl-tRNA reductase		2.85361	13	46.35		2.94256	15	46.03		2.89808	0.0629005
pUPM791c_00194	RLV_1849	putative urea amidolyase		2.89766	13	35.84		2.19674	15	51.57		2.5472	0.495627
pUPM791c_00238	RLV_1884	lysine 2,3-aminomutase		1.09546	12	35.56		1.1164	18	49.47		1.10593	0.0148024
pUPM791c_00240	RLV_1885	putative biotin carboxylase		1.25029	8	23.92		1.08544	7	22.97		1.16786	0.116564
pUPM791c_00241	RLV_1886	hypothetical protein		0.721956	8	50.55		0.68697	7	46.7		0.704463	0.0247386
pUPM791c_00243	RLV_1887	putative glutamate dehydrogenase		2.20957	15	39.04		2.63119	14	37.35		2.42038	0.298131
pUPM791c_00247	RLV_1889	TlpA like family protein		2.34118	2	18.23		1.66997	5	29.28		2.00557	0.474616
pUPM791c_00249	RLV_1890	FixA electron transfer protein		0.488205	15	55.48		0.65346	15	60.07		0.570833	0.116853
pUPM791c_00250	RLV_1891	FixB electron transfer protein		0.599646	5	17.46		0.644228	7	19.84		0.621937	0.0315244
pUPM791c_00251	RLV_1892	nitrogen fixation FixC protein		0.36087	15	40.46		0.525754	17	45.75		0.443312	0.116591
pUPM791c_00252	RLV_1893	ferredoxin-like protein fixX		0.586787	3	31.63		0.584349	3	34.69		0.585568	0.00172446
pUPM791c_00253	RLV_1894	nifA transcriptional regulator		0.495894	6	13.28		0.187698	6	13.66		0.341796	0.217928
pUPM791c_00254	RLV_1895	FeMo cofactor biosynthesis protein nifB		0.658884	6	13.88		0.632022	5	12.07		0.645453	0.0189948
pUPM791c_00256	RLV_1895B	NifT/FixU protein		0.80537	3	42.65		0.573542	3	42.65		0.689456	0.163927
pUPM791c_00257	RLV_1896	hypothetical protein		0.520489	7	24.93		0.117234	3	11.17		0.318862	0.285145
pUPM791c_00290	RLV_1925	rhizosphere expressed protein RhiA		0.710324	2	16.88		0.788983	3	24.68		0.749653	0.0556204
pUPM791c_00328	RLV_1961	Uptake hydrogenase large subunit HupL		2.59352	8	15.1		2.084	7	11.91		2.33876	0.36029
pUPM791c_00346	RLV_1979	isocitrate dehydrogenase		2.34138	2	45.91		2.49225	2	49.63		2.41682	0.106682
pUPM791e_00133	RLV_2355	putative curved DNA-binding protein		1.58978	5	19.74		1.57585	4	13.82		1.58281	0.0098502
pUPM791e_00136	RLV_2358	putative glutathione S-transferase		1.15362	3	11.34		1.25011	2	6.87		1.20187	0.0682267
pUPM791e_00382	RLV_2602	hypothetical protein		0.375221	3	13.5		0.768327	4	29		0.571774	0.277968
chrUPM791_00006	RLV_2747	ribonuclease PH		1.04459	3	13.39		1.03223	3	17.57		1.03841	0.00873616
chrUPM791_00008	RLV_2749	nucleotide exchange factor GrpE		0.833653	9	48.57		0.68692	5	27.14		0.760287	0.103756
chrUPM791_00015	RLV_2756	S-adenosylmethionine synthetase		1.09062	9	22.33		1.16173	14	33.74		1.12617	0.0502858
chrUPM791_00026	RLV_2767	iron transporter		1.7605	2	12.23		1.40457	2	14.89		1.58254	0.251678
chrUPM791_00035	RLV_2776	malic enzyme		0.822751	5	10.25		0.753495	7	14.06		0.788123	0.0489713
chrUPM791_00050	RLV_2791	ABC transporter ATP-binding protein		0.705103	4	15.5		0.591366	5	20.54		0.648235	0.0804245
chrUPM791_00066	RLV_2808	2,3,4,5-tetrahydropyridine-2,6-dicarboxylate N-succinyltransferase		1.75593	5	18.88		1.63642	7	23.43		1.69617	0.084506
chrUPM791_00073	RLV_2815	acetylglutamate kinase		0.89701	8	34.24		0.567376	7	25.76		0.732193	0.233086
chrUPM791_00082	RLV_2824	insertase		0.749256	3	5.03		0.576382	4	7.54		0.662819	0.12224
chrUPM791_00104	RLV_2846	oxidoreductase		1.27118	7	27.18		1.10781	4	16.78		1.18949	0.11552
chrUPM791_00122	RLV_2864	sugar ABC transporter		1.10585	2	9.44		1.15881	4	17.7		1.13233	0.0374514
chrUPM791_00135	RLV_2877	glucose-6-phosphate isomerase		1.55631	10	18.11		1.56688	16	31.79		1.56159	0.00747203
chrUPM791_00144	RLV_2885	ABC transporter		1.07478	2	5.96		1.86208	3	9.27		1.46843	0.556705
chrUPM791_00187	RLV_2926	GcrA cell cycle regulator		0.669077	2	10.73		0.970856	2	10.17		0.819966	0.213389
chrUPM791_00188	RLV_2927	acetylornithine aminotransferase		1.22356	7	22.31		0.983874	7	21.55		1.10372	0.169485
chrUPM791_00192	RLV_2931	O-succinylhomoserine sulfhydrylase		1.1324	4	10.41		0.971026	11	36.29		1.05171	0.114107
chrUPM791_00199	RLV_2938	Tellurite resistance protein TerB		0.820639	2	14.6		0.875102	3	18.98		0.84787	0.0385117
chrUPM791_00225	RLV_2964	acyl-CoA dehydrogenase		0.902108	3	5.85		0.871518	2	4.01		0.886813	0.0216306
chrUPM791_00228	RLV_2967	3-hydroxyacyl-CoA dehydrogenase		0.55589	2	3.39		0.616311	8	11.67		0.586101	0.0427245
chrUPM791_00334	RLV_3073	preprotein translocase subunit SecD		0.791465	8	10.73		0.862238	7	11.08		0.826852	0.0500441
chrUPM791_00398	RLV_3138	bifunctional 5,10-methylene-tetrahydrofolate dehydrogenase/5,10-methylene-tetrahydrofolate cyclohydrolase		0.919009	3	13.04		0.925571	3	13.04		0.92229	0.00464001
chrUPM791_00400	RLV_3140	alpha-glucoside ABC transporter substrate-binding protein		1.44099	3	12.14		1.51375	8	21.85		1.47737	0.0514493
chrUPM791_00408	RLV_3148	glucose-6-phosphate 1-dehydrogenase		1.89271	8	16.09		1.51969	12	28.31		1.7062	0.263767
chrUPM791_00437	RLV_3173	peptide ABC transporter substrate-binding protein		1.16249	6	16.01		1.28715	11	23.73		1.22482	0.0881434
chrUPM791_00451	RLV_3187	dTDP-glucose 4,6-dehydratase		1.02498	3	9.69		1.09471	7	22.51		1.05985	0.0493051
chrUPM791_00493	RLV_3226	inosine-5-monophosphate dehydrogenase		0.985823	7	15.99		0.893404	8	18.42		0.939613	0.0653504
chrUPM791_00522	RLV_3255	aldo/keto reductase		0.739642	13	48.71		0.724214	17	59.89		0.731928	0.0109089
chrUPM791_00526	RLV_3259	histidyl-tRNA synthetase		1.03795	4	8.68		1.05067	7	16.37		1.04431	0.00899556
chrUPM791_00532	RLV_3265	molecular chaperone GroEL		0.683692	21	62.82		0.529604	23	67.22		0.606648	0.108957
chrUPM791_00533	RLV_3266	molecular chaperone GroES		1.02567	6	67.35		0.83335	5	62.24		0.929509	0.135989
chrUPM791_00536	RLV_3269	isoleucine--tRNA ligase		0.909577	11	11.53		0.797006	15	15.89		0.853292	0.0796003
chrUPM791_00539	RLV_3272	ribosomal large subunit pseudouridine synthase B		0.692351	4	5.97		0.642712	7	14.37		0.667532	0.0351003
chrUPM791_00545	RLV_3278	modulator protein		1.39582	6	18.75		1.1128	6	13.84		1.25431	0.200128
chrUPM791_00574	RLV_3308	ATP synthase subunit b 2		0.614884	6	28.02		0.826022	6	27.54		0.720453	0.149297
chrUPM791_00575	RLV_3309	ATP synthase subunit b 1		0.65481	6	41.72		0.687667	7	52.15		0.671239	0.0232328
chrUPM791_00587	RLV_3321	peptidase S49		0.754346	3	13.64		0.931158	3	12.94		0.842752	0.125025
chrUPM791_00589	RLV_3323	glycyl-tRNA synthetase subunit alpha		0.829349	3	11.25		0.722781	2	6.11		0.776065	0.0753551
chrUPM791_00593	RLV_3327	phosphoribosylamine--glycine ligase		1.10096	3	9.41		1.14691	4	15.29		1.12394	0.0324945
chrUPM791_00598	RLV_3333	glycine--tRNA ligase subunit beta		0.867554	4	6.53		0.75729	5	6.68		0.812422	0.0779687
chrUPM791_00609	RLV_3345	(2Fe-2S)-binding protein		0.948801	4	9.76		1.10606	4	9.76		1.02743	0.111202
chrUPM791_00639	RLV_3375	transporter		0.641555	2	9.9		0.689676	2	9.9		0.665616	0.0340263
chrUPM791_00640	RLV_3376	cobalt ABC transporter ATP-binding protein		0.47098	3	12.83		0.693669	6	33.19		0.582324	0.157465
chrUPM791_00647	RLV_3383	enoyl-ACP reductase		1.18625	6	26.1		1.14824	4	14.71		1.16724	0.0268754
chrUPM791_00655	RLV_3391	peptidase C69		0.922957	4	10.83		0.913051	4	10.4		0.918004	0.00700502
chrUPM791_00657	RLV_3393	cytochrome B561		0.587463	3	11.9		0.929356	5	17.69		0.75841	0.241754
chrUPM791_00674	RLV_3410	alkyl hydroperoxide reductase		1.28857	2	20.5		1.25444	2	18.01		1.27151	0.0241304
chrUPM791_00708	RLV_3444	metal ABC transporter substrate-binding protein		1.69097	3	13.71		2.15569	5	22.41		1.92333	0.328602
chrUPM791_00725	RLV_3461	threonine synthase		0.488833	5	12.95		0.767884	7	17.2		0.628359	0.197319
chrUPM791_00946	RLV_3681	NAD(P)H quinone oxidoreductase		1.19219	2	7.85		1.60922	2	7.85		1.40071	0.294889
chrUPM791_01002	RLV_3736	aminotransferase		1.70735	3	7.8		1.73091	6	20.68		1.71913	0.0166641
chrUPM791_01016	RLV_3750	superoxide dismutase		1.10666	4	31.5		1.59087	5	31		1.34877	0.342382
chrUPM791_01055	RLV_3788	transcriptional regulator		0.699984	2	16.78		1.16037	2	16.78		0.930175	0.325539
chrUPM791_01115	RLV_3849	serine peptidase		0.870442	12	30.89		0.621788	13	30.89		0.746115	0.175825
chrUPM791_01208	RLV_3938	membrane protein		0.666255	2	21.47		0.655756	3	10.17		0.661005	0.00742352
chrUPM791_01211	RLV_3941	4-hydroxy-tetrahydrodipicolinate synthase		1.13728	3	13.61		0.842268	4	17.35		0.989776	0.208608
chrUPM791_01214	RLV_3944	DNA-directed RNA polymerase subunit omega		0.670681	2	17.16		0.661249	5	50.75		0.665965	0.00666974
chrUPM791_01219	RLV_3949	S26 family signal peptidase		0.958823	5	23.08		0.982757	5	24.7		0.97079	0.0169238
chrUPM791_01266	RLV_3997	50S ribosomal protein L9		0.850322	7	35.94		0.798744	6	32.29		0.824533	0.0364709
chrUPM791_01269	RLV_4000	30S ribosomal protein S6		0.838108	5	33.55		0.883166	4	25.16		0.860637	0.0318606
chrUPM791_01272	RLV_4003	beta-ketoacyl-ACP reductase		0.908075	4	18.37		0.826171	3	12.65		0.867123	0.057915
chrUPM791_01301	RLV_4032	nucleoside diphosphate kinase		1.13483	3	25		1.0822	3	19.29		1.10852	0.0372167
chrUPM791_01319	RLV_4050	phosphoribosylformylglycinamidine cyclo-ligase		1.19093	5	21.85		1.20481	5	20.45		1.19787	0.00981358
chrUPM791_01330	RLV_4060	aspartate--tRNA(Asp/Asn) ligase		1.16418	7	14.26		0.994284	6	13.26		1.07923	0.120132
chrUPM791_01345	RLV_4076	serine hydroxymethyltransferase		1.19575	11	31.94		1.19142	15	39.81		1.19359	0.00306117
chrUPM791_01362	RLV_4094	integration host factor subunit alpha		1.01141	2	16.96		1.01588	3	25.89		1.01364	0.00316016
chrUPM791_01397	RLV_4129	30S ribosomal protein S9		0.791989	6	45.16		0.897225	4	22.58		0.844607	0.0744133
chrUPM791_01420	RLV_4151	ATP-dependent Clp protease proteolytic subunit		0.679223	6	22.97		0.797036	7	33.01		0.73813	0.0833063
chrUPM791_01421	RLV_4152	ATP-dependent Clp protease ATP-binding subunit ClpX		0.525669	4	10.12		0.574573	5	12.71		0.550121	0.0345807
chrUPM791_01422	RLV_4154	peptidase		0.735525	21	27.2		0.658642	27	34.91		0.697084	0.0543645
chrUPM791_01423	RLV_4155	transcriptional regulator		0.950919	5	64.84		1.09342	5	64.84		1.02217	0.100763
chrUPM791_01426	RLV_4158	aldo/keto reductase		1.07703	4	14.94		1.0089	5	17.99		1.04296	0.048176
chrUPM791_01430	RLV_4162	glutathione peroxidase		1.52168	2	13.19		1.74727	2	13.19		1.63448	0.159515
chrUPM791_01438	RLV_4168	NADH-quinone oxidoreductase subunit C		0.683069	3	16.5		0.839607	5	30.5		0.761338	0.110689
chrUPM791_01439	RLV_4169	NADH-quinone oxidoreductase subunit D		0.731724	6	17.68		0.815729	6	19.44		0.773727	0.0594009
chrUPM791_01441	RLV_4171	NADH dehydrogenase subunit E		0.813389	3	9.79		0.859569	4	14.43		0.836479	0.0326537
chrUPM791_01444	RLV_4174	NADH dehydrogenase subunit G		0.895252	11	17.75		0.957762	12	17.46		0.926507	0.0442014
chrUPM791_01446	RLV_4176	NADH-quinone oxidoreductase subunit I		0.844012	3	22.09		0.801693	3	22.09		0.822852	0.0299243
chrUPM791_01456	RLV_4186	proline--tRNA ligase		1.29216	2	3.41		1.10427	6	17.73		1.19822	0.132863
chrUPM791_01478	RLV_4209	ribonuclease		0.758275	20	21.85		0.692476	22	28.57		0.725375	0.0465272
chrUPM791_01504	RLV_4232	23S rRNA (guanosine-2'-O-)-methyltransferase		0.784991	2	6.76		0.888744	4	14.86		0.836867	0.0733641
chrUPM791_01507	RLV_4236	elongation factor Tu		1.20542	18	52.94		1.06948	17	49.62		1.13745	0.0961276
chrUPM791_01512	RLV_4241	hypothetical protein		0.939053	3	24.43		0.745546	4	30.68		0.8423	0.136831
chrUPM791_01514	RLV_4243	50S ribosomal protein L1		0.822389	5	24.03		0.794603	6	28.76		0.808496	0.0196479
chrUPM791_01515	RLV_4244	50S ribosomal protein L10		0.86658	7	55.23		0.751366	8	65.12		0.808973	0.0814686
chrUPM791_01516	RLV_4245	50S ribosomal protein L7/L12		1.02058	3	26.19		0.799068	5	42.06		0.909825	0.156634
chrUPM791_01517	RLV_4246	DNA-directed RNA polymerase subunit beta		0.676289	41	32.34		0.655856	41	33.07		0.666072	0.0144481
chrUPM791_01518	RLV_4247	DNA-directed RNA polymerase subunit beta'		0.719252	35	27.89		0.64712	49	38.94		0.683186	0.051005
chrUPM791_01520	RLV_4249	30S ribosomal protein S12		0.764183	2	13.01		0.926053	3	19.51		0.845118	0.114459
chrUPM791_01521	RLV_4250	30S ribosomal protein S7		0.701228	6	51.92		0.841312	7	53.21		0.77127	0.0990547
chrUPM791_01522	RLV_4251	elongation factor G		1.30152	11	22.32		1.3478	20	38.63		1.32466	0.0327263
chrUPM791_01525	RLV_4254	50S ribosomal protein L3		0.610008	5	30.52		0.711227	6	33.33		0.660618	0.0715732
chrUPM791_01526	RLV_4255	50S ribosomal protein L4		0.598711	5	22.33		0.680113	3	18.45		0.639412	0.0575599
chrUPM791_01527	RLV_4256	50S ribosomal protein L23		0.795419	3	36.08		0.672475	3	36.08		0.733947	0.0869342
chrUPM791_01528	RLV_4257	50S ribosomal protein L2		0.683537	7	22.3		0.734953	6	19.78		0.709245	0.0363566
chrUPM791_01529	RLV_4258	30S ribosomal protein S19		0.705318	2	19.57		0.708376	3	34.78		0.706847	0.00216273
chrUPM791_01530	RLV_4259	50S ribosomal protein L22		0.495566	2	13.95		0.638911	4	27.13		0.567239	0.10136
chrUPM791_01531	RLV_4260	30S ribosomal protein S3		0.832959	3	14.4		0.920647	7	32.1		0.876803	0.062005
chrUPM791_01532	RLV_4261	50S ribosomal protein L16		0.604041	1	13.87		0.724753	2	20.44		0.664397	0.085356
chrUPM791_01534	RLV_4263	30S ribosomal protein S17		0.626327	3	45.57		0.668734	4	56.96		0.64753	0.0299862
chrUPM791_01535	RLV_4264	50S ribosomal protein L14		0.547438	2	13.11		0.790294	4	34.43		0.668866	0.171725
chrUPM791_01537	RLV_4266	50S ribosomal protein L5		0.754518	3	16.22		0.745642	5	20.54		0.75008	0.00627645
chrUPM791_01538	RLV_4267	30S ribosomal protein S14		0.844684	2	18.81		0.888204	3	29.7		0.866444	0.030773
chrUPM791_01539	RLV_4268	30S ribosomal protein S8		0.846394	7	51.52		0.743063	7	58.33		0.794729	0.073066
chrUPM791_01540	RLV_4269	50S ribosomal protein L6		0.626979	3	19.21		0.758912	3	19.21		0.692946	0.0932909
chrUPM791_01541	RLV_4270	50S ribosomal protein L18		0.892371	4	42.5		0.672274	4	44.17		0.782323	0.155632
chrUPM791_01542	RLV_4271	30S ribosomal protein S5		0.702592	7	26.98		0.792679	9	37.57		0.747635	0.0637008
chrUPM791_01544	RLV_4273	50S ribosomal protein L15		0.792633	2	9.49		0.73409	5	34.81		0.763362	0.0413961
chrUPM791_01547	RLV_4276	30S ribosomal protein S13		0.687552	7	49.18		0.862569	6	35.25		0.775061	0.123756
chrUPM791_01549	RLV_4278	DNA-directed RNA polymerase subunit alpha		0.710433	17	50.6		0.598961	15	41.07		0.654697	0.0788229
chrUPM791_01550	RLV_4279	50S ribosomal protein L17		0.61088	5	31.43		0.741668	2	16.43		0.676274	0.0924806
chrUPM791_01556	RLV_4286	dihydroxy-acid dehydratase		1.29501	10	17.97		1.53407	9	16.67		1.41454	0.169045
chrUPM791_01615	RLV_4344	ribonucleotide-diphosphate reductase subunit alpha		0.868264	3	2.36		1.05084	3	2.75		0.959554	0.129104
chrUPM791_01618	RLV_4347	universal stress protein		3.15624	7	25		2.75097	8	30		2.95361	0.286571
chrUPM791_01633	RLV_4362	alanine dehydrogenase		1.78574	7	27.42		1.45743	8	31.18		1.62159	0.232149
chrUPM791_01667	RLV_4395	peroxidase		1.27449	7	33.79		0.937021	10	41.55		1.10576	0.238627
chrUPM791_01695	RLV_4422	protein-L-isoaspartate O-methyltransferase		0.845042	3	17.73		0.915399	2	9.55		0.88022	0.0497501
chrUPM791_01696	RLV_4423	hypothetical protein		0.736456	2	6.94		0.684003	2	9.38		0.710229	0.0370905
chrUPM791_01697	RLV_4424	valine--tRNA ligase		1.10813	7	9.19		0.962688	12	12.78		1.03541	0.102845
chrUPM791_01703	RLV_4431	arginine--tRNA ligase		1.29643	9	16.41		1.20835	10	17.09		1.25239	0.0622818
chrUPM791_01716	RLV_4444	preprotein translocase		0.867302	4	32.17		1.21491	3	25.22		1.04111	0.245795
chrUPM791_01728	RLV_4455	trigger factor		0.859169	22	49.6		0.627776	21	47.77		0.743473	0.163619
chrUPM791_01741	RLV_4467	glutamyl-tRNA(Gln) amidotransferase subunit A		1.16795	6	16.63		0.94867	5	11.76		1.05831	0.155055
chrUPM791_01746	RLV_4472	aspartyl/glutamyl-tRNA(Asn/Gln) amidotransferase subunit B		1.04381	6	14.8		1.0243	8	18.4		1.03405	0.0137934
chrUPM791_01753	RLV_4479	acetyl-CoA carboxylase		1.1297	3	12.47		0.87047	3	10.24		1.00009	0.183307
chrUPM791_01754	RLV_4480	acetyl-CoA carboxylase biotin carboxyl carrier protein subunit		0.969676	2	12.18		0.999992	2	12.18		0.984834	0.0214372
chrUPM791_01800	RLV_4523	general L-amino acid-binding periplasmic protein AapJ		0.971955	4	14.37		1.40897	9	29.03		1.19046	0.309017
chrUPM791_01807	RLV_4530	phasin family protein		2.17481	3	32.52		1.35415	4	45.53		1.76448	0.580294
chrUPM791_01815	RLV_4538	30S ribosomal protein S2		0.904133	9	28.63		0.841689	11	40		0.872911	0.0441553
chrUPM791_01816	RLV_4539	elongation factor Ts		1.27124	10	42.53		1.12779	13	57.47		1.19952	0.101438
chrUPM791_01817	RLV_4540	uridylate kinase		1.24844	5	23.33		1.1462	7	36.25		1.19732	0.0722946
chrUPM791_01818	RLV_4541	ribosome-recycling factor		1.46981	5	32.26		1.09451	5	32.8		1.28216	0.265374
chrUPM791_01822	RLV_4545	outer membrane protein biogenesis protein YaeT		0.827889	6	7.8		0.774413	12	20.46		0.801151	0.0378127
chrUPM791_01823	RLV_4546	UDP-3-O-(3-hydroxymyristoyl)glucosamine N-acyltransferase		1.45289	2	7.04		0.86913	3	10.7		1.16101	0.41278
chrUPM791_01828	RLV_4551	type II citrate synthase		0.897913	17	44.29		0.81706	17	48.72		0.857486	0.0571718
chrUPM791_01832	RLV_4556	2-dehydro-3-deoxyphosphooctonate aldolase		1.30383	4	18.51		1.47823	5	21		1.39103	0.123323
chrUPM791_01833	RLV_4557	enolase		0.810297	14	44.1		0.65182	15	49.76		0.731059	0.11206
chrUPM791_01835	RLV_4559	pyruvate dehydrogenase E1 subunit alpha		0.235387	9	26.72		0.868442	9	25		0.551914	0.447638
chrUPM791_01836	RLV_4560	pyruvate dehydrogenase subunit beta		0.466141	15	43.6		0.882493	10	29.5		0.674317	0.294406
chrUPM791_01837	RLV_4561	branched-chain alpha-keto acid dehydrogenase subunit E2		0.43919	9	23.84		0.819673	8	18.54		0.629432	0.269042
chrUPM791_01838	RLV_4562	arylesterase		1.08769	4	31.46		0.926496	4	24.88		1.00709	0.113979
chrUPM791_01840	RLV_4564	dihydrolipoamide dehydrogenase		0.453576	15	33.2		0.855725	12	29.05		0.65465	0.284362
chrUPM791_01852	RLV_4576A	dimethylmenaquinone methyltransferase		2.50439	4	41.53		2.0034	4	58.47		2.25389	0.354252
chrUPM791_01853	RLV_4577	universal stress protein UspA		2.02989	4	18.77		2.41955	5	17.33		2.22472	0.275538
chrUPM791_01857	RLV_4580	alcohol dehydrogenase		1.31125	6	20.67		1.41932	12	46.2		1.36529	0.0764195
chrUPM791_01859	RLV_4582	sigma-54-dependent Fis family transcriptional regulator		0.828882	2	6.39		1.27337	3	5.95		1.05113	0.314304
chrUPM791_01861	RLV_4584	RNA-binding protein hfq		0.830014	2	27.5		0.82319	2	27.5		0.826602	0.00482523
chrUPM791_01944	RLV_4663	bifunctional N-acetylglucosamine-1-phosphate uridyltransferase/glucosamine-1-phosphate acetyltransferase		1.15985	3	6.62		1.01009	4	8.39		1.08497	0.105896
chrUPM791_01955	RLV_4674	glutamine synthetase		1.05086	7	20.68		1.03668	13	33.26		1.04377	0.0100257
chrUPM791_01956	RLV_4675	nitrogen regulatory protein P-II 1		2.4921	5	58.93		1.50409	3	34.82		1.9981	0.698622
chrUPM791_01962	RLV_4681	single-stranded DNA-binding protein		0.956078	5	27.81		0.870603	5	35.5		0.913341	0.0604406
chrUPM791_01964	RLV_4683	DNA gyrase subunit A		0.746026	11	10.82		0.770093	18	21		0.75806	0.0170182
chrUPM791_01970	RLV_4689	peptidyl-prolyl cis-trans isomerase		1.26284	5	38.46		1.20782	4	28.99		1.23533	0.0389017
chrUPM791_02011	RLV_4730	universal stress protein UspA		1.75308	11	45.05		1.94402	12	45.05		1.84855	0.135017
chrUPM791_02040	RLV_4756	peptidyl-prolyl cis-trans isomerase		1.33071	3	6.98		2.43601	8	17.14		1.88336	0.78157
chrUPM791_02041	RLV_4757	anthranilate phosphoribosyltransferase		1.52067	2	6.51		1.22868	2	8.28		1.37468	0.206473
chrUPM791_02048	RLV_4764	helicase		1.52738	5	10.29		1.24547	9	16.74		1.38643	0.199347
chrUPM791_02056	RLV_4772	triosephosphate isomerase		0.753951	2	5.86		1.01734	2	7.81		0.885644	0.186241
chrUPM791_02067	RLV_4783	threonine--tRNA ligase		0.944685	7	12.1		1.04879	9	15.28		0.996737	0.0736128
chrUPM791_02127	RLV_4844	cysteine desulfurase		1.44729	3	9.69		1.1361	5	15.25		1.2917	0.220046
chrUPM791_02128	RLV_4845	Fe-S cluster assembly protein SufD		1.53019	8	18.4		1.40423	8	21.7		1.46721	0.0890661
chrUPM791_02129	RLV_4846	ABC transporter ATP-binding protein		1.69115	11	48.61		1.58631	11	47.41		1.63873	0.074137
[truncated: 192 more rows]
