# Supplementary material for: Proteome Analysis Reveals a Significant Host-Specific Response in Rhizobium leguminosarum bv. viciae Endosymbiotic Cells
Source: Mol Cell Proteomics. 2020 Dec 6;20:100009. doi: 10.1074/mcp.RA120.002276 (PMC7950203; doi:10.1074/mcp.RA120.002276)
Supplement: Supplemental Table S2 [file mmc3.xlsx]

## Sheet: PEA NCR
Table S2.1 NCR peptides identified in extracts from Rlv UPM791 pea bacteroids. Cysteine residues are highlighted.
Code	NCBI	Processed peptide	pI
G01	MT371099	LQCETDADCPQIPNLHPIVYRCLNNNCILDRGDLNDRV*	4.29
G02	MT371100	LQDCKVDADCPQNSWTRIYRCIENKCRYTRVMKYNE*	8.32
G03	MT371101	NNECTTDFDCPKSIVCMLPYKWKCVGSYCEFVKVV*	6.19
G04	MT371102	KESYVTDFPCAKRQECPKTLCTLGFRRSCERGFCVCY*	8.38
G05	MT371103	LIDCTEDSDCPKYMCPSYLRPKCYLLKIMYVTDGGKCACA*	6.17
G06	MT371104	SNFDPEIRCSKNDDCPKVSCLYPLKPICQFTKCRCVKSARGPFSMPT*	8.62
G07	MT371105	QISCTKDKDCPDISHLKILIFKCINEICEAVKPDAE*	4.79
G08	MT371106	SESYLQYFPTYCKNSSDCPRSMCFPFTNPKCVREKCVCI*	6.1
G09	MT371107	EQDGCVTDADCPRYWEELYVPKCIDHKCIGRWKWD*	4.49
G10	MT371108	ANIPCDSDQDCPKNMCSVFAYKPMCYLAKCICVRRY*	8.1
G11	MT371109	VTGGIKCVTDADCPNTLCARGLTPKCYIFRCICV*	8.11
G12	MT371110	AKVKCKKNGDCPKLPHMFPIIYRCYQQECTLVRVLDS*	9.43
G13	MT371111	SDILCETKEECPTFMCIPPRVPKCDVFCYCAILIKD*	4.35
G14	MT371112	VFLDETKYSSKKLFCENSSDCPRSSCYPFSSPICITDICRCI*	6.19
G15	MT371113	IPCVSTLDCPKVIYYYRRCIDKFCNYREN*	8.32
G16	MT371114	EKTTHPCITSKDCPGKLCKPPLFAICTNRFCECV*	8.12
G17	MT371115	MYPCETKEDCEIVFVSAGKMGYIVDCIETCVLFKI*	4.1
G18	MT371116	GKSIKCSKDLDCPKSMCKSPMRVKCWYSSFCRCYNAATYNPW*	9.12
G19	MT371117	DDELKSCTQDSDCPKSMCLFPLKPKCYMFVNPWGTCSCGW*	4.6
G20	MT371118	TIDDDYYEPPCKSEADCQPAWNIYFVVKCVDNLCKWVKLQGIYDEPIRRFPFDG*	4.18
G21	MT371119	INCETDADCPQIPILHPMVYRCINYNCVFDRGEGKPLIV*	4.49
G22	MT371120	EHFPLEHECRIDQDCTRVVEYPLVMRCIGYRCVVIINTNDVAPKPKGMHKFYEGNK*	7.38
G23	MT371121	EEFECFIDDDCPPKWNEFYVSKCIGHKCDWVWKWA*	4.27
G24	MT371122	QKIGARIKCETDYDCPKLGGNEMIVTCMDTFCIFRYLRKLSVNY*	8.32
G25	MT371123	EERIPCLWSLECPKDMCPTKYIPKCINLSCQCHFDKEDKDWD*	4.56
G26	MT371124	PCNTDKDCPRYFCPPPLTPTCIKFFCKCK*	8.38
G27	MT371125	EPLLPCETDGDCPLKPIIETTPMISLHYMCIDKECVLFREVLQTP*	4.08
G28	MT371126	EPRTKKEYIKCKFDDDCPKIFLIRVHKCIDNLCTLVRVIPD*	8.34
G29	MT371127	NPCKSVEDCPEVREHIAKCIDGVCDYWPDPDF*	4.03
G30	MT371128	DDCPKELCLSGMVVKCKLRRCYCLSVWNSESFVTAYEVRTRTRTWTRNTTRIQT*	9.1
G31	MT371129	DPKIPCIKDDDCPKVEFPRYILCINKFCENMPLALVTTPLVENDVVGR*	4.49
G32	MT371130	APKCFENSDCPKDYCPLPSTPWCSVGRCIKPRCSEGRCTCVLKKRKNSYD*	8.59
G33	MT371131	AVKCVEDSDCPKYYCMPLFKPRCSLGWCICVFKNRMNSYN*	8.11
G34	MT371132	INVECETDEFCQETFPNINKSHIVKCIDNLCQFLGKKEVGVNT*	4.48
G35	MT371133	LRVKCETDEYCQKVFPSINKSHGVKCIDNLCQFLRKKEVRINT*	9.03
G36	MT371134	LTCLEDIDCPGSMCAFTFYPICVYGICDCIGLALN*	3.26
G37	MT371135	IRIKCVTDADCPAIRHLYPLVYKCIKNLCEAIKVDPSLEE*	7.12
G38	MT371136	VGDHNRIKCETEKDCPRNDFIDVTLICLDNFCIFLIL*	4.4
G39	MT371137	VERYKLLPYECEVDEDCPRYIHHPQIMKCINLFCRIVYQD*	5.56
G40	MT371138	HILSSGHNGGQPCQTDENCPFSMMSANNQRIIFKCVNTICTKFVEVHERTC*	7.34
G41	MT371139	DNKIFCYTTDDCDSNICGKAFVMRCRVFLCLCELPEH*	4.7
G42	MT371140	DKKLFCYKLEDCDPNFKCREGYVMKCHIFRCNCMPKEE*	7.75
G43	MT371141	SKSYLIYTPTPCENSSDCARSTCYPFSTPKCIREKCQCI*	8.1
G44	MT371142	VDWDCTRDIDCPSGWCLPPKSKKCIESICFCLPKDWSPLF*	4.68
G45	MT371143	VDEFFYCEKDFACPPILFLKHMCMNNRCVYDHMENK*	5.52
G46	MT371144	MAEYIKCEIDHDCPKLFLVSVYKCIDNICRLVRVIPD*	5.66
G47	MT371145	WGNECVTVADCRKNMCNRGKKPKCYYGFCVCF*	8.62
G48	MT371146	KDQVLCVTDKECRHNTCDSPFVSKCRMFFCLCGLA*	7.76
G49	MT371147	DKSLQCETDEDCPIELTIPKMLSAIYKCFDKECIMFREVQQSP*	4.15
G50	MT371148	GKWTQVECKRTSDCPPQLCFPPLIVRCYAHKCVCNEA*	8.12
G51	MT371149	WNPCEQDSDCPKDMCRRPKKALCVKNSVCICIMPAFHVSM*	8.12
G52	MT371150	FRCEEDSDCPRRYCPFAFRPRCLLSYCICERFML*	7.73

## Sheet: LENTIL NCR
		Table S2.2 NCR peptides identified in extracts from Rlv UPM791 lentil bacteroids
Code	NCBI	Processed peptide	pI
L01	MT371151	DNKLFCFKLEDCDPDMKCRKGYVMKCHIFRCNCMPKEE*	7.76
L02	MT371152	LDCISDKDCPSHMCVPPLYLKCIKSACECLYGRW*	7.04
L03	MT371153	KFISPLKFFSIPVTTVILVCKTDLDCPQTRIVNLNTNTYTNRRFIKKKTYTNRCINHLCKFVKDV*	10.48
L04	MT371154	AVIPCKIDEDCPQTKIVNLNLNTYFYRCIKNLCTFVKDT*	7.91
L05	MT371155	GVAMGGVGYPECFIDEDCKPRWHEYYVSRCIDHKCDWKWKWGPEGEA*	6.48
L06	MT371156	INVECETDEFCQETFPNINKSHIVKCIDNLCRFLGKKEVGVNT*	4.84
L07	MT371157	DEGSKCNYFYDCITHCLIRHPKPIPICLNGECFCIH*	6.73
L08	MT371158	AERRTCFTPADCPTSDCEPPTRPFCAFKYCLCG*	6.16
L09	MT371159	AKIKCKTPFDCPKFMCLPRVANCIDSICTCP*	8.39
L10	MT371160	QDITGRPCTTDADCPVSLISRDMLRTIFLCIKGVCTKFTEVP*	6.25
L11	MT371161	SKKTTLPCNSYYDCPRLFFHFAECADGCCVYWPID*	5.56
L12	MT371162	ETEFICFNDIDCRRKYCRPPLIGMCLKHLCRCVLDKAFKW*	8.38
L13	MT371163	LYKCDSVDDCPQLYEFTTIDYKCILGTCVPLGVIRKKGVHNNRAEKNAFLP*	7.92
L14	MT371164	FRCEEDYECPRRMCPFAYRPSCFLSFCFCKKFML*	8.11
L15	MT371165	IGKKCETDADCPNGLCARGLRPKCYISRCICVE*	8.11
L16	MT371166	SKPTTTPYWPCNTRADCLYKECDYPAKPFCVSSKCLCV*	8.1
L17	MT371167	NKIKDVPCENSSQCPRSTCFPHGSPKCVSEKCKCDYGIN*	8.12
L18	MT371168	KYVICQNSSQCPRSNCFPYQNSKCVRERCKCV*	8.87
L19	MT371169	SFFILFLDKIKDVPCENSSQCPRSTCFPHGSPKCVSEKCKCDYGIN*	7.76
L20	MT371170	QIDCTTSDDCPKIPNLFPMIFRCINHRCIIGPVIPIKKPR*	8.69
L21	MT371171	YQDCKVDADCPQNSWTRTYRCIENKCRYTRVMEYNE*	6.31
L22	MT371172	TIDDDYFEPPCQSEADCQPAWNIYFVVKCVDNLCKWIKLKGIYDEPVKPFQQVI*	4.11
L23	MT371173	SDVQVKCQNDADCPQISDFIPIFYKCINNICEVLKPKPFFV*	4.6
L24	MT371174	QISCEKDKDCPDISHLKILIFKCINNICEAVKPDVE*	4.79
L25	MT371175	VQRSPYHIPCTDHADCPPKTFPLVMRCIDRHCQYRLL AEDQV*	7.39
L26	MT371176	HIPCHTQKDCPRYFCPPPLTPKCINYFCKCNSQKRWGDKKENFSLN*	8.86
L27	MT371177	HIPCHTQKDCPRYFCPPPLTPKCINYFCKCKLIRNNSFFHKPQDKITAFYIIKLPRTLHK*	9.95
L28	MT371178	NACEDDEDCPTSLCFPSEVPECISMKCICVKIVLDLQTILN*	3.65
L29	MT371179	EERIPCLWSLECPKDMCPTKYIPKCINLSCQCHFEK*	7.04
L30	MT371180	WSGHSSRNCFKDEDCNKNKCRKPTVVKCVDRICTCVPVFQPPIIYSS*	8.62
L31	MT371181	QHAEYPIECKTDDDCPAVVIRSIILNLTYVCMDNFCVSRIARN*	4.7
L32	MT371182	QDVGFPLKCEDVDDCPNHFLLEKIGLIYLCMDNFCIYRDIFHSRTK*	4.81
L34	MT371184	NRIPCHTDSGCPRYLSCITPLLPKCDNFYCKCK*	8.38
L35	MT371185	AGSFAKLDYKCEDDADCPNVVTKLICLKCINRFCHIIYKE*	7.08
L36	MT371186	SKRNEPVGSFIPCATKLDCPEDMCFPPRRRRCAFNYCECVM*	8.11
L37	MT371187	APAAKDCVTKYDCPPTTSIRRYKCIKNKCRYTRVCDVNVQ*	9.4
L38	MT371188	DNKIFCYTTDDCDSNICGKAFVMRCRLFLCLCELPKK*	7.73
L39	MT371189	AEIFNQKCKSHKDCPYCTPPKIRQCVWFKCYCF*	8.62
L40	MT371190	LDETKYSSKKLFCENSSDCPRSSCYPFSSPICITDICRCI*	6.19
L41	MT371191	YVEKKVKCEFDSDCEEKMSCIAECIDGICKWAYVGSFG*	4.29
L42	MT371192	MSLNSPYYVEKERVYQCESDSDCRVIQGFYAECTNGICEYQYWE*	3.9
L43	MT371193	ETNLPCKDLYECATLHNLLADCRDGFCHMLVWNGDD*	4.14
L44	MT371194	DVVNCVHESDCPRRFCPPPLHTSCVGLRCKCTA*	7.78
L45	MT371195	HRASHPGYFRCKQDTDCINRMCMPPKIVRCANNICTCAKVTSLLHHFTI*	8.89
L46	MT371196	GGKMTQPKCHRNSDCPRNLCWPPLVAICDLHKCFCRPQHVNLVVRD*	8.39
L47	MT371197	INGSIKFCKEDSDCANYFCEKPYVPKCVHICTCRRLEPLVG*	7.76
L48	MT371198	TKNIDTFVDCTLHSDCPFDLCPFPLKPRCFFVGKPATGKCACG*	7.76
L49	MT371199	IVVTGGTIKCNSNEECRKLMTSCIPPRTSKCVAGTCKCW*	8.63
L50	MT371200	SKVYEVENDYPCKTLYDCPELTDHFVWCIEGFCDYGWLNN*	3.86
L51	MT371201	EPIPCETDADCPWKIYPLIMKCIEKNCQYTIASY*	4.26
L52	MT371202	EKTTIPCDNDHDCDEVFNCMRMCIDGFCDYVVLNL*	3.81
L53	MT371203	NERNYCFRNKDCEINTCYLSLVSKCRFFMCHCTVAWD*	7.76
L54	MT371204	SNYDPEIRCSKNDDCPKVACLYPLKPICQFTKCRCVKSAKGPFFE*	8.37
L55	MT371205	EYIKCEIDHDCPKLFLVSVYKCIDNICRLVRVIPD*	5.66
L56	MT371206	VPCSETSHCPKKMCQSPRRVKCWYSSYCKCVMPNVYKA*	9.12
L57	MT371207	VYLCSEDSDCNEKYCYMPQVAKCIGQLCKCVWIK*	6.16
L58	MT371208	IPCISDDGCPKFTYPLFVKCMFNVCEIWNLQ*	4.37
L59	MT371209	GLFPCKNPTDCPLGLCIRPLKPLCIDFICECDDLRRKKKKIEN*	8.38
L60	MT371210	VILKKGEFRCFEDADCHKILFCSPPSKPRCLNKRYCLCN*	8.62
L61	MT371211	AGTFIECKTDADCPKSRVDGVAWKCTNYGCQLFLVMPWIV*	6.21
L62	MT371212	DRSFPTTFTCNVFKDCPWDLCINEIGVFCHDGICGCL*	4.19
L63	MT371213	VDWDCTRDIDCPSGWCLPPKSKKCIESICFCLPKDWTPLW*	4.68
L64	MT371214	SDIICESKEDCPTFLCIPPQVPKCNVFCYCANSKSLS*	4.54
L65	MT371215	VFKCVQDSDCPKYYCLLIFKPKCSLGWCICVFKTGINSYN*	8.37
L66	MT371216	IKGLGCEIDEDCPVESTSPNTLSVVYKCYNSVCIMFREVPLTP*	4.1
