# Supplementary material for: Proteome Analysis Reveals a Significant Host-Specific Response in Rhizobium leguminosarum bv. viciae Endosymbiotic Cells
Source: Mol Cell Proteomics. 2020 Dec 6;20:100009. doi: 10.1074/mcp.RA120.002276 (PMC7950203; doi:10.1074/mcp.RA120.002276)
Supplement: Supplemental Table S3 [file mmc4.xlsx]

## Sheet: Pisum Ps genome v1a
	Table S3.1. Results of BLASTn search of P. sativum genome with pea NCRs as queries
Pea NCR	NCR size (# nt)	subject acc.ver	% identity	alignment length	mismatches	q. start	q. end	s. start	s. end
G01	195	chr4LG4	100	76	0	1	76	287433052	287433127
G01		chr4LG4	100	120	0	76	195	287433233	287433352
G02	189	chr5LG3	100	76	0	1	76	443127337	443127412
G02		chr5LG3	100	114	0	76	189	443127517	443127630
G03	186	chr2LG1	98.214	112	2	75	186	155839720	155839609
G03		chr2LG1	98.684	76	1	1	76	155839898	155839823
G04	189	chr3LG5	100	102	0	88	189	82770668	82770567
G04		chr3LG5	100	88	0	1	88	82770845	82770758
G05	201	scaffold03606	100	126	0	76	201	54934	54809
G05		scaffold03606	100	76	0	1	76	55396	55321
G06	225	chr5LG3	100	131	0	95	225	414667421	414667291
G06		chr5LG3	100	94	0	1	94	414667629	414667536
G07	186	chr5LG3	100	114	0	73	186	460344730	460344617
G07		chr5LG3	100	73	0	1	73	460344927	460344855
G08	192	chr1LG6	100	192	0	1	192	12992632	12992823
G09	186	chr2LG1	99.074	108	1	79	186	11911665	11911558
G09		chr2LG1	98.734	79	1	1	79	11911825	11911747
G10	201	chr3LG5	100	115	0	88	202	83604053	83603939
G10		chr3LG5	100	88	0	1	88	83604243	83604156
G11	156	scaffold01576	100	101	0	56	156	19989	19889
G11		scaffold01576	100	55	0	1	55	20142	20088
G12	264	chr2LG1	100	114	0	151	264	146649215	146649102
G12		chr2LG1	94.702	151	8	1	151	147307773	147307623
G13	183	chr1LG6	100	73	0	1	73	38069789	38069861
G13		chr1LG6	100	110	0	74	183	38069959	38070068
G14	222	chr1LG6	77.542	236	38	2	222	13068941	13069176
G15	162	chr3LG5	100	95	0	68	162	326414745	326414651
G15		chr3LG5	100	70	0	1	70	326415106	326415037
G16	171	chr5LG3	100	98	0	74	171	469884473	469884376
G16		chr5LG3	100	73	0	1	73	469952461	469952389
G17	180	chr5LG3	100	104	0	77	180	455176707	455176604
G17		chr5LG3	100	76	0	1	76	455176886	455176811
G18	207	chr5LG3	100	76	0	1	76	275686610	275686685
G18		chr5LG3	99.248	133	1	75	207	275686785	275686917
G19	192	chr7LG7	100	117	0	76	192	262897009	262896893
G19		chr7LG7	95.946	74	3	1	74	264178355	264178282
G20	228	chr6LG2	100	153	0	76	228	246966119	246965967
G20		chr6LG2	100	76	0	1	76	246966429	246966354
G21	198	scaffold02414	100	76	0	1	76	263581	263656
G21		scaffold02414	100	123	0	76	198	263767	263889
G22	171	chr3LG5	86.792	159	18	13	171	395433680	395433835
G23	183	chr2LG1	100	108	0	76	183	12008093	12007986
G23		chr2LG1	100	76	0	1	76	12008277	12008202
G24	231	chr1LG6	100	126	0	106	231	365182234	365182109
G24		chr1LG6	100	107	0	1	107	365182445	365182339
G25	195	chr5LG3	96	75	3	1	75	470549216	470549290
G25		chr5LG3	100	97	0	74	170	470549378	470549474
G26	177	chr1LG6	100	73	0	1	73	255914147	255914219
G26		chr1LG6	100	105	0	73	177	255914316	255914420
G27	210	chr5LG3	100	134	0	77	210	457099896	457099763
G27		chr5LG3	100	76	0	1	76	457100075	457100000
G28	243	chr2LG1	100	243	0	1	243	143605598	143605356
G29	189	chr1LG6	100	69	0	14	82	40804657	40804725
G29		chr1LG6	100	109	0	81	189	40804820	40804928
G30	282	chr1LG6	100	94	0	1	94	129253766	129253859
G30		chr1LG6	100	188	0	95	282	134052401	134052214
G31	204	chr2LG1	100	58	0	1	58	323534748	323534805
G31		chr2LG1	100	87	0	58	144	323534895	323534981
G31		chr2LG1	95.161	62	3	143	204	323535895	323535956
G32	231	chr5LG3	99.359	156	1	76	231	266598485	266598330
G32		chr5LG3	100	76	0	1	76	266598781	266598706
G33	240	chr5LG3	98.75	240	3	1	240	266646770	266646531
G34	207	chr1LG6	100	75	0	1	75	368562310	368562236
G34		chr1LG6	100	131	0	77	207	369736573	369736443
G35	207	chr1LG6	100	76	0	1	76	368562310	368562235
G35		chr1LG6	100	131	0	77	207	369710142	369710012
G36	201	chr2LG1	100	111	0	91	201	105440870	105440760
G36		chr2LG1	100	92	0	1	92	105441064	105440973
G37	219	chr5LG3	100	127	0	93	219	454834481	454834355
G37		chr5LG3	100	94	0	1	94	454834671	454834578
G38	249	chr5LG3	100	140	0	1	140	208497166	208497305
G38		chr5LG3	100	111	0	139	249	208497410	208497520
G39	195	chr1LG6	100	76	0	1	76	366012633	366012558
G39		chr1LG6	100	120	0	76	195	366497798	366497679
G40	225	chr5LG3	99.242	132	1	94	225	457564172	457564041
G40		chr5LG3	100	95	0	1	95	457564368	457564274
G41	201	chr3LG5	100	110	0	92	201	91809857	91809748
G41		chr3LG5	98.947	95	1	1	95	91810019	91809925
G42	186	chr2LG1	100	113	0	74	186	157478839	157478727
G42		chr2LG1	95.181	83	4	1	83	157479010	157478928
G43	192	chr1LG6	98.438	192	3	1	192	13068985	13069176
G44	192	chr7LG7	100	120	0	73	192	24782612	24782493
G44		chr7LG7	100	73	0	1	73	24782766	24782694
G45	246	chr5LG3	100	142	0	1	142	443152363	443152504
G45		chr5LG3	100	105	0	142	246	443152615	443152719
G46	192	chr2LG1	89.815	108	11	85	192	143605463	143605356
G47	177	chr3LG5	100	102	0	76	177	84713994	84713893
G47		chr3LG5	100	76	0	1	76	84714159	84714084
G48	177	chr3LG5	100	106	0	72	177	91859200	91859095
G48		chr3LG5	100	73	0	1	73	91859371	91859299
G49	204	chr5LG3	100	76	0	1	76	454607387	454607462
G49		chr5LG3	100	128	0	77	204	454607566	454607693
G50	192	scaffold01477	98.684	76	1	1	76	103381	103456
G50		scaffold01477	100	117	0	76	192	103551	103667
G51	267	chr7LG7	100	143	0	1	143	86606404	86606546
G51		chr7LG7	98.425	127	2	141	267	86606628	86606754
G52	183	chr5LG3	100	109	0	75	183	297963230	297963122
G52		chr5LG3	100	77	0	1	77	297963396	297963320

## Sheet: Lentil LC genome 1.2
	Table S3.2. Results of BLASTn search of L. culinaris genome with lentil NCRs as queries
Lentil NCR	NCR size (# nt)	subject acc.ver	% identity	alignment length	mismatches	q. start	q. end	s. start	s. end
L01	186	LcChr5	100	113	0	74	186	139709792	139709680
L01		LcChr5	96.471	85	3	1	85	139709964	139709880
L02	174	LcContig288855	100	67	0	1	67	11688	11622
L02		LcContig288855	100	107	0	68	174	11518	11412
L03	276	LcContig586439	100	121	0	1	121	11772	11892
L03		LcContig586439	100	155	0	122	276	12255	12409
L04	198	LcContig315980	100	76	0	1	76	12560	12485
L04		LcContig315980	100	123	0	76	198	12152	12030
L05	279	LcChr5	100	123	0	157	279	233651772	233651650
L05		LcChr5	98.734	158	2	1	158	233652018	233651861
L06	207	not found
L07	183	LcChr2	100	106	0	78	183	222415413	222415518
L07		LcChr2	100	80	0	1	80	222415231	222415310
L08	180	LcChr6	92.784	97	7	84	180	142184056	142183960
L08		LcChr6	82.812	64	11	1	64	184914624	184914561
L09	231	LcChr3	100	99	0	133	231	35697558	35697460
L09		LcChr3	98.496	133	2	1	133	35698138	35698006
L10	198	LcChr3	100	79	0	1	79	4360062	4360140
L10		LcChr3	100	119	0	80	198	4360240	4360358
L11	159	LcChr2	100	58	0	1	58	37508088	37508145
L11		LcChr2	100	101	0	59	159	37508255	37508355
L12	195	LcChr2	100	76	0	1	76	227479605	227479680
L12		LcChr2	100	119	0	77	195	227479806	227479924
L13	267	LcContig201443	100	267	0	1	267	73915	74181
L14	183	LcChr3	100	77	0	1	77	65543780	65543704
L14		LcChr3	100	108	0	76	183	65543599	65543492
L15	180	LcChr6	100	105	0	76	180	112416845	112416741
L15		LcChr6	98.701	77	1	1	77	112417019	112416943
L16	189	LcChr3	100	91	0	1	91	46187189	46187279
L16		LcChr3	100	98	0	92	189	46187367	46187464
L17	192	LcContig35224	100	73	0	1	73	3917	3989
L17		LcContig35224	100	119	0	74	192	4069	4187
L18	171	LcContig35224	100	73	0	1	73	12284	12356
L18		LcContig35224	100	98	0	74	171	12448	12545
L19	204	LcContig35224	100	204	0	1	204	3984	4187
L20	234	LcContig138104	100	126	0	109	234	4971	4846
L20		LcContig138104	98.837	86	1	24	109	5164	5079
L21	192	LcChr3	100	114	0	79	192	16821913	16822026
L21		LcChr3	97.468	79	2	1	79	16821737	16821815
L22	228	LcChr1	100	76	0	1	76	221872925	221872850
L22		LcChr1	100	153	0	76	228	221872621	221872469
L23	213	LcContig109745	100	94	0	1	94	12095	12188
L23		LcContig109745	100	120	0	94	213	12295	12414
L24	150	LcContig105602	100	150	0	1	150	9934	9785
L25	162	LcChr4	100	31	0	4	34	59333105	59333075
L25		LcChr4	98.529	136	2	27	162	59332970	59332835
L26	141	LcChr2	84.783	92	14	1	92	200324154	200324063
L27	183	LcChr2	84.783	92	14	1	92	200324154	200324063
L27		LcChr2	79.775	89	18	95	183	200322316	200322228
L28	210	LcChr2	100	83	0	1	83	77851121	77851039
L28		LcChr2	100	129	0	82	210	77850937	77850809
L29	195	LcContig440954	100	104	0	92	195	16327	16224
L29		LcContig440954	98.795	83	1	11	93	16498	16416
L30	222	LcChr3	100	76	0	1	76	143607253	143607328
L30		LcChr3	100	146	0	77	222	143607420	143607565
L31	216	LcContig186104	100	94	0	1	94	29121	29028
L31		LcContig186104	100	123	0	94	216	28939	28817
L32	270	LcChr2	100	132	0	139	270	2497997	2498128
L32		LcChr2	100	140	0	1	140	2497769	2497908
L34	174	LcChr2	100	73	0	1	73	204259401	204259473
L34		LcChr2	100	83	0	92	174	204259705	204259787
L35	195	LcChr2	100	77	0	1	77	2343811	2343735
L35		LcChr2	100	120	0	76	195	2343626	2343507
L36	195	LcChr4_scaffold2452	100	101	0	95	195	11440	11540
L36		LcChr4_scaffold2452	98.63	73	1	1	73	11161	11233
L37	201	LcChr3	100	85	0	1	85	138757139	138757055
L37		LcChr3	100	117	0	85	201	138766550	138766434
L38	195	LcContig164830	100	110	0	86	195	12870	12979
L38		LcContig164830	98.876	89	1	1	89	12681	12769
L39	171	LcChr6	100	76	0	1	76	117471791	117471866
L39		LcChr6	100	95	0	77	171	117471966	117472060
L40	195	LcContig30987	100	195	0	1	195	45206	45400
L41	189	LcChr6	100	82	0	1	82	28438878	28438797
L41		LcChr6	100	107	0	83	189	28438699	28438593
L42	180	LcContig263348	100	74	0	3	76	29413	29340
L42		LcContig263348	100	104	0	77	180	29242	29139
L43	174	LcContig202466	100	64	0	1	64	2124	2187
L43		LcContig202466	97.321	112	3	63	174	2288	2399
L44	150	LcContig5571	100	46	0	1	46	38564	38609
L44		LcContig5571	100	105	0	46	150	38706	38810
L45	216	LcContig750494	100	86	0	1	86	18117	18202
L45		LcContig750494	99.248	133	1	84	216	18295	18427
L46	219	LcChr4	92.308	78	4	1	76	13658840	13658763
L46		LcChr4	90.58	138	13	82	219	13965335	13965472
L47	192	LcChr4	99.167	120	1	73	192	244067732	244067851
L47		LcChr4	98.649	74	1	1	74	244067499	244067572
L48	270	LcChr4	100	116	0	155	270	105583602	105583487
L48		LcChr4	99.351	154	1	1	154	105583853	105583700
L49	120	not found
L50	189	LcChr2_scaffold4044	100	73	0	1	73	8058	7986
L50		LcChr2_scaffold4044	100	118	0	72	189	7906	7789
L51	192	LcChr4	100	88	0	1	88	65397573	65397486
L51		LcChr4	100	105	0	88	192	65397398	65397294
L52	189	LcChr2	100	85	0	1	85	46742775	46742859
L52		LcChr2	100	104	0	86	189	46742961	46743064
L53	183	LcChr6	100	73	0	1	73	181771733	181771661
L53		LcChr6	100	111	0	73	183	181771340	181771230
L54	201	LcChr3	100	76	0	1	76	27571266	27571341
L54		LcChr3	100	125	0	77	201	27571437	27571561
L55	192	LcChr4	100	192	0	1	192	242769992	242770183
L56	195	LcChr3	100	77	0	1	77	143172411	143172335
L56		LcChr3	99.2	125	1	71	195	143172241	143172117
L57	177	LcContig222668	100	36	0	36	71	1	36
L57		LcContig222668	100	108	0	70	177	140	247
L58	174	LcChr1	100	73	0	1	73	40695271	40695199
L58		LcChr1	100	101	0	74	174	40695104	40695004
L59	204	LcChr4	100	74	0	1	74	116913102	116913175
L59		LcChr4	100	132	0	73	204	116913265	116913396
L60	189	LcChr4	99.065	107	1	83	189	141012697	141012803
L60		LcChr4	97.561	82	2	1	82	141012520	141012601
L61	192	LcChr5	100	76	0	1	76	147720677	147720752
L61		LcChr5	100	116	0	77	192	147720861	147720976
L62	201	LcContig76934	100	73	0	1	73	3848	3776
L62		LcContig76934	100	129	0	73	201	3685	3557
L63	192	LcContig167201	100	73	0	1	73	99582	99510
L63		LcContig167201	100	120	0	73	192	99428	99309
L64	186	LcChr2	100	73	0	1	73	246701424	246701352
L64		LcChr2	100	113	0	74	186	246701264	246701152
L65	201	LcChr3	100	76	0	1	76	75890197	75890122
L65		LcChr3	100	126	0	76	201	75890017	75889892
L66	204	LcContig16471	98.684	76	1	1	76	20644	20719
L66		LcContig16471	97.656	128	3	77	204	20821	20948

## Sheet: Lentil Ps genome v1a
	Table S3.3. Results of BLASTn search of P. sativum genome with lentil NCRs as queries
Lentil NCR	NCR size (# nt)	subject acc.ver	% identity	alignment length	mismatches	q. start	q. end	s. start	s. end
L01	186	chr2LG1	94595	111	6	76	186	157478837	157478727
L01		chr2LG1	90361	83	8	1	83	157479010	157478928
L02	174	scaffold03146	98305	59	1	1	59	88887	88945
L02		scaffold03146	92105	76	6	83	158	89074	89149
L03	276	super-scaffold8073	89474	38	4	233	270	261886	261923
L03		super-scaffold8073	81609	87	16	1	87	261633	261719
L04	198	chr5LG3	88496	113	13	86	198	460538098	460538210
L04		chr5LG3	78947	76	16	1	76	460537904	460537979
L05	279	chr2LG1	89062	64	7	60	123	12008284	12008221
L05		chr2LG1	88421	95	11	165	259	12008085	12007991
L06	207	chr1LG6	99237	131	1	77	207	369729590	369729460
L07	183	chr1LG6	92593	81	6	1	81	306072670	306072590
L07		chr1LG6	81553	103	13	81	183	306072485	306072389
L08	180	chr3LG5	100000	105	0	76	180	61336550	61336446
L08		chr3LG5	100000	76	0	1	76	61336723	61336648
L09	231	chr2LG1	88550	131	14	4	133	137094197	137094067
L10	198	chr5LG3	85965	57	8	8	64	456668853	456668797
L10		chr5LG3	81897	116	21	80	195	456376117	456376002
L11	159	chr1LG6	82759	58	10	1	58	245367528	245367471
L12	195	chr1LG6	93421	76	5	1	76	23644359	23644284
L12		chr1LG6	88235	119	14	77	195	23644175	23644057
L13	267	scaffold04740	90637	267	22	1	267	10565	10302
L14	183	chr5LG3	85135	74	11	1	74	297963396	297963323
L14		chr5LG3	83810	105	17	79	183	297963226	297963122
L15	180	scaffold01576	87013	77	10	1	77	20167	20091
L15		scaffold01576	82979	94	16	81	174	19985	19892
L16	189	chr5LG3	92473	93	7	97	189	319184029	319184121
L16		chr5LG3	89610	77	8	6	82	319183851	319183927
L17	192	chr1LG6	84932	73	11	1	73	13151775	13151847
L17		chr1LG6	81707	82	15	93	174	13151958	13152039
L18	171	chr1LG6	84932	73	11	1	73	13151775	13151847
L18		chr1LG6	82653	98	17	74	171	13151948	13152045
L19	204	not found
L20	234	chr5LG3	86047	86	12	24	109	277495043	277494958
L20		chr5LG3	80208	96	19	109	204	277494851	277494756
L21	192	chr5LG3	96296	108	4	85	192	443127523	443127630
L21		chr5LG3	93750	32	2	29	60	83836617	83836648
L22	228	chr6LG2	92105	76	6	1	76	246966429	246966354
L22		chr6LG2	91538	130	11	76	205	246966119	246965990
L23	213	chr5LG3	87500	120	15	94	213	455368689	455368808
L23		chr5LG3	79787	94	19	1	94	455368494	455368587
L24	150	chr5LG3	90909	143	13	8	150	460344759	460344617
L25	162	scaffold00458	81720	93	17	66	158	81323	81231
L26	141	chr1LG6	77174	92	21	1	92	255914325	255914416
L27	183	chr1LG6	77174	92	21	1	92	255914325	255914416
L28	210	chr1LG6	86765	68	9	3	70	25333077	25333144
L28		chr1LG6	85714	49	7	104	152	25372027	25372075
L29	195	chr5LG3	97115	104	3	92	195	470549378	470549481
L29		chr5LG3	92473	93	7	1	93	470549198	470549290
L30	222	chr5LG3	89474	76	8	1	76	273891426	273891501
L30		chr5LG3	86325	117	16	86	202	273883318	273883434
L31	216	chr1LG6	85714	70	10	4	73	365240680	365240749
L32	270	chr5LG3	82143	140	25	1	140	208497166	208497305
L34	174	chr1LG6	87097	62	8	6	67	256575864	256575803
L34		chr1LG6	82474	97	17	75	171	256575693	256575597
L35	195	chr1LG6	95614	114	5	78	191	365467812	365467925
L35		chr1LG6	89552	67	7	11	77	365467631	365467697
L36	195	chr7LG7	94595	74	4	1	74	477538789	477538716
L36		chr7LG7	88298	94	11	95	188	477538432	477538339
L37	201	chr5LG3	86420	81	11	1	81	447379380	447379300
L37		chr5LG3	83582	67	11	111	177	447379170	447379104
L38	195	chr3LG5	99010	101	1	86	186	91809857	91809757
L38		chr3LG5	92500	80	6	10	89	91810004	91809925
L39	171	scaffold01482	87302	63	8	1	63	36663	36725
L39		scaffold01482	86250	80	11	89	168	36866	36945
L40	195	chr1LG6	89655	87	9	109	195	13069090	13069176
L40		chr1LG6	86747	83	11	1	83	13068967	13069049
L41	189	not found
L42	180	chr1LG6	90566	53	5	1	53	40964355	40964303
L43	174	chr1LG6	88525	61	7	1	61	232685756	232685696
L43		chr1LG6	75893	112	27	63	174	232685613	232685502
L44	150	scaffold02535	89130	46	5	1	46	228691	228736
L44		scaffold02535	80808	99	19	46	144	228844	228942
L45	216	chr5LG3	87324	71	9	14	84	328494845	328494775
L45		chr5LG3	80899	89	17	126	214	328431757	328431669
L46	219	scaffold01477	89855	69	7	8	76	103388	103456
L47	192	chr7LG7	91892	74	6	1	74	479093417	479093490
L47		chr7LG7	91803	61	5	87	147	479093661	479093721
L48	270	chr7LG7	93277	119	5	155	270	257207702	257207584
L48		chr7LG7	91935	62	5	75	136	257207890	257207829
L49	120	not found
L50	189	chr5LG3	86301	73	10	1	73	49247735	49247663
L50		chr5LG3	82178	101	18	89	189	49247581	49247481
L51	192	chr7LG7	93182	88	6	1	88	376418107	376418194
L51		chr7LG7	84043	94	15	88	181	376418303	376418396
L52	189	chr1LG6	96117	103	4	87	189	41328554	41328452
L52		chr1LG6	92683	41	3	14	54	41347813	41347773
L53	183	super-scaffold3805	91781	73	6	1	73	215190	215262
L53		super-scaffold3805	90909	99	9	73	171	215549	215647
L54	201	chr5LG3	97000	100	3	77	176	414667421	414667322
L54		chr5LG3	92754	69	5	8	76	414667604	414667536
L55	192	chr2LG1	89815	108	11	85	192	143605463	143605356
L56	195	chr5LG3	88312	77	9	1	77	275686610	275686686
L56		chr5LG3	80882	68	13	101	168	275686820	275686887
L57	177	chr1LG6	92857	42	3	7	48	5152552	5152511
L57		chr1LG6	84043	94	15	70	163	5152396	5152303
L58	174	scaffold01925	85263	95	14	80	174	10532	10438
L58		scaffold01925	84932	73	11	1	73	10705	10633
L59	204	scaffold03945	97297	74	2	1	74	52192	52265
L59		scaffold03945	82609	92	16	73	164	52363	52454
L60	189	chr5LG3	82456	57	10	7	63	447379374	447379318
L61	192	chr2LG1	95890	73	3	2	74	164678495	164678567
L61		chr2LG1	92920	113	8	78	190	164678677	164678789
L62	201	chr5LG3	88571	70	8	1	70	489803541	489803610
L62		chr5LG3	81746	126	23	76	201	489803721	489803846
L63	192	chr7LG7	94783	115	6	73	187	24782612	24782498
L63		chr7LG7	90411	73	7	1	73	24782766	24782694
L64	186	chr1LG6	93151	73	5	1	73	38069789	38069861
L64		chr1LG6	91228	114	8	74	185	38069959	38070072
L65	201	chr5LG3	90789	76	7	1	76	266608051	266607976
L65		chr5LG3	88710	124	14	76	199	266646656	266646533
L66	204	chr5LG3	86111	72	10	1	72	454607387	454607458
L66		chr5LG3	80800	125	24	80	204	454607569	454607693

## Sheet: PEA LC genome 1.2
	Table S3.4. Results of BLASTn search of L. culinaris genome with pea NCRs as queries
Pea NCR	NCR size	subject acc.ver	% identity	alignment length	mismatches	q. start	q. end	s. start	s. end
G01	195	LcContig205228	93.243	74	5	1	74	26518	26591
G01		LcContig205228	92.453	106	8	84	189	26706	26811
G02	189	LcChr3	96.296	108	4	82	189	16821919	16822026
G03	186	LcChr5	91.964	112	9	75	186	126021694	126021805
G03		LcChr5	93.421	76	5	1	76	126021515	126021590
G04	189	LcChr6	78.723	94	20	90	183	195937442	195937535
G04		LcChr6	86.207	87	12	1	87	195937263	195937349
G05	201	LcChr4_scaffold2898	83.824	68	11	1	68	1391	1458
G05		LcChr4_scaffold2898	88.095	126	15	76	201	1562	1687
G06	225	LcChr3	90.11	91	8	4	94	27571252	27571341
G06		LcChr3	97	100	3	95	194	27571437	27571536
G07	186	LcContig105602	90.351	114	11	73	186	9898	9785
G07		LcContig105602	94.118	68	4	1	68	10075	10008
G08	192	LcContig192714	92.04	201	7	1	192	35970	36170
G09	186	LcChr5	87.342	79	10	1	79	244804733	244804655
G09		LcChr5	89.815	108	11	79	186	244804548	244804441
G10	201	LcChr6	82.558	86	15	1	86	184945899	184945814
G10		LcChr6	89.32	103	11	100	202	184945697	184945595
G11	156	LcChr6	82.979	94	16	60	153	112416840	112416747
G11		LcChr6	87.273	55	7	1	55	112416994	112416940
G12	264	LcChr5_scaffold1036	80	65	13	160	224	13234	13298
G12		LcChr5_scaffold1036	89.262	149	15	1	149	12976	13123
G13	183	LcChr2	92.473	93	7	74	166	246701264	246701172
G13		LcChr2	93.151	73	5	1	73	246701424	246701352
G14	222	LcContig30987	100	222	0	1	222	45179	45400
G15	162	LcChr6_scaffold328	86.667	45	6	112	156	138392	138348
G16	171	LcChr2_scaffold1610	84.946	93	11	77	166	41642	41734
G16		LcChr2_scaffold1610	89.231	65	7	1	65	41467	41531
G17	180	LcContig869123	83.871	62	10	77	138	21172	21233
G18	207	LcChr3	88.158	76	9	1	76	143172411	143172336
G18		LcChr3	80.882	68	13	110	177	143172211	143172144
G19	192	LcChr4_scaffold2898	81.159	69	13	87	155	1573	1641
G19		LcChr4_scaffold2898	91.111	45	4	8	52	1398	1442
G20	228	LcChr1	91.538	130	11	76	205	221872621	221872492
G20		LcChr1	92.105	76	6	1	76	221872925	221872850
G21	198	LcChr7	90.541	74	7	1	74	242930279	242930352
G21		LcChr7	86.842	114	15	85	198	242930471	242930584
G22	171	LcChr6	83.544	158	23	14	171	175295448	175295602
G23	183	LcChr5	88.421	95	11	84	178	233651764	233651670
G23		LcChr5	85.714	70	10	1	70	233651952	233651883
G24	231	LcContig186104	94.118	34	2	1	34	29166	29133
G24		LcContig186104	92	50	4	35	84	29099	29050
G25	195	LcContig440954	96.907	97	3	74	170	16327	16231
G25		LcContig440954	93.333	75	5	1	75	16490	16416
G26	177	LcChr2	91.346	104	9	74	177	200324162	200324059
G26		LcChr2	89.041	73	8	1	73	200324329	200324257
G27	210	LcChr3	87.302	63	8	1	63	4360062	4360124
G28	243	LcChr4	89.815	108	11	136	243	242770076	242770183
G28		LcChr4	77.108	83	19	35	117	242769987	242770069
G29	189	LcChr2	87.379	103	13	87	189	14257807	14257909
G29		LcChr2	86.957	69	9	14	82	14241491	14241559
G30	282	LcContig264886	85.075	67	10	5	71	8557	8623
G31	204	LcChr4	96.552	58	2	1	58	92752386	92752329
G31		LcChr4	92.105	76	6	67	142	92752230	92752155
G32	231	LcChr3	85.714	70	10	95	164	75830665	75830596
G32		LcChr3	85.714	70	10	1	70	75830862	75830793
G33	240	LcChr3	88.797	241	24	1	238	75890134	75889894
G34	207	LcContig109628	83.784	74	12	1	74	26836	26909
G35		LcContig109628	83.784	74	12	1	74	26836	26909
G36	201	LcChr5	93.478	92	6	1	92	197078164	197078255
G36		LcChr5	92.523	107	8	94	200	197078363	197078469
G37	219	LcContig379421	90.833	120	11	100	219	13189	13070
G38	249	LcChr2	83.571	140	23	1	140	2515964	2516103
G39	195	not found
G40	225	LcChr3	84.211	57	9	7	63	4875523	4875579
G41	201	LcContig164830	99.01	101	1	92	192	12870	12970
G41		LcContig164830	92.5	80	6	16	95	12690	12769
G42	186	LcChr5	94.595	111	6	76	186	139709790	139709680
G43	192	LcContig192714	78.109	201	35	1	192	35970	36170
G44	192	LcContig167201	94.783	115	6	73	187	99428	99314
G44		LcContig167201	90.411	73	7	1	73	99582	99510
G45	246	LcChr3	76.378	127	30	7	133	138757199	138757073
G46	192	LcChr4	100	192	0	1	192	242769992	242770183
G47	177	LcChr6	85.417	48	7	1	48	112417019	112416972
G48	177	LcChr4	80	70	14	1	70	241284961	241284892
G49	204	LcContig16471	87.5	72	9	1	72	20644	20715
G49		LcContig16471	81.6	125	23	80	204	20824	20948
G50	192	LcChr4_scaffold3179	90.323	62	5	15	76	11335	11395
G50		LcChr4_scaffold3179	78.481	79	17	96	174	11511	11589
G51	267	LcChr5	80.159	126	24	13	138	197078126	197078250
G52	183	LcChr3	83.486	109	18	75	183	65543600	65543492
G52		LcChr3	85.135	74	11	1	74	65543780	65543707
